# Supplementary material for: RCytoscape: tools for exploratory network analysis
Source: BMC Bioinformatics. 2013 Jul 9;14:217. doi: 10.1186/1471-2105-14-217 (PMC3751905; doi:10.1186/1471-2105-14-217)
Supplement: Additional file 5 — (Proneural Heterogeneity vignette). [file 1471-2105-14-217-S5.gz]

Archive with 91 entries (83 files):
- ProneuralHeterogeneity/DESCRIPTION
- ProneuralHeterogeneity/NAMESPACE
- ProneuralHeterogeneity/R
- ProneuralHeterogeneity/R/tools.R
- ProneuralHeterogeneity/data
- ProneuralHeterogeneity/data/datalist
- ProneuralHeterogeneity/data/geneTypes.rda
- ProneuralHeterogeneity/data/tbl.cnv.rda
- ProneuralHeterogeneity/data/tbl.mrna.rda
- ProneuralHeterogeneity/data/tbl.mut.rda
- ProneuralHeterogeneity/data/tbl.subtypes.rda
- ProneuralHeterogeneity/inst
- ProneuralHeterogeneity/inst/Rplots.pdf
- ProneuralHeterogeneity/inst/doc
- ProneuralHeterogeneity/inst/doc/ProneuralHeterogeneity-cluster-strong-proneurals.pdf
- ProneuralHeterogeneity/inst/doc/ProneuralHeterogeneity-dist.mrna.pdf
- ProneuralHeterogeneity/inst/doc/ProneuralHeterogeneity-hclustWithStrongMarked.pdf
- ProneuralHeterogeneity/inst/doc/ProneuralHeterogeneity.Rnw
- ProneuralHeterogeneity/inst/doc/ProneuralHeterogeneity.bib
- ProneuralHeterogeneity/inst/doc/ProneuralHeterogeneity.pdf
- ProneuralHeterogeneity/inst/doc/fullNetwork.png
- ProneuralHeterogeneity/inst/doc/hsa-04110.kgml
- ProneuralHeterogeneity/inst/doc/hsa-05200.kgml
- ProneuralHeterogeneity/inst/doc/hsa-05214.kgml
- ProneuralHeterogeneity/inst/doc/smallNetwork.png
- ProneuralHeterogeneity/inst/doc/tcga-02-0014.png
- ProneuralHeterogeneity/inst/doc/tcga-08-0385.png
- ProneuralHeterogeneity/inst/doc/tmp.R
- ProneuralHeterogeneity/inst/doc/verhaakClassification.png
- ProneuralHeterogeneity/inst/extdata
- ProneuralHeterogeneity/inst/extdata/TCGA.02.0014-full.png
- ProneuralHeterogeneity/inst/extdata/TCGA.02.0014.png
- ProneuralHeterogeneity/inst/extdata/TCGA.02.0069-full.png
- ProneuralHeterogeneity/inst/extdata/TCGA.02.0069.png
- ProneuralHeterogeneity/inst/extdata/TCGA.02.0074-full.png
- ProneuralHeterogeneity/inst/extdata/TCGA.02.0074.png
- ProneuralHeterogeneity/inst/extdata/TCGA.02.0339-full.png
- ProneuralHeterogeneity/inst/extdata/TCGA.02.0339.png
- ProneuralHeterogeneity/inst/extdata/TCGA.02.0440-full.png
- ProneuralHeterogeneity/inst/extdata/TCGA.02.0440.png
- ProneuralHeterogeneity/inst/extdata/TCGA.02.0446-full.png
- ProneuralHeterogeneity/inst/extdata/TCGA.02.0446.png
- ProneuralHeterogeneity/inst/extdata/TCGA.06.0174-full.png
- ProneuralHeterogeneity/inst/extdata/TCGA.06.0174.png
- ProneuralHeterogeneity/inst/extdata/TCGA.06.0177-full.png
- ProneuralHeterogeneity/inst/extdata/TCGA.06.0177.png
- ProneuralHeterogeneity/inst/extdata/TCGA.06.0241-full.png
- ProneuralHeterogeneity/inst/extdata/TCGA.06.0241.png
- ProneuralHeterogeneity/inst/extdata/TCGA.06.0410-full.png
- ProneuralHeterogeneity/inst/extdata/TCGA.06.0410.png
- ProneuralHeterogeneity/inst/extdata/TCGA.08.0347-full.png
- ProneuralHeterogeneity/inst/extdata/TCGA.08.0347.png
- ProneuralHeterogeneity/inst/extdata/TCGA.08.0385-full.png
- ProneuralHeterogeneity/inst/extdata/TCGA.08.0385.png
- ProneuralHeterogeneity/inst/extdata/TCGA.08.0524-full.png
- ProneuralHeterogeneity/inst/extdata/TCGA.08.0524.png
- ProneuralHeterogeneity/inst/extdata/TCGA_unified_CORE_ClaNC840.txt
- ProneuralHeterogeneity/inst/extdata/cw.2012.apr22.layout.RData
- ProneuralHeterogeneity/inst/extdata/cw.paper.layout.RData-10jan2012-1835.RData
- ProneuralHeterogeneity/inst/extdata/layoutFull.RData
- ProneuralHeterogeneity/inst/extdata/layoutSmall.RData
- ProneuralHeterogeneity/inst/go.R
- ProneuralHeterogeneity/inst/hsa-04110.kgml
- ProneuralHeterogeneity/inst/hsa-05200.kgml
- ProneuralHeterogeneity/inst/hsa-05214.kgml
- ProneuralHeterogeneity/inst/scripts
- ProneuralHeterogeneity/inst/scripts/.macros
- ProneuralHeterogeneity/inst/scripts/cw.2012.apr22.layout.RData
- ProneuralHeterogeneity/inst/scripts/fig0.R
- ProneuralHeterogeneity/inst/scripts/hsa-04110.kgml
- ProneuralHeterogeneity/inst/scripts/hsa-05200.kgml
- ProneuralHeterogeneity/inst/scripts/hsa-05214.kgml
- ProneuralHeterogeneity/inst/unitTests
- ProneuralHeterogeneity/inst/unitTests/.macros
- ProneuralHeterogeneity/inst/unitTests/hsa-04110.kgml
- ProneuralHeterogeneity/inst/unitTests/hsa-05200.kgml
- ProneuralHeterogeneity/inst/unitTests/hsa-05214.kgml
- ProneuralHeterogeneity/inst/unitTests/test_pkg.R
- ProneuralHeterogeneity/man
- ProneuralHeterogeneity/man/ProneuralHeterogeneity-package.Rd
- ProneuralHeterogeneity/man/combineKeggPathways.Rd
- ProneuralHeterogeneity/man/createKeggGraph.Rd
- ProneuralHeterogeneity/man/dimInactiveNodesAndEdges.Rd
- ProneuralHeterogeneity/man/displayNetwork.Rd
- ProneuralHeterogeneity/man/displayTumor.Rd
- ProneuralHeterogeneity/man/extractMutantGenes.Rd
- ProneuralHeterogeneity/man/geneTypes.Rd
- ProneuralHeterogeneity/man/getEdgesForNodes.Rd
- ProneuralHeterogeneity/man/restoreDefaultOpacities.Rd
- ProneuralHeterogeneity/man/tcga.gbm.Rd
- ProneuralHeterogeneity/man/tumorViz.Rd
