# Supplementary material for: RCytoscape: tools for exploratory network analysis
Source: BMC Bioinformatics. 2013 Jul 9;14:217. doi: 10.1186/1471-2105-14-217 (PMC3751905; doi:10.1186/1471-2105-14-217)
Supplement: Additional file 5 — (Proneural Heterogeneity vignette). [file 1471-2105-14-217-S5.gz › ProneuralHeterogeneity/DESCRIPTION]

Package: ProneuralHeterogeneity
Type: Package
Title: Network visualization reveals heterogeneity among strong proneural tumors classified by Verhaak 2010, pmid 20129251
Version: 1.0.1
Date: 2013-03-04
Author: Paul Shannon
Maintainer: <pshannon@fhcrc.org>
Depends: R (>= 2.15.0), RCytoscape (>= 1.5), KEGG.db (>= 2.6.1), KEGGgraph, graph, AnnotationDbi, org.Hs.eg.db
Suggests: RUnit
Description: A demonstration of RCytoscape, using TCGA data and KEGG pathways.
License: GPL
LazyLoad: yes
Packaged: 2013-03-04 23:37:51 UTC; pshannon
