# Supplementary material for: RCytoscape: tools for exploratory network analysis
Source: BMC Bioinformatics. 2013 Jul 9;14:217. doi: 10.1186/1471-2105-14-217 (PMC3751905; doi:10.1186/1471-2105-14-217)
Supplement: Additional file 5 — (Proneural Heterogeneity vignette). [file 1471-2105-14-217-S5.gz › ProneuralHeterogeneity/NAMESPACE]

export(
  tumorViz,
  displayTumor,
  combineKeggPathways,
  createKeggGraph,
  extractMutantGenes,
  displayNetwork,
  dimInactiveNodesAndEdges,
  restoreDefaultOpacities,
  getEdgesForNodes
)
