# Supplementary material for: RCytoscape: tools for exploratory network analysis
Source: BMC Bioinformatics. 2013 Jul 9;14:217. doi: 10.1186/1471-2105-14-217 (PMC3751905; doi:10.1186/1471-2105-14-217)
Supplement: Additional file 5 — (Proneural Heterogeneity vignette). [file 1471-2105-14-217-S5.gz › ProneuralHeterogeneity/inst/doc/ProneuralHeterogeneity.Rnw]

%\VignetteIndexEntry{Proneural Overview}
%\VignetteDepends{ProneuralHeterogeneity, org.Hs.eg.db}
%\VignettePackage{ProneuralHeterogeneity}

\documentclass[6pt]{article}

\usepackage{times}
\usepackage{hyperref}
\usepackage[pdftex]{graphicx}

\usepackage[authoryear,round]{natbib}
\usepackage{times}
\usepackage{comment}

\usepackage[latin1]{inputenc}

\textwidth=6.8in
\textheight=8.5in
\parskip=.3cm
\setlength{\parindent}{0cm}
\oddsidemargin=.1in
\evensidemargin=.1in
\headheight=-.3in

\newcommand{\scscst}{\scriptscriptstyle}
\newcommand{\scst}{\scriptstyle}

\newcommand{\Rfunction}[1]{{\texttt{#1}}}
\newcommand{\Robject}[1]{{\texttt{#1}}}
\newcommand{\Rpackage}[1]{{\textit{#1}}}
\newcommand{\Rclass}[1]{{\textit{#1}}}

\bibliographystyle{plainnat}


\title{The Heterogeneity of TCGA's \emph {Strong Proneural} Tumors}
\author{Paul Shannon}

\begin{document}

\maketitle
\tableofcontents

%-------------------------------------------
\section{Introduction}
%--------------------------------------------

This document accompanies and supports the paper \emph{RCytoscape: Tools for Exploratory Network Analysis} [\citet{shannon2013rcytoscape}].  
It provides:

\begin{itemize}
  \item A summary of relevant portions of the [\citet{verhaak2010integrated}] Glioblastoma analysis.
  \item All of the R code needed to reproduce the molecular maps in [\citet{shannon2013rcytoscape}]
    of two Glioblastoma multiforme ``Strong Proneural'' tumors.
  \item Full code, narrative and details behind the selection of those two tumors from all of those available.
  \item How to create an animated tour of all thirteen Proneural tumors in a small network, a subset of a larger
    network merged from three KEGG pathways, centered upon the PDGFRA receptor tyrosine kinase.
\end{itemize}

\subsection{Background: Verhaak's Classification}

In \emph{Integrated Genomic Analysis Identifies Clinically Relevant Subtypes of Glioblastoma Characterized
by Abnormalities in PDGFRA, IDH1, EGFR, and NF1} [\citet{verhaak2010integrated}], propose a

\begin{quote} ``robust gene expression-based molecular classification of GBM into Proneural, Neural, Classical, and
Mesenchymal subtypes [based upon their integration of] multidimensional genomic data to establish patterns of somatic mutations and DNA
copy number ... [revealing] a strong relationship between subtypes and different neural lineages.''
\end{quote}

Current clinical practice uses such robust molecular classification of tumors with some success to choose effective
therapies.  With Glioblastoma multiforme (GBM), such treatments are sorely needed: GBM is the most aggressive and most
common of brain cancers; the median patient survival is one year.  Verhaak et al describe four categories of
GBM tumors (Proneural, Neural, Classical, and Mesenchymal), each with a molecular signature, each from a different
neural lineage, and note that response to treatement differs by category:

\begin{quote}
``Temozolomide and radiation, a common treatment for glioblastoma, has demonstrated a significant increase in
survival. Our analysis illustrates that a survival advantage in heavily treated patients varies by subtype, with
Classical or Mesenchymal subtypes having significantly delayed mortality that was not observed in the Proneural subtype.''
\end{quote}

They describe their method:

\begin{quote}

``Factor analysis, a robust method to reduce dimensionality, was used to integrate data from 200 GBM and two normal brain
samples assayed on three gene expression platforms (Affymetrix HuEx array, Affymetrix U133A array, and Agilent 244K
array) into a single, unified data set. Using the unified data set, we filtered the data to 1740 genes with consistent
but highly variable expression across the platforms. Consensus average linkage hierarchical clustering [\citet{monti2003consensus}]
of 202 samples and 1740 genes identified four robust clusters.''

\end{quote}
And this result:

\begin{quote}

``[t]wo major features of the Proneural class were alterations of PDGFRA and point mutations in IDH1. Focal amplifications
of the locus at 4q12 harboring PDGFRA were seen in all subtypes of GBM but at a much higher rate in Proneural samples(p
= 0.01, adjusted two-sided Fisher's exact test, ...).  The characteristic signature of PDGFRA in Proneural samples,
however, is best described as the concomitant focal amplification in conjunction with high levels of PDGFRA gene
expression, which is seen almost exclusively in this tumor type (p < 0.01, two-sided Student's t test...). 
Four of the Proneural samples amplifying PDGFRA also harbor a PDGFRA mutation.''

\end{quote}
This figure[\citet{verhaak2010integrated}] indicates the subset of Proneural tumors from which the thirteen ``Strong Proneural'' tumors 
have been drawn.

\includegraphics{verhaakClassification.png}


\subsection{Background: John Tukey's Exploratory Data Analysis}

The resistance of Proneural tumors to treatment motivates this case study.  We
approach the question with a bias towards synoptic analysis, and the expectation that more often than not, biological
explanations will not be simple.  We explore the hypothesis that amplification and over-expression of PDGFRA may be a
necessary, but not sufficient, explanation of Pronueral tumors.  We employ exploratory data analysis, in the style of
John Tukey [\citet{tukey1977exploratory}], and using \emph{R} and \emph{RCytoscape} for detailed network visualization.
We focus on one subgroup of the treatement-resistant Proneural tumors: those which best fit the amplification/expression signature 
described above.

Tukey's position, summarized in his own words:

\begin{quote} 
``Numerical quantities focus on expected values, graphical summaries on unexpected values.''
\end{quote}
\begin{quote} 
``[Visualization methods] ... are there, not as a technique, but rather
as recognition that the picture-examining eye is the best finder we
have of the wholly unanticipated.''
\end{quote}

\subsection{Strategy}

We proceed in three stages.  Our first task is to assess the heterogeneity of the 53 tumors Verhaak classifies as Proneural,
which we will accomplish by examining their gene expression across a set of cancer-related genes.  We turn to
KEGG for this set of genes,  while acknowledging that KEGG's curated pathways will include some false
(or insufficiently detailed) claims, and will omit some genes and interactions which bear upon
glioblastoma.  The many well-known and tumorigenic-related genes and interactions KEGG
does provide are however adequate for a first round of exploratory data analysis.  

Next, we focus upon the thirteen ``Strong Proneural'' tumors, that is, those which exhibit Verhaak's
``concomitant focal amplification in conjunction with high levels of PDGFRA gene expression'', and
explore their gene expression heterogeneity across the same KEGG genes.  This sets the stage for
selecting two tumors for closer examination, as reported in [\citet{shannon2013rcytoscape}], and
providing the code which reproduces those maps.

Third, we conclude by presenting a RCytoscape animations.  The same network map is rendered
in sequence, a frame at a time, using a different tumor's data for each frame.  This animation
illustrates the means by which an extra dimension of information can be added to a network display.
Here, the extra dimenion is tumor heterogeneity.  Another application of this RCytoscape technique,
with time-series data, in which the extra dimenion is cell state across time, promises to
yield rich insights into molecular processes.  

%-------------------------------------------
\section{Identify the \emph{Strong Proneural} Tumors and  Explore Their Gene Expression Heterogeneity}
%--------------------------------------------

We begin by examining the fifty-three tumors previously identified as Proneural (for this
classification, see below). Thirteen of these are exemplary in that they have both high mRNA
expression and strong amplification of PDGFRA.  Inasmuch as these thirteen tumors are the best fit to the
Proneural signature, discovering heterogeneity here should be of greater biological interest than if
it were found among the full set of fifty-three, which includes tumors less well matched to the
signature.

The analysis contains these steps:
\begin{itemize}
  \item Load the data: annotation, TCGA experimental data, and KEGG cancer-related networks.
  \item Identify the tumors which meet the \emph{strong Proneural} PDGFRA mRNA and amplification signature.
  \item Construct a data.frame from three KEGG cancer-related pathways.
  \item Calculate and visualize the Euclidean distance between the 13 tumors with respect to genes in the combined KEGG pathways.
  \item Select, from among these 13, the tumor pair exhibiting the largest dissimilarity.
\end{itemize}

The skeptical reader may wonder if, by choosing the most dissimilar tumor pair from among the
thirteen strong Proneurals, the subsequent argument for heterogeneity is compromised. To allay those
concerns, we include below an analysis of gene expression heterogeneity for all possible
pairs among those thirteen tumors, establishing that the dissimilarity of the chose tumor
pair is not unusual, and thus that these two may reasonbably, vividly, yet without distortion illustrate
the kinds of heterogeneity found in the strong Proneural group as a whole.

\subsection{Load the Data}

Here we load the packages and data we need:

\begin{itemize}
  \item \emph{ProneuralHeterogenity}: includes all
    the code, convenience functions, and data needed to run this
    analysis. Three tables of experimental data were previously
    downloaded from the  TCGA, are included here.

  \item \emph{org.Hs.eg.db}:  The Bioconductor genome-wide annotation for Human, used here to interconvert
    gene symbols (used by TCGA) and geneIDs (used by KEGG and Bioconductor annotation resources).

  \item Define a convenience function \emph{printf}.

  \item tbl.mrna:  Z-scores of gene expression, tumor by tumor, with four normal brain tissue samples for comparision, downloaded in Feburary 2012.  Though these data are available quite reliably in real-time from cdgsr, reproducability leads us to include it here.  

  \item tbl.cnv: Genomic copy number for each gene in every tumor.  The qualitative scale is explained below.

  \item tbl.mut: Mutations, expressed as mino acid substitutions

  \item geneTypes:  an informal collection of gene category assignements we created for this
    project, extracted selectively from GO:  TF, kinase, growth factor, receptor, and gene (for otherwise uncategorized genes)

\end{itemize}
<<setup, quiet=TRUE, results=hide>>=
options(width=80)
@ 
<<load.data>>=
library(ProneuralHeterogeneity)
library(org.Hs.eg.db)
printf = function(...) print(noquote(sprintf(...)))
data(tbl.mrna)
data(tbl.cnv)
data(tbl.mut)
data(tbl.subtypes)
data(geneTypes)
@ 

Let us examine each of these data objects.  The gene expression data.frame, \emph{tbl.mrna} allows
us to understand the provenance of these data.  Our analysis here is applied to data describing 201
GBM tumors released by the TCGA in the summer of 2011.  At this point in our project, we obtained
all TCGA experimental data live and online each time we reran the analysis, from the Memorial
Sloan-Kettering Cancer Center cBio Cancer Genomics Portal's R package \emph{cgdsr} (see
\url{http://cran.r-project.org/web/packages/cgdsr}).

In the autumm of 2011, the TCGA added to the GBM tumor data, increasing the total tumor count to
577. We have continued to focus on the original 201 tumors.  A standard technique ofr comparing mRNA
expression levels across many experiments (in this case, across many tumors).  gene expression
Z-scores [\citet{cheadle2003analysis}] a statistic which takes into account all of the gene
expression arrays under consideration.  When the TCGA expanded the publicly available GBM tumor data
from 201 tumors to 577, the gene-expression Z-scores of our original Pronueral tumors changed.  At
that point we decided to download and save the Z-scores based on the larger tumor set; these mRNA
expression values, current as of January 2012, and accompanied by mutation, copy number and
categorization data, are contained in and used by this package.

Identify the tumors classified as Proneural by Verhaak et al:

<<identify.proneurals>>=
proneural.tumors.raw <- colnames(tbl.subtypes) [which(tbl.subtypes [1,] == 'Proneural')]
proneural.tumors <- gsub('.01[ABC].0[123]', '', proneural.tumors.raw)
@ 

In order to identify the subset which best fit the class signature (high expression, high copy
number) we must first understand the qualitative convention TCGA used to describe genomic
amplification.  The distinction between 'gain' and 'amplification' is not entirely clear, but seems
to be a matter of degree.  We opt for the stronger attribute in the filtering which follows.

\begin{itemize}
  \item    -2 Homo deletion
  \item    -1 Hetero deletion
  \item     0 Diploid
  \item     1 Gain
  \item     2 Amplification
\end{itemize}

Use this scheme and gene expression to identify the tumors which fit the \emph{strong proneural} signature:

<<identify.strong.tumors>>=
PDGFRA.geneID = '5156' 
pdgfra.highly.expressed.tumors <- 
     rownames(tbl.mrna) [which(tbl.mrna [, PDGFRA.geneID] >= 2)]
pdgfra.amplified.tumors <- 
     rownames(tbl.cnv) [which(tbl.cnv [, PDGFRA.geneID] == 2)]
proneural.tumors.strong <- 
    intersect(proneural.tumors, intersect(pdgfra.highly.expressed.tumors, 
                                          pdgfra.amplified.tumors))
proneural.tumors.strong
@ 

Examine the distribution of gene expression Z-scores:

<<dist-mrna, fig=TRUE, width=8>>=
pdgfra.expression.scores <- tbl.mrna [, PDGFRA.geneID]
pdgfra.expression.in.proneurals <- tbl.mrna[proneural.tumors, PDGFRA.geneID]
pdgfra.expression.in.strong.proneurals <- tbl.mrna[proneural.tumors.strong, PDGFRA.geneID]
   # establish bottom, left, top, right margins for the boxplot
par(oma=c(1,0,1,0))
boxplot(pdgfra.expression.scores, 
         pdgfra.expression.in.proneurals,
         pdgfra.expression.in.strong.proneurals,
         names=c("All", 'Proneural', 'Proneural-Strong'), 
         main="PDGFRA Z-score log fold mRNA expression", xlab="Tumors")
@ 

Learn the distribution of these alterations for PDGFRA across the full 204 tumors:
<<dist.cnv>>=
pdgfra.cnv.scores <- tbl.cnv [, PDGFRA.geneID]
pdgfra.cnv.in.proneurals <- tbl.cnv[proneural.tumors, PDGFRA.geneID]
pdgfra.cnv.in.strong.proneurals <- tbl.cnv[proneural.tumors.strong, PDGFRA.geneID]

xtab.all = table(pdgfra.cnv.scores)
xtab.proneurals = table(pdgfra.cnv.in.proneurals)
xtab.strong = table(pdgfra.cnv.in.strong.proneurals)

xtab.combined <- matrix(0, nrow=3, ncol=5, dimnames=list(c("allTumors", 'proneuralTumors', "strongProneuralTumors"), as.character(-2:2)))

xtab.combined["allTumors", names(xtab.all)] = as.integer(xtab.all)
xtab.combined["proneuralTumors", names(xtab.proneurals)] = as.integer(xtab.proneurals)
xtab.combined["strongProneuralTumors", names(xtab.strong)] = as.integer(xtab.strong)
colnames(xtab.combined) <- c("Homo deletion", "Hetero deletion", "Diploid", "Gain", "Amplification")
print(xtab.combined)
@ 

We note in passing that of the 206 tumors from the larger TCGA GBM data release for which copy
number is reported, none have suffered a homozygous deletion: PDGFRA is apparently present in at
least one copy in all tumors.  It is evident from these two summaries, PDGFRA gene expression and
copy number, that the ``strong proneural'' tumors, when analyzed with respect to PDGFRA, is a
well-defined group.


\subsection{Combine Three KEGG Cancer-Related Pathways}

We now prepare to add a network view of the data.  KEGG provides us with annotated cancer-related pathways, of which
we selected three for download using the Bioconductor \Rpackage{KEGGgraph} [\citet{zhang2009kegggraph}] package.  We will use
these combined pathways to create a  Cytoscape network upon which to display the GBM tumor data, and
to create a gene list which, when intersected with the genes measured by TCGA, will allow us to
determine the Euclidean distance between all strong proneural tumor pairs, as promised above.

The pathways we selected:

\begin{itemize}
  \item  Glioma (hsa05214)
  \item  Cell Cycle (hsa04110)
  \item Pathways in Cancer (hsa05200)
\end{itemize}

Additional KEGG pathways could be included here: Wnt Signaling, for instance, and the MAP kinase pathway.  Pathways from
from REACTOME could be included as well. Exploratory data analysis, however, does
not require us to begin our survey with a comprehensive molecular map.  We propose that these three KEGG pathways, are
adequate to start with, and that further pathways, or more accurate pathways (as well as additional experimental and
annotation data) could be added in subsequent analyses, complementing or replacing those used here, and selected in
response to this initial exploration.

Create a data.frame based upon downloads from of three cancer-related pathways from KEGG, using the 
\Rpackage{KEGGgraph} package.  We will display this ``full network'' in Cytoscape.  Later, we zoom
into a considerably smaller subnework restricted to the neighborhood of PDGFRA, over which we will
display tumor-specific experimental data.  For now, we want the full view of these three combined
networks.  

Note that here, and later in this vignette, we provide and call several convenience functions that
are provided by this, the \Rpackage{PronerualHeterogeneity} package.  The full text of these
functions is displayed at the conclusion of this vignette, and the R code can be extracted from the
package itself.  Both of these options may be of interest to those who wish to adopt and adapt these
functions to other projects.

The function \Rfunction{tumorViz}, however will be of immediate interest.  It contains the vizmap rules 
which control, among other things, the colors used for different interactions (edges) in the network.  Let us 
look at one object in particular defined there, \Robject{edge.map}, a list of lists.  
\begin{scriptsize}
  \begin{verbatim}
edge.map <-  list(
"activation"                 = list(line="SOLID",       targetArrow="Arrow",    sourceArrow="No Arrow", color="#00AA00", width=6),
"activation;phosphorylation" = list(line="SINEWAVE",    targetArrow="Arrow",    sourceArrow="No Arrow", color="#00AA00", width=3),
"binding/association"        = list(line="SOLID",       targetArrow="Arrow",    sourceArrow="Arrow",    color="#00AAAA", width=3),
"inhibition;phosphorylation" = list(line="SINEWAVE",    targetArrow="T",        sourceArrow="No Arrow", color="#DD0000", width=3),
"inhibition"                 = list(line="DASH_DOT",    targetArrow="T",        sourceArrow="No Arrow", color="#DD0000", width=3),
"ubiquination"               = list(line="SOLID",       targetArrow="Arrow",    sourceArrow="No Arrow", color="#DD00DD", width=3),
"repression"                 = list(line="SOLID",       targetArrow="T",        sourceArrow="No Arrow", color="#DD0000", width=3),
"dissociation"               = list(line="DASH_DOT",    targetArrow="No Arrow", sourceArrow="No Arrow", color="#000000", width=3),
"indirect effect"            = list(line="EQUAL_DASH",  targetArrow="Arrow",    sourceArrow="No Arrow", color="#000000", width=3),
"missing interaction"        = list(line="DOT",         targetArrow="No Arrow", sourceArrow="No Arrow", color="#AA00AA", width=3),
"expression"                 = list(line="SOLID",       targetArrow="Delta",    sourceArrow="No Arrow", color="#0000AA", width=3),
"missing interaction"        = list(line="DOT",         targetArrow="No Arrow", sourceArrow="No Arrow", color="#AA0000", width=3),
"dimerize"                   = list(line="DOT",         targetArrow="No Arrow", sourceArrow="No Arrow", color="#00AA00", width=3),
"phosphorylation"            = list(line="SINEWAVE",    targetArrow="Arrow",    sourceArrow="No Arrow", color="#00AA00", width=3),
"dephosphorylation"          = list(line="DOT",         targetArrow="Arrow",    sourceArrow="No Arrow", color="#00AA00", width=3),
"compound"                   = list(line="DOT",         targetArrow="No Arrow", sourceArrow="No Arrow", color="#000000", width=3),
"unspecified"                = list(line="DOT",         targetArrow="No Arrow", sourceArrow="No Arrow", color="#000000", width=3),
"functional"                 = list(line="DOT",         targetArrow="No Arrow", sourceArrow="No Arrow", color="#000000", width=3)
)
  \end{verbatim}
\end{scriptsize}

Notice Many other rules are found in this function, and will be worthy of study
if you wish to create your own vizmap rules.

Now, to display the full network:

<<displayFullCombinedKeggGraph, results=hide>>=
tbl.kegg = combineKeggPathways(c('05214', '04110', '05200'), organism='hsa')
kegg.geneIDs <- unique(c(tbl.kegg$from, tbl.kegg$to))
layout.file <- system.file("extdata", "layoutFull.RData",
                           package="ProneuralHeterogeneity")
cw <- displayNetwork(tbl.kegg, layout.file, geneTypes, genes.of.interest=NULL)
@ 

Manipulate some aspects of the Cytoscape GUI:

<<manipulateCW>>=
@ 
setWindowSize(cw, 800, 600)
hideAllPanels(cw)
showGraphicsDetails(cw, TRUE)
tumorViz(cw, tumor.name=NULL)
fitContent(cw)
setZoom(cw, 0.9 * getZoom(cw))
@

We now ask Cytoscape to save this map.  The resulting image is displayed below, after being copied from a temporary directory into 
this package.

<<saveImage>>=
imageFile <- file.path(tempdir(), "fullNetwork.png")
saveImage(cw, imageFile, image.type="png", scale=2)
printf("saving image to %s", imageFile)
@ 

\includegraphics{fullNetwork.png}

This Cytoscape map is large, with 414 nodes and 1767 edges.  We will zoom in on a region of the network
to see more detail

<<pdgfraNeighborhood>>=
selectNodes(cw, PDGFRA.geneID)
selectFirstNeighborsOfSelectedNodes(cw)
getSelectedNodeCount(cw)
fitSelectedContent(cw)
clearSelection(cw)
setZoom(cw, 0.8 * getZoom(cw))
@ 

\includegraphics{smallNetwork.png}

The result is still not very interesting:  most of the edges represent activation, and with no experimental
data yet added, all of the gene/protein nodes are small and uncolored.  We will see more interesting displays 
below.

\subsection{Choose a Pair of Strong Proneural Tumors for Network Visualization}

Now we look for the two most dissimilar tumors in the 13 member strong proneural group via hierarchical
clustering on gene expression.  Recall that this group is characterized by essentially identical high
PDGFRA expression and amplification.  We now turn to an examination of their heterogeneity, choosing the
pair of tumors which are the most distant, when the thirteen tumors are hierarchically clustered by
mRNA expression across 410 genes.  In order to establish that this tumor pair are not anomalies within
the group, we calculate the pairwise correlation of all tumor pairs in the group.  As will
become clear, the selected pair (TCGA.02.0014 and TCGA.08.0385) are sufficently low in correlation
to provide an interesting case study, but not so low as to be unrepresentative of the strong proneural
group as a whole 

We first perform hierarchical clustering, plot the result, and
determine the tumor pair with the greatest Euclidean between them.

<<hclust-strong-proneurals, fig=TRUE>>=
common.geneIDs <- intersect(kegg.geneIDs, colnames(tbl.mrna))
tbl <- as.matrix(tbl.mrna [proneural.tumors.strong, common.geneIDs])
distance.table <- dist(scale(tbl))
title.1 <- "Hierarchical Clustering of Strong Proneural Tumors"
title.2 <- "Based on mRNA Expression of 410 KEGG Cancer Genes"
title <- paste(title.1, title.2, sep="\n")
plot(hclust(distance.table), main=title, xlab="")
distance.matrix <- as.matrix(distance.table)
distance.vector <- as.numeric(distance.matrix * upper.tri(distance.matrix))
max.distance <- max(distance.vector)
index.in.vector <- which(distance.vector == max.distance)
   # determine which matrix element this is
zero.based.index <- index.in.vector - 1L
tumors.by.distance <- colnames(as.matrix(distance.matrix))
count <- nrow(distance.matrix)
i <- zero.based.index %% count  + 1L
j <- zero.based.index %/% count + 1L
tumor.1 <- rownames(distance.matrix)[i]
tumor.2 <- colnames(distance.matrix)[j]
printf("most dissimilar tumors: %s and %s", tumor.1, tumor.2)
@ 

The second step is situate this pair of tumors within the distribution of all possible pairwise mRNA
correlations within the strong proneural group, establishing that these two tumors, the most distant
in a hierarchical clustering, are not outliers from the perspective of expression correlation.

<<pairwiseCorrelations, fig=TRUE>>=
pairwise.correlations <- matrix (0, nrow=nrow(tbl), ncol=nrow(tbl),
                                 dimnames=list(rownames(tbl), rownames(tbl)))
tumor.names <- rownames(tbl)
for (i in 1:nrow(tbl))
    for (j in 1:nrow(tbl)) {
       tumor.1 <- tumor.names[i]
       tumor.2 <- tumor.names[j]
       pair.correlation <- cor (tbl [i,], tbl [j,], use='pairwise.complete.obs')
       pairwise.correlations[tumor.1, tumor.2] <- pair.correlation
       } # for j
diag(pairwise.correlations) <- NA
title.1 <- "Density Plot of All Pairwise Tumor Corrlations"
title.2 <- "(Marker Indicates Correlation of TCGA.02.0014 and TCGA.08.0385)"
title <- paste(title.1, title.2, sep="\n")
plot(density(pairwise.correlations, na.rm=TRUE), main=title, xlab="")
text(pairwise.correlations[1,12], 1.65, "O", col="red")
@ 
\clearpage
\section{Display The Two Selected Strong Proneural Tumors}

This section reproduces the two Cytoscape maps contained in [\citet{shannon2013rcytoscape}].
<<displayTumor14, results=hide>>=
pdgfra.neighborhood.genes <- c("1282","1950","1956","2252","2254","2257","2261",
                               "2263","2322","2335","25","25759","2885","3082",
                               "3265","3479","3685","3845","387","4233","4893",
                               "4914","5154","5155","5156","5294","5295","5336",
                               "5337","5601","5605","5747","5879","5894","6464",
                               "6654","673","801","8031","805","808","867","998")
tbl.kegg = combineKeggPathways(c('05214', '04110', '05200'), organism='hsa')
layout.file <- system.file("extdata", "layoutSmall.RData",
                            package="ProneuralHeterogeneity")

cw <- displayNetwork(tbl.kegg, layout.file, geneTypes,
                     genes.of.interest=pdgfra.neighborhood.genes)
setWindowSize(cw, 800, 600)   # laptop,  big screen: 1800, 1200
setDefaultBackgroundColor(cw, '#F8F8F8')
showGraphicsDetails(cw, TRUE)
tumor <- "TCGA.02.0014"
displayTumor(cw, tumor, tbl.mrna, tbl.cnv, tbl.mut)
dimInactiveNodesAndEdges (cw, tumor, pdgfra.neighborhood.genes,
                          tbl.mrna, tbl.cnv, tbl.mut,
                          mrna.threshold=0.58, opacity=40)
fitContent(cw)
setZoom(cw, 0.9 * getZoom(cw))
@ 


Now display the other tumor:
<<displayTumor385>>=
tumor <- "TCGA.08.0385"
displayTumor(cw, tumor, tbl.mrna, tbl.cnv, tbl.mut)
dimInactiveNodesAndEdges (cw, tumor, pdgfra.neighborhood.genes,
                          tbl.mrna, tbl.cnv, tbl.mut,
                          mrna.threshold=0.58, opacity=40)
@ 

\includegraphics{tcga-02-0014.png}

\includegraphics{tcga-08-0385.png}

\section{Create an RCytoscape Movie of all Strong Proneural Tumors}

Here we build upon the \Rfunction(saveImage) method, calling it after each of the thirteen strong
proneural tumors, and then (outside of R) assembling these \emph{png} files into an animated gif
to be viewed in a web browser.

%% <<makeMovie>>=
\begin{verbatim}
for(tumor in proneural.tumors.strong){
    printf('now displaying tumor %s for movie', tumor)
    displayTumor(cw, tumor, tbl.mrna, tbl.cnv, tbl.mut)
    dimInactiveNodesAndEdges (cw, tumor, pdgfra.neighborhood.genes,
                              tbl.mrna, tbl.cnv, tbl.mut,
                              mrna.threshold=0.58, opacity=40)
    filename <- sprintf ("/Users/pshannon/s/bioc/trunk/RpacksTesting/ProneuralHeterogeneity/inst/extdata/%s.png", tumor)
    saveImage(cw, filename, image.type="png", scale=3)
    }
\end{verbatim}

The result, running at 500 millseconds per frame, may be seen here:

     \url{http://rcytoscape.systemsbiology.net/versions/current/gallery/strongProneurals/strong50.gif}
%%@ 

%%<<fullNeighborhood>>=
\begin{verbatim}
fitContent(cw)
clearSelection(cw)
setZoom(cw, 0.8 * getZoom(cw))
for(tumor in proneural.tumors.strong){
    printf('now displaying tumor %s for movie', tumor)
    displayTumor(cw, tumor, tbl.mrna, tbl.cnv, tbl.mut)
    dimInactiveNodesAndEdges (cw, tumor, nodes(cw@graph), #pdgfra.neighborhood.genes,
                              tbl.mrna, tbl.cnv, tbl.mut,
                              mrna.threshold=0.58, opacity=40)
    filename <- sprintf ("/Users/pshannon/s/bioc/trunk/RpacksTesting/ProneuralHeterogeneity/inst/extdata/%s-full.png", tumor)
    saveImage(cw, filename, image.type="png", scale=3)
    }
\end{verbatim}

%%@ 
     

\bibliography{ProneuralHeterogeneity}

\end{document}
