# Supplementary material for: RCytoscape: tools for exploratory network analysis
Source: BMC Bioinformatics. 2013 Jul 9;14:217. doi: 10.1186/1471-2105-14-217 (PMC3751905; doi:10.1186/1471-2105-14-217)
Supplement: Additional file 5 — (Proneural Heterogeneity vignette). [file 1471-2105-14-217-S5.gz › ProneuralHeterogeneity/inst/doc/ProneuralHeterogeneity.bib]

@article{verhaak2010integrated,
  title={An integrated genomic analysis identifies clinically relevant subtypes of glioblastoma characterized 
      by abnormalities in {PDGFRA}, {IDH1}, {EGFR} and {NF1}},
  author={Verhaak, R.G.W. and Hoadley, K.A. and Purdom, E. and Wang, V. and Qi, Y. and Wilkerson, M.D. and Miller, C.R. and Ding, L. and Golub, T. and Mesirov, J.P. and others},
  journal={Cancer cell},
  volume={17},
  number={1},
  pages={98},
  year={2010},
  publisher={NIH Public Access}
}

@article{monti2003consensus,
  title={Consensus clustering: a resampling-based method for class discovery and visualization of gene expression microarray data},
  author={Monti, S. and Tamayo, P. and Mesirov, J. and Golub, T.},
  journal={Machine learning},
  volume={52},
  number={1},
  pages={91--118},
  year={2003},
  publisher={Springer}
}

@article{shannon2013rcytoscape,
  title={{RCytoscape}:  Tools for Exploratory Network Analysis (in preparation)},
  author={Shannon, P. and Grimes, M. and Kutlu, B. and Bot, J. and Galas, D.},
  year={2013}
}

@article{tukey1977exploratory,
  title={Exploratory data analysis},
  author={Tukey, J.W.},
  journal={Reading, MA},
  volume={231},
  year={1977}
}


@article{zhang2009kegggraph,
  title={KEGGgraph: a graph approach to KEGG PATHWAY in R and bioconductor},
  author={Zhang, J.D. and Wiemann, S.},
  journal={Bioinformatics},
  volume={25},
  number={11},
  pages={1470--1471},
  year={2009},
  publisher={Oxford Univ Press}
}
