# Supplementary material for: RCytoscape: tools for exploratory network analysis
Source: BMC Bioinformatics. 2013 Jul 9;14:217. doi: 10.1186/1471-2105-14-217 (PMC3751905; doi:10.1186/1471-2105-14-217)
Supplement: Additional file 5 — (Proneural Heterogeneity vignette). [file 1471-2105-14-217-S5.gz › ProneuralHeterogeneity/inst/doc/hsa-05200.kgml]

<?xml version="1.0"?>
<!DOCTYPE pathway SYSTEM "http://www.genome.jp/kegg/xml/KGML_v0.7.1_.dtd">
<!-- Creation date: Oct 2, 2012 13:11:48 +0900 (GMT+09:00) -->
<pathway name="path:hsa05200" org="hsa" number="05200"
         title="Pathways in cancer"
         image="http://www.genome.jp/kegg/pathway/hsa/hsa05200.png"
         link="http://www.genome.jp/kegg-bin/show_pathway?hsa05200">
    <entry id="1" name="path:map09020" type="map"
        link="http://www.kegg.jp/dbget-bin/www_bget?map09020">
        <graphics fgcolor="#000000" bgcolor="#FFFFFF"
             type="roundrectangle" x="141" y="40" width="180" height="27"/>
    </entry>
    <entry id="2" name="hsa:1630" type="gene"
        link="http://www.kegg.jp/dbget-bin/www_bget?hsa:1630">
        <graphics name="DCC, CRC18, CRCR1, IGDCC1" fgcolor="#000000" bgcolor="#BFFFBF"
             type="rectangle" x="133" y="221" width="46" height="17"/>
    </entry>
    <entry id="3" name="hsa:836" type="gene"
        link="http://www.kegg.jp/dbget-bin/www_bget?hsa:836">
        <graphics name="CASP3, CPP32, CPP32B, SCA-1" fgcolor="#000000" bgcolor="#BFFFBF"
             type="rectangle" x="215" y="189" width="46" height="17"/>
    </entry>
    <entry id="4" name="hsa:842" type="gene"
        link="http://www.kegg.jp/dbget-bin/www_bget?hsa:842">
        <graphics name="CASP9, APAF-3, APAF3, CASPASE-9c, ICE-LAP6, MCH6, PPP1R56" fgcolor="#000000" bgcolor="#BFFFBF"
             type="rectangle" x="279" y="211" width="46" height="17"/>
    </entry>
    <entry id="5" name="hsa:836" type="gene"
        link="http://www.kegg.jp/dbget-bin/www_bget?hsa:836">
        <graphics name="CASP3, CPP32, CPP32B, SCA-1" fgcolor="#000000" bgcolor="#BFFFBF"
             type="rectangle" x="415" y="221" width="46" height="17"/>
    </entry>
    <entry id="6" name="hsa:999" type="gene"
        link="http://www.kegg.jp/dbget-bin/www_bget?hsa:999">
        <graphics name="CDH1, Arc-1, CD324, CDHE, ECAD, LCAM, UVO" fgcolor="#000000" bgcolor="#BFFFBF"
             type="rectangle" x="133" y="348" width="46" height="17"/>
    </entry>
    <entry id="7" name="hsa:1499" type="gene"
        link="http://www.kegg.jp/dbget-bin/www_bget?hsa:1499">
        <graphics name="CTNNB1, CTNNB" fgcolor="#000000" bgcolor="#BFFFBF"
             type="rectangle" x="179" y="348" width="46" height="17"/>
    </entry>
    <entry id="8" name="hsa:51384 hsa:54361 hsa:7471 hsa:7472 hsa:7473 hsa:7474 hsa:7475 hsa:7476 hsa:7477 hsa:7478 hsa:7479 hsa:7480 hsa:7481 hsa:7482 hsa:7483 hsa:7484 hsa:80326 hsa:81029 hsa:89780" type="gene"
        link="http://www.kegg.jp/dbget-bin/www_bget?hsa:51384+hsa:54361+hsa:7471+hsa:7472+hsa:7473+hsa:7474+hsa:7475+hsa:7476+hsa:7477+hsa:7478+hsa:7479+hsa:7480+hsa:7481+hsa:7482+hsa:7483+hsa:7484+hsa:80326+hsa:81029+hsa:89780">
        <graphics name="WNT16..." fgcolor="#000000" bgcolor="#BFFFBF"
             type="rectangle" x="54" y="419" width="46" height="17"/>
    </entry>
    <entry id="9" name="hsa:1495 hsa:1496 hsa:29119" type="gene"
        link="http://www.kegg.jp/dbget-bin/www_bget?hsa:1495+hsa:1496+hsa:29119">
        <graphics name="CTNNA1, CAP102..." fgcolor="#000000" bgcolor="#BFFFBF"
             type="rectangle" x="193" y="331" width="46" height="17"/>
    </entry>
    <entry id="10" name="hsa:1499" type="gene"
        link="http://www.kegg.jp/dbget-bin/www_bget?hsa:1499">
        <graphics name="CTNNB1, CTNNB" fgcolor="#000000" bgcolor="#BFFFBF"
             type="rectangle" x="391" y="349" width="46" height="17"/>
    </entry>
    <entry id="11" name="hsa:3688" type="gene"
        link="http://www.kegg.jp/dbget-bin/www_bget?hsa:3688">
        <graphics name="ITGB1, CD29, FNRB, GPIIA, MDF2, MSK12, VLA-BETA, VLAB" fgcolor="#000000" bgcolor="#BFFFBF"
             type="rectangle" x="133" y="554" width="46" height="17"/>
    </entry>
    <entry id="12" name="hsa:1855 hsa:1856 hsa:1857" type="gene"
        link="http://www.kegg.jp/dbget-bin/www_bget?hsa:1855+hsa:1856+hsa:1857">
        <graphics name="DVL1, DVL, DVL1L1..." fgcolor="#000000" bgcolor="#BFFFBF"
             type="rectangle" x="391" y="419" width="46" height="17"/>
    </entry>
    <entry id="13" name="hsa:10319 hsa:1282 hsa:1284 hsa:1285 hsa:1286 hsa:1287 hsa:1288 hsa:22798 hsa:2335 hsa:284217 hsa:3908 hsa:3909 hsa:3910 hsa:3911 hsa:3912 hsa:3913 hsa:3914 hsa:3915 hsa:3918" type="gene"
        link="http://www.kegg.jp/dbget-bin/www_bget?hsa:10319+hsa:1282+hsa:1284+hsa:1285+hsa:1286+hsa:1287+hsa:1288+hsa:22798+hsa:2335+hsa:284217+hsa:3908+hsa:3909+hsa:3910+hsa:3911+hsa:3912+hsa:3913+hsa:3914+hsa:3915+hsa:3918">
        <graphics name="LAMC3, OCCM..." fgcolor="#000000" bgcolor="#BFFFBF"
             type="rectangle" x="54" y="546" width="46" height="17"/>
    </entry>
    <entry id="14" name="hsa:3655 hsa:3673 hsa:3674 hsa:3675 hsa:3685" type="gene"
        link="http://www.kegg.jp/dbget-bin/www_bget?hsa:3655+hsa:3673+hsa:3674+hsa:3675+hsa:3685">
        <graphics name="ITGA6, CD49f, ITGA6B, VLA-6..." fgcolor="#000000" bgcolor="#BFFFBF"
             type="rectangle" x="133" y="537" width="46" height="17"/>
    </entry>
    <entry id="15" name="hsa:5747" type="gene"
        link="http://www.kegg.jp/dbget-bin/www_bget?hsa:5747">
        <graphics name="PTK2, FADK, FAK, FAK1, FRNK, PPP1R71, p125FAK, pp125FAK" fgcolor="#000000" bgcolor="#BFFFBF"
             type="rectangle" x="311" y="547" width="46" height="17"/>
    </entry>
    <entry id="16" name="hsa:5728" type="gene"
        link="http://www.kegg.jp/dbget-bin/www_bget?hsa:5728">
        <graphics name="PTEN, 10q23del, BZS, DEC, GLM2, MHAM, MMAC1, PTEN1, TEP1" fgcolor="#000000" bgcolor="#BFFFBF"
             type="rectangle" x="421" y="623" width="46" height="17"/>
    </entry>
    <entry id="17" name="hsa:11211 hsa:2535 hsa:7855 hsa:7976 hsa:8321 hsa:8322 hsa:8323 hsa:8324 hsa:8325 hsa:8326" type="gene"
        link="http://www.kegg.jp/dbget-bin/www_bget?hsa:11211+hsa:2535+hsa:7855+hsa:7976+hsa:8321+hsa:8322+hsa:8323+hsa:8324+hsa:8325+hsa:8326">
        <graphics name="FZD10, CD350, FZ-10, Fz10, FzE7, hFz10..." fgcolor="#000000" bgcolor="#BFFFBF"
             type="rectangle" x="133" y="419" width="46" height="17"/>
    </entry>
    <entry id="18" name="hsa:26060" type="gene"
        link="http://www.kegg.jp/dbget-bin/www_bget?hsa:26060">
        <graphics name="APPL1, APPL, DIP13alpha" fgcolor="#000000" bgcolor="#BFFFBF"
             type="rectangle" x="279" y="229" width="46" height="17"/>
    </entry>
    <entry id="19" name="hsa:25 hsa:613" type="gene"
        link="http://www.kegg.jp/dbget-bin/www_bget?hsa:25+hsa:613">
        <graphics name="ABL1, ABL, JTK7, bcr/abl, c-ABL, p150, v-abl..." fgcolor="#000000" bgcolor="#BFFFBF"
             type="rectangle" x="192" y="687" width="46" height="17"/>
    </entry>
    <entry id="20" name="hsa:1398 hsa:1399" type="gene"
        link="http://www.kegg.jp/dbget-bin/www_bget?hsa:1398+hsa:1399">
        <graphics name="CRK, CRKII, p38..." fgcolor="#000000" bgcolor="#BFFFBF"
             type="rectangle" x="311" y="669" width="46" height="17"/>
    </entry>
    <entry id="21" name="hsa:23624 hsa:867 hsa:868" type="gene"
        link="http://www.kegg.jp/dbget-bin/www_bget?hsa:23624+hsa:867+hsa:868">
        <graphics name="CBLC, CBL-3, CBL-SL, RNF57..." fgcolor="#000000" bgcolor="#BFFFBF"
             type="rectangle" x="311" y="686" width="46" height="17"/>
    </entry>
    <entry id="22" name="hsa:1398 hsa:1399" type="gene"
        link="http://www.kegg.jp/dbget-bin/www_bget?hsa:1398+hsa:1399">
        <graphics name="CRK, CRKII, p38..." fgcolor="#000000" bgcolor="#BFFFBF"
             type="rectangle" x="311" y="703" width="46" height="17"/>
    </entry>
    <entry id="23" name="hsa:23533 hsa:5290 hsa:5291 hsa:5293 hsa:5294 hsa:5295 hsa:5296 hsa:8503" type="gene"
        link="http://www.kegg.jp/dbget-bin/www_bget?hsa:23533+hsa:5290+hsa:5291+hsa:5293+hsa:5294+hsa:5295+hsa:5296+hsa:8503">
        <graphics name="PIK3R5, F730038I15Rik, FOAP-2, P101-PI3K, p101..." fgcolor="#000000" bgcolor="#BFFFBF"
             type="rectangle" x="429" y="688" width="46" height="17"/>
    </entry>
    <entry id="24" name="hsa:6776 hsa:6777" type="gene"
        link="http://www.kegg.jp/dbget-bin/www_bget?hsa:6776+hsa:6777">
        <graphics name="STAT5A, MGF, STAT5..." fgcolor="#000000" bgcolor="#BFFFBF"
             type="rectangle" x="463" y="864" width="46" height="17"/>
    </entry>
    <entry id="25" name="hsa:3716" type="gene"
        link="http://www.kegg.jp/dbget-bin/www_bget?hsa:3716">
        <graphics name="JAK1, JAK1A, JAK1B, JTK3" fgcolor="#000000" bgcolor="#BFFFBF"
             type="rectangle" x="323" y="896" width="46" height="17"/>
    </entry>
    <entry id="26" name="hsa:1956" type="gene"
        link="http://www.kegg.jp/dbget-bin/www_bget?hsa:1956">
        <graphics name="EGFR, ERBB, ERBB1, HER1, PIG61, mENA" fgcolor="#000000" bgcolor="#BFFFBF"
             type="rectangle" x="131" y="922" width="46" height="17"/>
    </entry>
    <entry id="27" name="hsa:2064" type="gene"
        link="http://www.kegg.jp/dbget-bin/www_bget?hsa:2064">
        <graphics name="ERBB2, CD340, HER-2, HER-2/neu, HER2, MLN_19, NEU, NGL, TKR1" fgcolor="#000000" bgcolor="#BFFFBF"
             type="rectangle" x="131" y="942" width="46" height="17"/>
    </entry>
    <entry id="28" name="hsa:5156 hsa:5159" type="gene"
        link="http://www.kegg.jp/dbget-bin/www_bget?hsa:5156+hsa:5159">
        <graphics name="PDGFRA, CD140A, PDGFR-2, PDGFR2, RHEPDGFRA..." fgcolor="#000000" bgcolor="#BFFFBF"
             type="rectangle" x="131" y="968" width="46" height="17"/>
    </entry>
    <entry id="29" name="hsa:3480" type="gene"
        link="http://www.kegg.jp/dbget-bin/www_bget?hsa:3480">
        <graphics name="IGF1R, CD221, IGFIR, IGFR, JTK13" fgcolor="#000000" bgcolor="#BFFFBF"
             type="rectangle" x="132" y="991" width="46" height="17"/>
    </entry>
    <entry id="30" name="hsa:3815" type="gene"
        link="http://www.kegg.jp/dbget-bin/www_bget?hsa:3815">
        <graphics name="KIT, C-Kit, CD117, PBT, SCFR" fgcolor="#000000" bgcolor="#BFFFBF"
             type="rectangle" x="131" y="1015" width="46" height="17"/>
    </entry>
    <entry id="31" name="hsa:2322" type="gene"
        link="http://www.kegg.jp/dbget-bin/www_bget?hsa:2322">
        <graphics name="FLT3, CD135, FLK-2, FLK2, STK1" fgcolor="#000000" bgcolor="#BFFFBF"
             type="rectangle" x="132" y="1039" width="46" height="17"/>
    </entry>
    <entry id="32" name="hsa:4233" type="gene"
        link="http://www.kegg.jp/dbget-bin/www_bget?hsa:4233">
        <graphics name="MET, AUTS9, HGFR, RCCP2, c-Met" fgcolor="#000000" bgcolor="#BFFFBF"
             type="rectangle" x="132" y="1061" width="46" height="17"/>
    </entry>
    <entry id="33" name="hsa:2260 hsa:2261 hsa:2263" type="gene"
        link="http://www.kegg.jp/dbget-bin/www_bget?hsa:2260+hsa:2261+hsa:2263">
        <graphics name="FGFR1, BFGFR, CD331, CEK, FGFBR, FGFR-1, FLG, FLT-2, FLT2, HBGFR, HH2, KAL2, N-SAM, OGD, bFGF-R-1..." fgcolor="#000000" bgcolor="#BFFFBF"
             type="rectangle" x="132" y="1085" width="46" height="17"/>
    </entry>
    <entry id="34" name="hsa:10342 hsa:4914 hsa:7170 hsa:7175" type="gene"
        link="http://www.kegg.jp/dbget-bin/www_bget?hsa:10342+hsa:4914+hsa:7170+hsa:7175">
        <graphics name="TFG, HMSNP, TF6, TRKT3..." fgcolor="#000000" bgcolor="#BFFFBF"
             type="rectangle" x="132" y="1151" width="46" height="17"/>
    </entry>
    <entry id="35" name="hsa:7039" type="gene"
        link="http://www.kegg.jp/dbget-bin/www_bget?hsa:7039">
        <graphics name="TGFA, TFGA" fgcolor="#000000" bgcolor="#BFFFBF"
             type="rectangle" x="53" y="919" width="46" height="17"/>
    </entry>
    <entry id="36" name="hsa:1950" type="gene"
        link="http://www.kegg.jp/dbget-bin/www_bget?hsa:1950">
        <graphics name="EGF, HOMG4, URG" fgcolor="#000000" bgcolor="#BFFFBF"
             type="rectangle" x="53" y="942" width="46" height="17"/>
    </entry>
    <entry id="37" name="hsa:3082" type="gene"
        link="http://www.kegg.jp/dbget-bin/www_bget?hsa:3082">
        <graphics name="HGF, DFNB39, F-TCF, HGFB, HPTA, SF" fgcolor="#000000" bgcolor="#BFFFBF"
             type="rectangle" x="53" y="1061" width="46" height="17"/>
    </entry>
    <entry id="38" name="hsa:5154 hsa:5155" type="gene"
        link="http://www.kegg.jp/dbget-bin/www_bget?hsa:5154+hsa:5155">
        <graphics name="PDGFA, PDGF-A, PDGF1..." fgcolor="#000000" bgcolor="#BFFFBF"
             type="rectangle" x="53" y="968" width="46" height="17"/>
    </entry>
    <entry id="39" name="hsa:3479" type="gene"
        link="http://www.kegg.jp/dbget-bin/www_bget?hsa:3479">
        <graphics name="IGF1, IGF-I, IGF1A, IGFI" fgcolor="#000000" bgcolor="#BFFFBF"
             type="rectangle" x="53" y="991" width="46" height="17"/>
    </entry>
    <entry id="40" name="hsa:367" type="gene"
        link="http://www.kegg.jp/dbget-bin/www_bget?hsa:367">
        <graphics name="AR, AIS, DHTR, HUMARA, HYSP1, KD, NR3C4, SBMA, SMAX1, TFM" fgcolor="#000000" bgcolor="#BFFFBF"
             type="rectangle" x="587" y="153" width="46" height="17"/>
    </entry>
    <entry id="41" name="hsa:3320 hsa:3326 hsa:7184" type="gene"
        link="http://www.kegg.jp/dbget-bin/www_bget?hsa:3320+hsa:3326+hsa:7184">
        <graphics name="HSP90AA1, HSP86, HSP89A, HSP90A, HSP90N, HSPC1, HSPCA, HSPCAL1, HSPCAL4, HSPN, Hsp89, Hsp90, LAP2..." fgcolor="#000000" bgcolor="#BFFFBF"
             type="rectangle" x="587" y="170" width="46" height="17"/>
    </entry>
    <entry id="42" name="hsa:367" type="gene"
        link="http://www.kegg.jp/dbget-bin/www_bget?hsa:367">
        <graphics name="AR, AIS, DHTR, HUMARA, HYSP1, KD, NR3C4, SBMA, SMAX1, TFM" fgcolor="#000000" bgcolor="#BFFFBF"
             type="rectangle" x="587" y="222" width="46" height="17"/>
    </entry>
    <entry id="43" name="hsa:367" type="gene"
        link="http://www.kegg.jp/dbget-bin/www_bget?hsa:367">
        <graphics name="AR, AIS, DHTR, HUMARA, HYSP1, KD, NR3C4, SBMA, SMAX1, TFM" fgcolor="#000000" bgcolor="#BFFFBF"
             type="rectangle" x="587" y="239" width="46" height="17"/>
    </entry>
    <entry id="44" name="hsa:2932" type="gene"
        link="http://www.kegg.jp/dbget-bin/www_bget?hsa:2932">
        <graphics name="GSK3B" fgcolor="#000000" bgcolor="#BFFFBF"
             type="rectangle" x="560" y="419" width="46" height="17"/>
    </entry>
    <entry id="45" name="hsa:8312 hsa:8313" type="gene"
        link="http://www.kegg.jp/dbget-bin/www_bget?hsa:8312+hsa:8313">
        <graphics name="AXIN1, AXIN, PPP1R49..." fgcolor="#000000" bgcolor="#BFFFBF"
             type="rectangle" x="606" y="436" width="46" height="17"/>
    </entry>
    <entry id="46" name="hsa:10297 hsa:324" type="gene"
        link="http://www.kegg.jp/dbget-bin/www_bget?hsa:10297+hsa:324">
        <graphics name="APC2, APCL..." fgcolor="#000000" bgcolor="#BFFFBF"
             type="rectangle" x="652" y="436" width="46" height="17"/>
    </entry>
    <entry id="47" name="hsa:1147 hsa:3551 hsa:8517" type="gene"
        link="http://www.kegg.jp/dbget-bin/www_bget?hsa:1147+hsa:3551+hsa:8517">
        <graphics name="CHUK, IKBKA, IKK-alpha, IKK1, IKKA, NFKBIKA, TCF16..." fgcolor="#000000" bgcolor="#BFFFBF"
             type="rectangle" x="604" y="562" width="46" height="17"/>
    </entry>
    <entry id="48" name="hsa:2475" type="gene"
        link="http://www.kegg.jp/dbget-bin/www_bget?hsa:2475">
        <graphics name="MTOR, FRAP, FRAP1, FRAP2, RAFT1, RAPT1" fgcolor="#000000" bgcolor="#BFFFBF"
             type="rectangle" x="607" y="666" width="46" height="17"/>
    </entry>
    <entry id="49" name="hsa:842" type="gene"
        link="http://www.kegg.jp/dbget-bin/www_bget?hsa:842">
        <graphics name="CASP9, APAF-3, APAF3, CASPASE-9c, ICE-LAP6, MCH6, PPP1R56" fgcolor="#000000" bgcolor="#BFFFBF"
             type="rectangle" x="607" y="694" width="46" height="17"/>
    </entry>
    <entry id="50" name="hsa:572" type="gene"
        link="http://www.kegg.jp/dbget-bin/www_bget?hsa:572">
        <graphics name="BAD, BBC2, BCL2L8" fgcolor="#000000" bgcolor="#BFFFBF"
             type="rectangle" x="607" y="723" width="46" height="17"/>
    </entry>
    <entry id="51" name="hsa:4193" type="gene"
        link="http://www.kegg.jp/dbget-bin/www_bget?hsa:4193">
        <graphics name="MDM2, ACTFS, HDMX, hdm2" fgcolor="#000000" bgcolor="#BFFFBF"
             type="rectangle" x="607" y="773" width="46" height="17"/>
    </entry>
    <entry id="52" name="hsa:1027" type="gene"
        link="http://www.kegg.jp/dbget-bin/www_bget?hsa:1027">
        <graphics name="CDKN1B, CDKN4, KIP1, MEN1B, MEN4, P27KIP1" fgcolor="#000000" bgcolor="#BFFFBF"
             type="rectangle" x="607" y="800" width="46" height="17"/>
    </entry>
    <entry id="53" name="hsa:598" type="gene"
        link="http://www.kegg.jp/dbget-bin/www_bget?hsa:598">
        <graphics name="BCL2L1, BCL-XL/S, BCL2L, BCLX, BCLXL, BCLXS, Bcl-X, PPP1R52, bcl-xL, bcl-xS" fgcolor="#000000" bgcolor="#BFFFBF"
             type="rectangle" x="681" y="724" width="46" height="17"/>
    </entry>
    <entry id="54" name="hsa:6774" type="gene"
        link="http://www.kegg.jp/dbget-bin/www_bget?hsa:6774">
        <graphics name="STAT3, APRF, HIES" fgcolor="#000000" bgcolor="#BFFFBF"
             type="rectangle" x="548" y="884" width="46" height="17"/>
    </entry>
    <entry id="55" name="hsa:6772" type="gene"
        link="http://www.kegg.jp/dbget-bin/www_bget?hsa:6772">
        <graphics name="STAT1, CANDF7, ISGF-3, STAT91" fgcolor="#000000" bgcolor="#BFFFBF"
             type="rectangle" x="548" y="907" width="46" height="17"/>
    </entry>
    <entry id="56" name="hsa:2885" type="gene"
        link="http://www.kegg.jp/dbget-bin/www_bget?hsa:2885">
        <graphics name="GRB2, ASH, EGFRBP-GRB2, Grb3-3, MST084, MSTP084, NCKAP2" fgcolor="#000000" bgcolor="#BFFFBF"
             type="rectangle" x="235" y="1015" width="48" height="18"/>
    </entry>
    <entry id="57" name="hsa:6654 hsa:6655" type="gene"
        link="http://www.kegg.jp/dbget-bin/www_bget?hsa:6654+hsa:6655">
        <graphics name="SOS1, GF1, GGF1, GINGF, HGF, NS4..." fgcolor="#000000" bgcolor="#BFFFBF"
             type="rectangle" x="305" y="1015" width="46" height="17"/>
    </entry>
    <entry id="58" name="hsa:3265 hsa:3845 hsa:4893" type="gene"
        link="http://www.kegg.jp/dbget-bin/www_bget?hsa:3265+hsa:3845+hsa:4893">
        <graphics name="HRAS, C-BAS/HAS, C-H-RAS, C-HA-RAS1, CTLO, H-RASIDX, HAMSV, HRAS1, K-RAS, N-RAS, RASH1..." fgcolor="#000000" bgcolor="#BFFFBF"
             type="rectangle" x="379" y="1015" width="46" height="17"/>
    </entry>
    <entry id="59" name="hsa:369 hsa:5894 hsa:673" type="gene"
        link="http://www.kegg.jp/dbget-bin/www_bget?hsa:369+hsa:5894+hsa:673">
        <graphics name="ARAF, A-RAF, ARAF1, PKS2, RAFA1..." fgcolor="#000000" bgcolor="#BFFFBF"
             type="rectangle" x="461" y="1016" width="46" height="17"/>
    </entry>
    <entry id="60" name="hsa:5604 hsa:5605" type="gene"
        link="http://www.kegg.jp/dbget-bin/www_bget?hsa:5604+hsa:5605">
        <graphics name="MAP2K1, MAPKK1, MEK1, MKK1, PRKMK1..." fgcolor="#000000" bgcolor="#BFFFBF"
             type="rectangle" x="540" y="1016" width="46" height="17"/>
    </entry>
    <entry id="61" name="hsa:83593" type="gene"
        link="http://www.kegg.jp/dbget-bin/www_bget?hsa:83593">
        <graphics name="RASSF5, Maxp1, NORE1, NORE1A, NORE1B, RAPL, RASSF3" fgcolor="#000000" bgcolor="#BFFFBF"
             type="rectangle" x="471" y="916" width="46" height="17"/>
    </entry>
    <entry id="62" name="hsa:11186" type="gene"
        link="http://www.kegg.jp/dbget-bin/www_bget?hsa:11186">
        <graphics name="RASSF1, 123F2, NORE2A, RASSF1A, RDA32, REH3P21" fgcolor="#000000" bgcolor="#BFFFBF"
             type="rectangle" x="501" y="943" width="46" height="17"/>
    </entry>
    <entry id="63" name="hsa:4792" type="gene"
        link="http://www.kegg.jp/dbget-bin/www_bget?hsa:4792">
        <graphics name="NFKBIA, IKBA, MAD-3, NFKBI" fgcolor="#000000" bgcolor="#BFFFBF"
             type="rectangle" x="685" y="563" width="46" height="17"/>
    </entry>
    <entry id="64" name="hsa:4790 hsa:4791 hsa:5970" type="gene"
        link="http://www.kegg.jp/dbget-bin/www_bget?hsa:4790+hsa:4791+hsa:5970">
        <graphics name="NFKB1, EBP-1, KBF1, NF-kB1, NF-kappa-B, NF-kappaB, NFKB-p105, NFKB-p50, NFkappaB, p105, p50..." fgcolor="#000000" bgcolor="#BFFFBF"
             type="rectangle" x="685" y="596" width="46" height="17"/>
    </entry>
    <entry id="65" name="hsa:6789" type="gene"
        link="http://www.kegg.jp/dbget-bin/www_bget?hsa:6789">
        <graphics name="STK4, KRS2, MST1, TIIAC, YSK3" fgcolor="#000000" bgcolor="#BFFFBF"
             type="rectangle" x="655" y="931" width="46" height="17"/>
    </entry>
    <entry id="66" name="hsa:595" type="gene"
        link="http://www.kegg.jp/dbget-bin/www_bget?hsa:595">
        <graphics name="CCND1, BCL1, D11S287E, PRAD1, U21B31" fgcolor="#000000" bgcolor="#BFFFBF"
             type="rectangle" x="655" y="956" width="46" height="17"/>
    </entry>
    <entry id="67" name="hsa:5979 hsa:8030 hsa:8031" type="gene"
        link="http://www.kegg.jp/dbget-bin/www_bget?hsa:5979+hsa:8030+hsa:8031">
        <graphics name="RET, CDHF12, CDHR16, HSCR1, MEN2A, MEN2B, MTC1, PTC, RET-ELE1, RET51..." fgcolor="#000000" bgcolor="#BFFFBF"
             type="rectangle" x="255" y="1051" width="46" height="17"/>
    </entry>
    <entry id="68" name="hsa:11186" type="gene"
        link="http://www.kegg.jp/dbget-bin/www_bget?hsa:11186">
        <graphics name="RASSF1, 123F2, NORE2A, RASSF1A, RDA32, REH3P21" fgcolor="#000000" bgcolor="#BFFFBF"
             type="rectangle" x="329" y="1086" width="46" height="17"/>
    </entry>
    <entry id="69" name="hsa:5335 hsa:5336" type="gene"
        link="http://www.kegg.jp/dbget-bin/www_bget?hsa:5335+hsa:5336">
        <graphics name="PLCG1, NCKAP3, PLC-II, PLC1, PLC148, PLCgamma1..." fgcolor="#000000" bgcolor="#BFFFBF"
             type="rectangle" x="231" y="1183" width="46" height="17"/>
    </entry>
    <entry id="70" name="hsa:5900" type="gene"
        link="http://www.kegg.jp/dbget-bin/www_bget?hsa:5900">
        <graphics name="RALGDS, RGDS, RGF, RalGEF" fgcolor="#000000" bgcolor="#BFFFBF"
             type="rectangle" x="442" y="1170" width="46" height="17"/>
    </entry>
    <entry id="71" name="hsa:5898 hsa:5899" type="gene"
        link="http://www.kegg.jp/dbget-bin/www_bget?hsa:5898+hsa:5899">
        <graphics name="RALA, RAL..." fgcolor="#000000" bgcolor="#BFFFBF"
             type="rectangle" x="520" y="1147" width="46" height="17"/>
    </entry>
    <entry id="72" name="hsa:387 hsa:5879 hsa:5880 hsa:5881" type="gene"
        link="http://www.kegg.jp/dbget-bin/www_bget?hsa:387+hsa:5879+hsa:5880+hsa:5881">
        <graphics name="RHOA, ARH12, ARHA, RHO12, RHOH12..." fgcolor="#000000" bgcolor="#BFFFBF"
             type="rectangle" x="520" y="1195" width="46" height="17"/>
    </entry>
    <entry id="73" name="hsa:10928" type="gene"
        link="http://www.kegg.jp/dbget-bin/www_bget?hsa:10928">
        <graphics name="RALBP1, RIP1, RLIP1, RLIP76" fgcolor="#000000" bgcolor="#BFFFBF"
             type="rectangle" x="596" y="1135" width="46" height="17"/>
    </entry>
    <entry id="74" name="hsa:5337" type="gene"
        link="http://www.kegg.jp/dbget-bin/www_bget?hsa:5337">
        <graphics name="PLD1" fgcolor="#000000" bgcolor="#BFFFBF"
             type="rectangle" x="596" y="1162" width="46" height="17"/>
    </entry>
    <entry id="75" name="hsa:5599 hsa:5601 hsa:5602" type="gene"
        link="http://www.kegg.jp/dbget-bin/www_bget?hsa:5599+hsa:5601+hsa:5602">
        <graphics name="MAPK8, JNK, JNK-46, JNK1, JNK1A2, JNK21B1/2, PRKM8, SAPK1, SAPK1c..." fgcolor="#000000" bgcolor="#BFFFBF"
             type="rectangle" x="596" y="1195" width="46" height="17"/>
    </entry>
    <entry id="76" name="hsa:5879 hsa:5880 hsa:5881 hsa:998" type="gene"
        link="http://www.kegg.jp/dbget-bin/www_bget?hsa:5879+hsa:5880+hsa:5881+hsa:998">
        <graphics name="RAC1, Rac-1, TC-25, p21-Rac1..." fgcolor="#000000" bgcolor="#BFFFBF"
             type="rectangle" x="683" y="1134" width="46" height="17"/>
    </entry>
    <entry id="77" name="hsa:3725" type="gene"
        link="http://www.kegg.jp/dbget-bin/www_bget?hsa:3725">
        <graphics name="JUN, AP-1, AP1, c-Jun" fgcolor="#000000" bgcolor="#BFFFBF"
             type="rectangle" x="782" y="981" width="46" height="17"/>
    </entry>
    <entry id="78" name="hsa:2353" type="gene"
        link="http://www.kegg.jp/dbget-bin/www_bget?hsa:2353">
        <graphics name="FOS, AP-1, C-FOS, p55" fgcolor="#000000" bgcolor="#BFFFBF"
             type="rectangle" x="782" y="1004" width="46" height="17"/>
    </entry>
    <entry id="79" name="hsa:4609" type="gene"
        link="http://www.kegg.jp/dbget-bin/www_bget?hsa:4609">
        <graphics name="MYC, MRTL, bHLHe39, c-Myc" fgcolor="#000000" bgcolor="#BFFFBF"
             type="rectangle" x="782" y="1027" width="46" height="17"/>
    </entry>
    <entry id="80" name="hsa:7157" type="gene"
        link="http://www.kegg.jp/dbget-bin/www_bget?hsa:7157">
        <graphics name="TP53, BCC7, LFS1, P53, TRP53" fgcolor="#000000" bgcolor="#BFFFBF"
             type="rectangle" x="824" y="773" width="46" height="17"/>
    </entry>
    <entry id="81" name="hsa:51176 hsa:6932 hsa:6934 hsa:83439" type="gene"
        link="http://www.kegg.jp/dbget-bin/www_bget?hsa:51176+hsa:6932+hsa:6934+hsa:83439">
        <graphics name="LEF1, LEF-1, TCF10, TCF1ALPHA, TCF7L3..." fgcolor="#000000" bgcolor="#BFFFBF"
             type="rectangle" x="758" y="445" width="46" height="17"/>
    </entry>
    <entry id="82" name="hsa:5578 hsa:5579 hsa:5582" type="gene"
        link="http://www.kegg.jp/dbget-bin/www_bget?hsa:5578+hsa:5579+hsa:5582">
        <graphics name="PRKCA, AAG6, PKC-alpha, PKCA, PRKACA..." fgcolor="#000000" bgcolor="#BFFFBF"
             type="rectangle" x="352" y="1166" width="46" height="17"/>
    </entry>
    <entry id="83" name="path:hsa04520" type="map"
        link="http://www.kegg.jp/dbget-bin/www_bget?hsa04520">
        <graphics name="Adherens junction" fgcolor="#000000" bgcolor="none"
             type="roundrectangle" x="289" y="378" width="110" height="40"/>
    </entry>
    <entry id="84" name="path:hsa04310" type="map"
        link="http://www.kegg.jp/dbget-bin/www_bget?hsa04310">
        <graphics name="Wnt signaling pathway" fgcolor="#000000" bgcolor="none"
             type="roundrectangle" x="290" y="447" width="111" height="40"/>
    </entry>
    <entry id="85" name="path:hsa04512" type="map"
        link="http://www.kegg.jp/dbget-bin/www_bget?hsa04512">
        <graphics name="ECM-receptor interaction" fgcolor="#000000" bgcolor="none"
             type="roundrectangle" x="61" y="584" width="102" height="37"/>
    </entry>
    <entry id="86" name="path:hsa04060" type="map"
        link="http://www.kegg.jp/dbget-bin/www_bget?hsa04060">
        <graphics name="Cytokine-cytokine receptor interaction" fgcolor="#000000" bgcolor="none"
             type="roundrectangle" x="62" y="877" width="103" height="38"/>
    </entry>
    <entry id="87" name="path:hsa04630" type="map"
        link="http://www.kegg.jp/dbget-bin/www_bget?hsa04630">
        <graphics name="Jak-STAT signaling pathway" fgcolor="#000000" bgcolor="none"
             type="roundrectangle" x="336" y="861" width="113" height="37"/>
    </entry>
    <entry id="88" name="path:hsa04012" type="map"
        link="http://www.kegg.jp/dbget-bin/www_bget?hsa04012">
        <graphics name="ErbB signaling pathway" fgcolor="#000000" bgcolor="none"
             type="roundrectangle" x="317" y="973" width="104" height="37"/>
    </entry>
    <entry id="89" name="path:hsa04010" type="map"
        link="http://www.kegg.jp/dbget-bin/www_bget?hsa04010">
        <graphics name="MAPK signaling pathway" fgcolor="#000000" bgcolor="none"
             type="roundrectangle" x="571" y="1088" width="101" height="40"/>
    </entry>
    <entry id="90" name="path:hsa04150" type="map"
        link="http://www.kegg.jp/dbget-bin/www_bget?hsa04150">
        <graphics name="mTOR signaling pathway" fgcolor="#000000" bgcolor="none"
             type="roundrectangle" x="625" y="630" width="103" height="37"/>
    </entry>
    <entry id="91" name="cpd:C00951 cpd:C00410 cpd:C07653 cpd:C01227 cpd:C00280 cpd:C00735 cpd:C00762" type="compound"
        link="http://www.kegg.jp/dbget-bin/www_bget?C00951+C00410+C07653+C01227+C00280+C00735+C00762">
        <graphics name="C00951..." fgcolor="#000000" bgcolor="#FFFFFF"
             type="circle" x="642" y="30" width="8" height="8"/>
    </entry>
    <entry id="92" name="cpd:C00187" type="compound"
        link="http://www.kegg.jp/dbget-bin/www_bget?C00187">
        <graphics name="C00187" fgcolor="#000000" bgcolor="#FFFFFF"
             type="circle" x="798" y="32" width="8" height="8"/>
    </entry>
    <entry id="93" name="cpd:C05981" type="compound"
        link="http://www.kegg.jp/dbget-bin/www_bget?C05981">
        <graphics name="C05981" fgcolor="#000000" bgcolor="#FFFFFF"
             type="circle" x="452" y="660" width="8" height="8"/>
    </entry>
    <entry id="94" name="cpd:C00165" type="compound"
        link="http://www.kegg.jp/dbget-bin/www_bget?C00165">
        <graphics name="C00165" fgcolor="#000000" bgcolor="#FFFFFF"
             type="circle" x="284" y="1164" width="8" height="8"/>
    </entry>
    <entry id="95" name="cpd:C01245" type="compound"
        link="http://www.kegg.jp/dbget-bin/www_bget?C01245">
        <graphics name="C01245" fgcolor="#000000" bgcolor="#FFFFFF"
             type="circle" x="284" y="1202" width="8" height="8"/>
    </entry>
    <entry id="96" name="cpd:C00076" type="compound"
        link="http://www.kegg.jp/dbget-bin/www_bget?C00076">
        <graphics name="C00076" fgcolor="#000000" bgcolor="#FFFFFF"
             type="circle" x="340" y="1204" width="8" height="8"/>
    </entry>
    <entry id="97" name="cpd:C00416" type="compound"
        link="http://www.kegg.jp/dbget-bin/www_bget?C00416">
        <graphics name="C00416" fgcolor="#000000" bgcolor="#FFFFFF"
             type="circle" x="662" y="1164" width="8" height="8"/>
    </entry>
    <entry id="98" name="hsa:6469" type="gene"
        link="http://www.kegg.jp/dbget-bin/www_bget?hsa:6469">
        <graphics name="SHH, HHG1, HLP3, HPE3, MCOPCB5, SMMCI, TPT, TPTPS" fgcolor="#000000" bgcolor="#BFFFBF"
             type="rectangle" x="752" y="32" width="46" height="17"/>
    </entry>
    <entry id="99" name="hsa:5727" type="gene"
        link="http://www.kegg.jp/dbget-bin/www_bget?hsa:5727">
        <graphics name="PTCH1, BCNS, HPE7, NBCCS, PTC, PTC1, PTCH, PTCH11" fgcolor="#000000" bgcolor="#BFFFBF"
             type="rectangle" x="754" y="81" width="46" height="17"/>
    </entry>
    <entry id="100" name="hsa:6608" type="gene"
        link="http://www.kegg.jp/dbget-bin/www_bget?hsa:6608">
        <graphics name="SMO, FZD11, Gx, SMOH" fgcolor="#000000" bgcolor="#BFFFBF"
             type="rectangle" x="835" y="81" width="46" height="17"/>
    </entry>
    <entry id="101" name="ko:K06227" type="ortholog"
        link="http://www.kegg.jp/dbget-bin/www_bget?K06227">
        <graphics name="K06227" fgcolor="#000000" bgcolor="none"
             type="rectangle" x="839" y="165" width="46" height="17"/>
    </entry>
    <entry id="102" name="hsa:27148" type="gene"
        link="http://www.kegg.jp/dbget-bin/www_bget?hsa:27148">
        <graphics name="STK36, FU" fgcolor="#000000" bgcolor="#BFFFBF"
             type="rectangle" x="812" y="182" width="46" height="17"/>
    </entry>
    <entry id="103" name="hsa:51684" type="gene"
        link="http://www.kegg.jp/dbget-bin/www_bget?hsa:51684">
        <graphics name="SUFU, PRO1280, SUFUH, SUFUXL" fgcolor="#000000" bgcolor="#BFFFBF"
             type="rectangle" x="858" y="182" width="46" height="17"/>
    </entry>
    <entry id="104" name="hsa:2271" type="gene"
        link="http://www.kegg.jp/dbget-bin/www_bget?hsa:2271">
        <graphics name="FH, HLRCC, LRCC, MCL, MCUL1" fgcolor="#000000" bgcolor="#BFFFBF"
             type="rectangle" x="951" y="159" width="46" height="17"/>
    </entry>
    <entry id="105" name="hsa:112398 hsa:112399 hsa:54583" type="gene"
        link="http://www.kegg.jp/dbget-bin/www_bget?hsa:112398+hsa:112399+hsa:54583">
        <graphics name="EGLN2, EIT6, HIF-PH1, HIFPH1, HPH-1, HPH-3, PHD1..." fgcolor="#000000" bgcolor="#BFFFBF"
             type="rectangle" x="1046" y="138" width="46" height="17"/>
    </entry>
    <entry id="106" name="hsa:6923" type="gene"
        link="http://www.kegg.jp/dbget-bin/www_bget?hsa:6923">
        <graphics name="TCEB2, ELOB, SIII" fgcolor="#000000" bgcolor="#BFFFBF"
             type="rectangle" x="1104" y="124" width="46" height="17"/>
    </entry>
    <entry id="107" name="hsa:6921" type="gene"
        link="http://www.kegg.jp/dbget-bin/www_bget?hsa:6921">
        <graphics name="TCEB1, SIII, eloC" fgcolor="#000000" bgcolor="#BFFFBF"
             type="rectangle" x="1104" y="141" width="46" height="17"/>
    </entry>
    <entry id="108" name="hsa:7428" type="gene"
        link="http://www.kegg.jp/dbget-bin/www_bget?hsa:7428">
        <graphics name="VHL, HRCA1, RCA1, VHL1, pVHL" fgcolor="#000000" bgcolor="#BFFFBF"
             type="rectangle" x="1104" y="158" width="46" height="17"/>
    </entry>
    <entry id="109" name="hsa:8453" type="gene"
        link="http://www.kegg.jp/dbget-bin/www_bget?hsa:8453">
        <graphics name="CUL2" fgcolor="#000000" bgcolor="#BFFFBF"
             type="rectangle" x="1150" y="141" width="46" height="17"/>
    </entry>
    <entry id="110" name="hsa:9978" type="gene"
        link="http://www.kegg.jp/dbget-bin/www_bget?hsa:9978">
        <graphics name="RBX1, BA554C12.1, RNF75, ROC1" fgcolor="#000000" bgcolor="#BFFFBF"
             type="rectangle" x="1150" y="158" width="46" height="17"/>
    </entry>
    <entry id="111" name="hsa:2034 hsa:3091" type="gene"
        link="http://www.kegg.jp/dbget-bin/www_bget?hsa:2034+hsa:3091">
        <graphics name="EPAS1, ECYT4, HIF2A, HLF, MOP2, PASD2, bHLHe73..." fgcolor="#000000" bgcolor="#BFFFBF"
             type="rectangle" x="1069" y="228" width="46" height="17"/>
    </entry>
    <entry id="112" name="hsa:405 hsa:9915" type="gene"
        link="http://www.kegg.jp/dbget-bin/www_bget?hsa:405+hsa:9915">
        <graphics name="ARNT, HIF-1-beta, HIF-1beta, HIF1-beta, HIF1B, HIF1BETA, TANGO, bHLHe2..." fgcolor="#000000" bgcolor="#BFFFBF"
             type="rectangle" x="1023" y="280" width="46" height="17"/>
    </entry>
    <entry id="113" name="hsa:1387 hsa:2033" type="gene"
        link="http://www.kegg.jp/dbget-bin/www_bget?hsa:1387+hsa:2033">
        <graphics name="CREBBP, CBP, KAT3A, RSTS..." fgcolor="#000000" bgcolor="#BFFFBF"
             type="rectangle" x="1117" y="300" width="46" height="17"/>
    </entry>
    <entry id="114" name="hsa:54205" type="gene"
        link="http://www.kegg.jp/dbget-bin/www_bget?hsa:54205">
        <graphics name="CYCS, CYC, HCS, THC4" fgcolor="#000000" bgcolor="#BFFFBF"
             type="rectangle" x="1249" y="199" width="46" height="17"/>
    </entry>
    <entry id="115" name="hsa:675" type="gene"
        link="http://www.kegg.jp/dbget-bin/www_bget?hsa:675">
        <graphics name="BRCA2, BRCC2, BROVCA2, FACD, FAD, FAD1, FANCB, FANCD, FANCD1, GLM3, PNCA2" fgcolor="#000000" bgcolor="#BFFFBF"
             type="rectangle" x="1304" y="323" width="46" height="17"/>
    </entry>
    <entry id="116" name="hsa:5888" type="gene"
        link="http://www.kegg.jp/dbget-bin/www_bget?hsa:5888">
        <graphics name="RAD51, BRCC5, HRAD51, HsRad51, HsT16930, MRMV2, RAD51A, RECA" fgcolor="#000000" bgcolor="#BFFFBF"
             type="rectangle" x="1304" y="340" width="46" height="17"/>
    </entry>
    <entry id="117" name="hsa:4292" type="gene"
        link="http://www.kegg.jp/dbget-bin/www_bget?hsa:4292">
        <graphics name="MLH1, COCA2, FCC2, HNPCC, HNPCC2, hMLH1" fgcolor="#000000" bgcolor="#BFFFBF"
             type="rectangle" x="1527" y="324" width="46" height="17"/>
    </entry>
    <entry id="118" name="hsa:4436" type="gene"
        link="http://www.kegg.jp/dbget-bin/www_bget?hsa:4436">
        <graphics name="MSH2, COCA1, FCC1, HNPCC, HNPCC1, LCFS2" fgcolor="#000000" bgcolor="#BFFFBF"
             type="rectangle" x="1527" y="346" width="46" height="17"/>
    </entry>
    <entry id="119" name="hsa:7040 hsa:7042 hsa:7043" type="gene"
        link="http://www.kegg.jp/dbget-bin/www_bget?hsa:7040+hsa:7042+hsa:7043">
        <graphics name="TGFB1, CED, DPD1, LAP, TGFB, TGFbeta..." fgcolor="#000000" bgcolor="#BFFFBF"
             type="rectangle" x="1614" y="32" width="46" height="17"/>
    </entry>
    <entry id="120" name="hsa:7046" type="gene"
        link="http://www.kegg.jp/dbget-bin/www_bget?hsa:7046">
        <graphics name="TGFBR1, AAT5, ACVRLK4, ALK-5, ALK5, LDS1A, LDS2A, MSSE, SKR4, TGFR-1" fgcolor="#000000" bgcolor="#BFFFBF"
             type="rectangle" x="1614" y="76" width="46" height="17"/>
    </entry>
    <entry id="121" name="hsa:7048" type="gene"
        link="http://www.kegg.jp/dbget-bin/www_bget?hsa:7048">
        <graphics name="TGFBR2, AAT3, FAA3, LDS1B, LDS2B, MFS2, RIIC, TAAD2, TGFR-2, TGFbeta-RII" fgcolor="#000000" bgcolor="#BFFFBF"
             type="rectangle" x="1614" y="93" width="46" height="17"/>
    </entry>
    <entry id="122" name="hsa:4087 hsa:4088" type="gene"
        link="http://www.kegg.jp/dbget-bin/www_bget?hsa:4087+hsa:4088">
        <graphics name="SMAD2, JV18, JV18-1, MADH2, MADR2, hMAD-2, hSMAD2..." fgcolor="#000000" bgcolor="#BFFFBF"
             type="rectangle" x="1614" y="143" width="46" height="17"/>
    </entry>
    <entry id="123" name="hsa:4089" type="gene"
        link="http://www.kegg.jp/dbget-bin/www_bget?hsa:4089">
        <graphics name="SMAD4, DPC4, JIP, MADH4, MYHRS" fgcolor="#000000" bgcolor="#BFFFBF"
             type="rectangle" x="1683" y="143" width="46" height="17"/>
    </entry>
    <entry id="124" name="hsa:581" type="gene"
        link="http://www.kegg.jp/dbget-bin/www_bget?hsa:581">
        <graphics name="BAX, BCL2L4" fgcolor="#000000" bgcolor="#BFFFBF"
             type="rectangle" x="1397" y="430" width="46" height="17"/>
    </entry>
    <entry id="125" name="hsa:4437" type="gene"
        link="http://www.kegg.jp/dbget-bin/www_bget?hsa:4437">
        <graphics name="MSH3, DUP, MRP1" fgcolor="#000000" bgcolor="#BFFFBF"
             type="rectangle" x="1450" y="430" width="46" height="17"/>
    </entry>
    <entry id="126" name="hsa:7048" type="gene"
        link="http://www.kegg.jp/dbget-bin/www_bget?hsa:7048">
        <graphics name="TGFBR2, AAT3, FAA3, LDS1B, LDS2B, MFS2, RIIC, TAAD2, TGFR-2, TGFbeta-RII" fgcolor="#000000" bgcolor="#BFFFBF"
             type="rectangle" x="1504" y="430" width="46" height="17"/>
    </entry>
    <entry id="127" name="hsa:2956" type="gene"
        link="http://www.kegg.jp/dbget-bin/www_bget?hsa:2956">
        <graphics name="MSH6, GTBP, HNPCC5, HSAP" fgcolor="#000000" bgcolor="#BFFFBF"
             type="rectangle" x="1451" y="453" width="46" height="17"/>
    </entry>
    <entry id="128" name="hsa:2122" type="gene"
        link="http://www.kegg.jp/dbget-bin/www_bget?hsa:2122">
        <graphics name="MECOM, AML1-EVI-1, EVI1, MDS1, MDS1-EVI1, PRDM3" fgcolor="#000000" bgcolor="#BFFFBF"
             type="rectangle" x="1670" y="289" width="46" height="17"/>
    </entry>
    <entry id="129" name="hsa:2122 hsa:861" type="gene"
        link="http://www.kegg.jp/dbget-bin/www_bget?hsa:2122+hsa:861">
        <graphics name="MECOM, AML1-EVI-1, EVI1, MDS1, MDS1-EVI1, PRDM3..." fgcolor="#000000" bgcolor="#BFFFBF"
             type="rectangle" x="1670" y="311" width="46" height="17"/>
    </entry>
    <entry id="130" name="hsa:1487 hsa:1488" type="gene"
        link="http://www.kegg.jp/dbget-bin/www_bget?hsa:1487+hsa:1488">
        <graphics name="CTBP1, BARS..." fgcolor="#000000" bgcolor="#BFFFBF"
             type="rectangle" x="1682" y="357" width="46" height="17"/>
    </entry>
    <entry id="131" name="hsa:3065 hsa:3066" type="gene"
        link="http://www.kegg.jp/dbget-bin/www_bget?hsa:3065+hsa:3066">
        <graphics name="HDAC1, GON-10, HD1, RPD3, RPD3L1..." fgcolor="#000000" bgcolor="#BFFFBF"
             type="rectangle" x="1682" y="374" width="46" height="17"/>
    </entry>
    <entry id="132" name="hsa:2950" type="gene"
        link="http://www.kegg.jp/dbget-bin/www_bget?hsa:2950">
        <graphics name="GSTP1, DFN7, FAEES3, GST3, GSTP, PI" fgcolor="#000000" bgcolor="#BFFFBF"
             type="rectangle" x="1795" y="190" width="46" height="17"/>
    </entry>
    <entry id="134" name="cpd:C00122" type="compound"
        link="http://www.kegg.jp/dbget-bin/www_bget?C00122">
        <graphics name="C00122" fgcolor="#000000" bgcolor="#FFFFFF"
             type="circle" x="988" y="138" width="8" height="8"/>
    </entry>
    <entry id="135" name="cpd:C00149" type="compound"
        link="http://www.kegg.jp/dbget-bin/www_bget?C00149">
        <graphics name="C00149" fgcolor="#000000" bgcolor="#FFFFFF"
             type="circle" x="988" y="184" width="8" height="8"/>
    </entry>
    <entry id="136" name="path:hsa04210" type="map"
        link="http://www.kegg.jp/dbget-bin/www_bget?hsa04210">
        <graphics name="Apoptosis" fgcolor="#000000" bgcolor="none"
             type="roundrectangle" x="1325" y="138" width="100" height="38"/>
    </entry>
    <entry id="137" name="path:hsa04115" type="map"
        link="http://www.kegg.jp/dbget-bin/www_bget?hsa04115">
        <graphics name="p53 signaling pathway" fgcolor="#000000" bgcolor="none"
             type="roundrectangle" x="1327" y="562" width="103" height="37"/>
    </entry>
    <entry id="138" name="path:hsa04110" type="map"
        link="http://www.kegg.jp/dbget-bin/www_bget?hsa04110">
        <graphics name="Cell cycle" fgcolor="#000000" bgcolor="none"
             type="roundrectangle" x="1515" y="648" width="102" height="38"/>
    </entry>
    <entry id="139" name="path:hsa04370" type="map"
        link="http://www.kegg.jp/dbget-bin/www_bget?hsa04370">
        <graphics name="VEGF signaling pathway" fgcolor="#000000" bgcolor="none"
             type="roundrectangle" x="1076" y="518" width="102" height="38"/>
    </entry>
    <entry id="140" name="path:hsa03320" type="map"
        link="http://www.kegg.jp/dbget-bin/www_bget?hsa03320">
        <graphics name="PPAR signaling pathway" fgcolor="#000000" bgcolor="none"
             type="roundrectangle" x="998" y="1193" width="103" height="37"/>
    </entry>
    <entry id="141" name="path:hsa04350" type="map"
        link="http://www.kegg.jp/dbget-bin/www_bget?hsa04350">
        <graphics name="TGF-beta signaling pathway" fgcolor="#000000" bgcolor="none"
             type="roundrectangle" x="1680" y="184" width="103" height="39"/>
    </entry>
    <entry id="142" name="cpd:C16038" type="compound"
        link="http://www.kegg.jp/dbget-bin/www_bget?C16038">
        <graphics name="C16038" fgcolor="#000000" bgcolor="#FFFFFF"
             type="circle" x="1758" y="30" width="8" height="8"/>
    </entry>
    <entry id="143" name="cpd:C00777 cpd:C15493" type="compound"
        link="http://www.kegg.jp/dbget-bin/www_bget?C00777+C15493">
        <graphics name="C00777..." fgcolor="#000000" bgcolor="#FFFFFF"
             type="circle" x="1158" y="1206" width="8" height="8"/>
    </entry>
    <entry id="144" name="hsa:5468 hsa:7849" type="gene"
        link="http://www.kegg.jp/dbget-bin/www_bget?hsa:5468+hsa:7849">
        <graphics name="PPARG, CIMT1, GLM1, NR1C3, PPARG1, PPARG2, PPARgamma..." fgcolor="#000000" bgcolor="#BFFFBF"
             type="rectangle" x="1000" y="1140" width="46" height="17"/>
    </entry>
    <entry id="145" name="hsa:6256 hsa:6257 hsa:6258" type="gene"
        link="http://www.kegg.jp/dbget-bin/www_bget?hsa:6256+hsa:6257+hsa:6258">
        <graphics name="RXRA, NR2B1..." fgcolor="#000000" bgcolor="#BFFFBF"
             type="rectangle" x="1044" y="1113" width="45" height="17"/>
    </entry>
    <entry id="146" name="hsa:5468" type="gene"
        link="http://www.kegg.jp/dbget-bin/www_bget?hsa:5468">
        <graphics name="PPARG, CIMT1, GLM1, NR1C3, PPARG1, PPARG2, PPARgamma" fgcolor="#000000" bgcolor="#BFFFBF"
             type="rectangle" x="1101" y="1113" width="46" height="17"/>
    </entry>
    <entry id="147" name="hsa:5915" type="gene"
        link="http://www.kegg.jp/dbget-bin/www_bget?hsa:5915">
        <graphics name="RARB, HAP, NR1B2, RRB2" fgcolor="#000000" bgcolor="#BFFFBF"
             type="rectangle" x="1159" y="1096" width="46" height="17"/>
    </entry>
    <entry id="148" name="hsa:6256 hsa:6257 hsa:6258" type="gene"
        link="http://www.kegg.jp/dbget-bin/www_bget?hsa:6256+hsa:6257+hsa:6258">
        <graphics name="RXRA, NR2B1..." fgcolor="#000000" bgcolor="#BFFFBF"
             type="rectangle" x="1159" y="1113" width="46" height="17"/>
    </entry>
    <entry id="149" name="hsa:51176 hsa:6932 hsa:6934 hsa:83439" type="gene"
        link="http://www.kegg.jp/dbget-bin/www_bget?hsa:51176+hsa:6932+hsa:6934+hsa:83439">
        <graphics name="LEF1, LEF-1, TCF10, TCF1ALPHA, TCF7L3..." fgcolor="#000000" bgcolor="#BFFFBF"
             type="rectangle" x="1223" y="1175" width="46" height="17"/>
    </entry>
    <entry id="150" name="hsa:3728" type="gene"
        link="http://www.kegg.jp/dbget-bin/www_bget?hsa:3728">
        <graphics name="JUP, ARVD12, CTNNG, DP3, DPIII, PDGB, PKGB" fgcolor="#000000" bgcolor="#BFFFBF"
             type="rectangle" x="1267" y="1203" width="46" height="17"/>
    </entry>
    <entry id="151" name="hsa:5914 hsa:7704" type="gene"
        link="http://www.kegg.jp/dbget-bin/www_bget?hsa:5914+hsa:7704">
        <graphics name="RARA, NR1B1, RAR..." fgcolor="#000000" bgcolor="#BFFFBF"
             type="rectangle" x="1422" y="1126" width="46" height="17"/>
    </entry>
    <entry id="152" name="hsa:5371 hsa:5914" type="gene"
        link="http://www.kegg.jp/dbget-bin/www_bget?hsa:5371+hsa:5914">
        <graphics name="PML, MYL, PP8675, RNF71, TRIM19..." fgcolor="#000000" bgcolor="#BFFFBF"
             type="rectangle" x="1487" y="1126" width="46" height="17"/>
    </entry>
    <entry id="153" name="hsa:861 hsa:862" type="gene"
        link="http://www.kegg.jp/dbget-bin/www_bget?hsa:861+hsa:862">
        <graphics name="RUNX1, AML1, AML1-EVI-1, AMLCR1, CBFA2, EVI-1, PEBP2aB..." fgcolor="#000000" bgcolor="#BFFFBF"
             type="rectangle" x="1567" y="1126" width="46" height="17"/>
    </entry>
    <entry id="154" name="hsa:6688" type="gene"
        link="http://www.kegg.jp/dbget-bin/www_bget?hsa:6688">
        <graphics name="SPI1, OF, PU.1, SFPI1, SPI-1, SPI-A" fgcolor="#000000" bgcolor="#BFFFBF"
             type="rectangle" x="1527" y="1070" width="46" height="17"/>
    </entry>
    <entry id="155" name="hsa:6688" type="gene"
        link="http://www.kegg.jp/dbget-bin/www_bget?hsa:6688">
        <graphics name="SPI1, OF, PU.1, SFPI1, SPI-1, SPI-A" fgcolor="#000000" bgcolor="#BFFFBF"
             type="rectangle" x="1584" y="1070" width="46" height="17"/>
    </entry>
    <entry id="156" name="hsa:1050" type="gene"
        link="http://www.kegg.jp/dbget-bin/www_bget?hsa:1050">
        <graphics name="CEBPA, C/EBP-alpha, CEBP" fgcolor="#000000" bgcolor="#BFFFBF"
             type="rectangle" x="1645" y="1070" width="46" height="17"/>
    </entry>
    <entry id="157" name="hsa:1050" type="gene"
        link="http://www.kegg.jp/dbget-bin/www_bget?hsa:1050">
        <graphics name="CEBPA, C/EBP-alpha, CEBP" fgcolor="#000000" bgcolor="#BFFFBF"
             type="rectangle" x="1705" y="1070" width="46" height="17"/>
    </entry>
    <entry id="158" name="hsa:861" type="gene"
        link="http://www.kegg.jp/dbget-bin/www_bget?hsa:861">
        <graphics name="RUNX1, AML1, AML1-EVI-1, AMLCR1, CBFA2, EVI-1, PEBP2aB" fgcolor="#000000" bgcolor="#BFFFBF"
             type="rectangle" x="1795" y="1071" width="46" height="17"/>
    </entry>
    <entry id="159" name="hsa:7157" type="gene"
        link="http://www.kegg.jp/dbget-bin/www_bget?hsa:7157">
        <graphics name="TP53, BCC7, LFS1, P53, TRP53" fgcolor="#000000" bgcolor="#BFFFBF"
             type="rectangle" x="1415" y="553" width="46" height="17"/>
    </entry>
    <entry id="160" name="hsa:4193" type="gene"
        link="http://www.kegg.jp/dbget-bin/www_bget?hsa:4193">
        <graphics name="MDM2, ACTFS, HDMX, hdm2" fgcolor="#000000" bgcolor="#BFFFBF"
             type="rectangle" x="1478" y="588" width="46" height="17"/>
    </entry>
    <entry id="161" name="hsa:4286" type="gene"
        link="http://www.kegg.jp/dbget-bin/www_bget?hsa:4286">
        <graphics name="MITF, CMM8, MI, WS2, WS2A, bHLHe32" fgcolor="#000000" bgcolor="#BFFFBF"
             type="rectangle" x="1525" y="544" width="47" height="16"/>
    </entry>
    <entry id="162" name="hsa:4609" type="gene"
        link="http://www.kegg.jp/dbget-bin/www_bget?hsa:4609">
        <graphics name="MYC, MRTL, bHLHe39, c-Myc" fgcolor="#000000" bgcolor="#BFFFBF"
             type="rectangle" x="1660" y="706" width="46" height="17"/>
    </entry>
    <entry id="163" name="hsa:4149" type="gene"
        link="http://www.kegg.jp/dbget-bin/www_bget?hsa:4149">
        <graphics name="MAX, bHLHd4" fgcolor="#000000" bgcolor="#BFFFBF"
             type="rectangle" x="1660" y="723" width="46" height="17"/>
    </entry>
    <entry id="164" name="hsa:9063" type="gene"
        link="http://www.kegg.jp/dbget-bin/www_bget?hsa:9063">
        <graphics name="PIAS2, ARIP3, DIP, MIZ, MIZ1, PIASX, PIASX-ALPHA, PIASX-BETA, SIZ2, ZMIZ4" fgcolor="#000000" bgcolor="#BFFFBF"
             type="rectangle" x="1582" y="699" width="46" height="17"/>
    </entry>
    <entry id="165" name="hsa:595" type="gene"
        link="http://www.kegg.jp/dbget-bin/www_bget?hsa:595">
        <graphics name="CCND1, BCL1, D11S287E, PRAD1, U21B31" fgcolor="#000000" bgcolor="#BFFFBF"
             type="rectangle" x="1361" y="703" width="46" height="17"/>
    </entry>
    <entry id="166" name="hsa:1026" type="gene"
        link="http://www.kegg.jp/dbget-bin/www_bget?hsa:1026">
        <graphics name="CDKN1A, CAP20, CDKN1, CIP1, MDA-6, P21, SDI1, WAF1, p21CIP1" fgcolor="#000000" bgcolor="#BFFFBF"
             type="rectangle" x="1415" y="648" width="46" height="17"/>
    </entry>
    <entry id="167" name="hsa:1019 hsa:1021" type="gene"
        link="http://www.kegg.jp/dbget-bin/www_bget?hsa:1019+hsa:1021">
        <graphics name="CDK4, CMM3, PSK-J3..." fgcolor="#000000" bgcolor="#BFFFBF"
             type="rectangle" x="1361" y="686" width="46" height="17"/>
    </entry>
    <entry id="168" name="hsa:5925" type="gene"
        link="http://www.kegg.jp/dbget-bin/www_bget?hsa:5925">
        <graphics name="RB1, OSRC, RB, p105-Rb, pRb, pp110" fgcolor="#000000" bgcolor="#BFFFBF"
             type="rectangle" x="1267" y="695" width="46" height="17"/>
    </entry>
    <entry id="169" name="hsa:1869 hsa:1870 hsa:1871" type="gene"
        link="http://www.kegg.jp/dbget-bin/www_bget?hsa:1869+hsa:1870+hsa:1871">
        <graphics name="E2F1, E2F-1, RBAP1, RBBP3, RBP3..." fgcolor="#000000" bgcolor="#BFFFBF"
             type="rectangle" x="1267" y="732" width="46" height="17"/>
    </entry>
    <entry id="170" name="hsa:1017" type="gene"
        link="http://www.kegg.jp/dbget-bin/www_bget?hsa:1017">
        <graphics name="CDK2, p33(CDK2)" fgcolor="#000000" bgcolor="#BFFFBF"
             type="rectangle" x="1339" y="744" width="46" height="17"/>
    </entry>
    <entry id="171" name="hsa:898 hsa:9134" type="gene"
        link="http://www.kegg.jp/dbget-bin/www_bget?hsa:898+hsa:9134">
        <graphics name="CCNE1, CCNE..." fgcolor="#000000" bgcolor="#BFFFBF"
             type="rectangle" x="1339" y="761" width="46" height="17"/>
    </entry>
    <entry id="172" name="hsa:6502" type="gene"
        link="http://www.kegg.jp/dbget-bin/www_bget?hsa:6502">
        <graphics name="SKP2, FBL1, FBXL1, FLB1, p45" fgcolor="#000000" bgcolor="#BFFFBF"
             type="rectangle" x="1455" y="827" width="46" height="17"/>
    </entry>
    <entry id="173" name="hsa:1163" type="gene"
        link="http://www.kegg.jp/dbget-bin/www_bget?hsa:1163">
        <graphics name="CKS1B, CKS1, PNAS-16, PNAS-18, ckshs1" fgcolor="#000000" bgcolor="#BFFFBF"
             type="rectangle" x="1502" y="786" width="46" height="17"/>
    </entry>
    <entry id="174" name="hsa:8900" type="gene"
        link="http://www.kegg.jp/dbget-bin/www_bget?hsa:8900">
        <graphics name="CCNA1" fgcolor="#000000" bgcolor="#BFFFBF"
             type="rectangle" x="1424" y="1019" width="46" height="17"/>
    </entry>
    <entry id="175" name="hsa:1027" type="gene"
        link="http://www.kegg.jp/dbget-bin/www_bget?hsa:1027">
        <graphics name="CDKN1B, CDKN4, KIP1, MEN1B, MEN4, P27KIP1" fgcolor="#000000" bgcolor="#BFFFBF"
             type="rectangle" x="1421" y="780" width="46" height="17"/>
    </entry>
    <entry id="176" name="hsa:1030" type="gene"
        link="http://www.kegg.jp/dbget-bin/www_bget?hsa:1030">
        <graphics name="CDKN2B, CDK4I, INK4B, MTS2, P15, TP15, p15INK4b" fgcolor="#000000" bgcolor="#BFFFBF"
             type="rectangle" x="1455" y="698" width="46" height="17"/>
    </entry>
    <entry id="177" name="hsa:1029" type="gene"
        link="http://www.kegg.jp/dbget-bin/www_bget?hsa:1029">
        <graphics name="CDKN2A, ARF, CDK4I, CDKN2, CMM2, INK4, INK4A, MLM, MTS-1, MTS1, P14, P14ARF, P16, P16-INK4A, P16INK4, P16INK4A, P19, P19ARF, TP16" fgcolor="#000000" bgcolor="#BFFFBF"
             type="rectangle" x="1323" y="644" width="46" height="17"/>
    </entry>
    <entry id="178" name="hsa:1029" type="gene"
        link="http://www.kegg.jp/dbget-bin/www_bget?hsa:1029">
        <graphics name="CDKN2A, ARF, CDK4I, CDKN2, CMM2, INK4, INK4A, MLM, MTS-1, MTS1, P14, P14ARF, P16, P16-INK4A, P16INK4, P16INK4A, P19, P19ARF, TP16" fgcolor="#000000" bgcolor="#BFFFBF"
             type="rectangle" x="1555" y="588" width="46" height="17"/>
    </entry>
    <entry id="179" name="hsa:355" type="gene"
        link="http://www.kegg.jp/dbget-bin/www_bget?hsa:355">
        <graphics name="FAS, ALPS1A, APO-1, APT1, CD95, FAS1, FASTM, TNFRSF6" fgcolor="#000000" bgcolor="#BFFFBF"
             type="rectangle" x="1439" y="84" width="46" height="17"/>
    </entry>
    <entry id="180" name="hsa:8772" type="gene"
        link="http://www.kegg.jp/dbget-bin/www_bget?hsa:8772">
        <graphics name="FADD, MORT1" fgcolor="#000000" bgcolor="#BFFFBF"
             type="rectangle" x="1439" y="122" width="46" height="17"/>
    </entry>
    <entry id="181" name="hsa:841" type="gene"
        link="http://www.kegg.jp/dbget-bin/www_bget?hsa:841">
        <graphics name="CASP8, ALPS2B, CAP4, Casp-8, FLICE, MACH, MCH5" fgcolor="#000000" bgcolor="#BFFFBF"
             type="rectangle" x="1439" y="159" width="46" height="17"/>
    </entry>
    <entry id="182" name="hsa:637" type="gene"
        link="http://www.kegg.jp/dbget-bin/www_bget?hsa:637">
        <graphics name="BID, FP497" fgcolor="#000000" bgcolor="#BFFFBF"
             type="rectangle" x="1439" y="198" width="46" height="17"/>
    </entry>
    <entry id="183" name="path:hsa04510" type="map"
        link="http://www.kegg.jp/dbget-bin/www_bget?hsa04510">
        <graphics name="Focal adhesion" fgcolor="#000000" bgcolor="#FFFFFF"
             type="roundrectangle" x="224" y="586" width="112" height="40"/>
    </entry>
    <entry id="184" name="hsa:650 hsa:652" type="gene"
        link="http://www.kegg.jp/dbget-bin/www_bget?hsa:650+hsa:652">
        <graphics name="BMP2, BDA2, BMP2A..." fgcolor="#000000" bgcolor="#BFFFBF"
             type="rectangle" x="784" y="321" width="46" height="17"/>
    </entry>
    <entry id="185" name="hsa:2735" type="gene"
        link="http://www.kegg.jp/dbget-bin/www_bget?hsa:2735">
        <graphics name="GLI1, GLI" fgcolor="#000000" bgcolor="#BFFFBF"
             type="rectangle" x="838" y="321" width="46" height="17"/>
    </entry>
    <entry id="186" name="hsa:64399" type="gene"
        link="http://www.kegg.jp/dbget-bin/www_bget?hsa:64399">
        <graphics name="HHIP, HIP" fgcolor="#000000" bgcolor="#BFFFBF"
             type="rectangle" x="784" y="346" width="46" height="17"/>
    </entry>
    <entry id="187" name="hsa:5727 hsa:8643" type="gene"
        link="http://www.kegg.jp/dbget-bin/www_bget?hsa:5727+hsa:8643">
        <graphics name="PTCH1, BCNS, HPE7, NBCCS, PTC, PTC1, PTCH, PTCH11..." fgcolor="#000000" bgcolor="#BFFFBF"
             type="rectangle" x="839" y="346" width="46" height="17"/>
    </entry>
    <entry id="188" name="hsa:51384 hsa:54361 hsa:7471 hsa:7472 hsa:7473 hsa:7474 hsa:7475 hsa:7476 hsa:7477 hsa:7478 hsa:7479 hsa:7480 hsa:7481 hsa:7482 hsa:7483 hsa:7484 hsa:80326 hsa:81029 hsa:89780" type="gene"
        link="http://www.kegg.jp/dbget-bin/www_bget?hsa:51384+hsa:54361+hsa:7471+hsa:7472+hsa:7473+hsa:7474+hsa:7475+hsa:7476+hsa:7477+hsa:7478+hsa:7479+hsa:7480+hsa:7481+hsa:7482+hsa:7483+hsa:7484+hsa:80326+hsa:81029+hsa:89780">
        <graphics name="WNT16..." fgcolor="#000000" bgcolor="#BFFFBF"
             type="rectangle" x="893" y="321" width="46" height="17"/>
    </entry>
    <entry id="189" name="hsa:354" type="gene"
        link="http://www.kegg.jp/dbget-bin/www_bget?hsa:354">
        <graphics name="KLK3, APS, KLK2A1, PSA, hK3" fgcolor="#000000" bgcolor="#BFFFBF"
             type="rectangle" x="827" y="408" width="46" height="17"/>
    </entry>
    <entry id="190" name="hsa:332" type="gene"
        link="http://www.kegg.jp/dbget-bin/www_bget?hsa:332">
        <graphics name="BIRC5, API4, EPR-1" fgcolor="#000000" bgcolor="#BFFFBF"
             type="rectangle" x="826" y="483" width="46" height="17"/>
    </entry>
    <entry id="191" name="hsa:4609" type="gene"
        link="http://www.kegg.jp/dbget-bin/www_bget?hsa:4609">
        <graphics name="MYC, MRTL, bHLHe39, c-Myc" fgcolor="#000000" bgcolor="#BFFFBF"
             type="rectangle" x="828" y="513" width="46" height="17"/>
    </entry>
    <entry id="192" name="hsa:595" type="gene"
        link="http://www.kegg.jp/dbget-bin/www_bget?hsa:595">
        <graphics name="CCND1, BCL1, D11S287E, PRAD1, U21B31" fgcolor="#000000" bgcolor="#BFFFBF"
             type="rectangle" x="828" y="534" width="46" height="17"/>
    </entry>
    <entry id="193" name="hsa:5743" type="gene"
        link="http://www.kegg.jp/dbget-bin/www_bget?hsa:5743">
        <graphics name="PTGS2, COX-2, COX2, GRIPGHS, PGG/HS, PGHS-2, PHS-2, hCox-2" fgcolor="#000000" bgcolor="#BFFFBF"
             type="rectangle" x="813" y="560" width="46" height="17"/>
    </entry>
    <entry id="194" name="hsa:4843" type="gene"
        link="http://www.kegg.jp/dbget-bin/www_bget?hsa:4843">
        <graphics name="NOS2, HEP-NOS, INOS, NOS, NOS2A" fgcolor="#000000" bgcolor="#BFFFBF"
             type="rectangle" x="813" y="581" width="46" height="17"/>
    </entry>
    <entry id="195" name="hsa:596" type="gene"
        link="http://www.kegg.jp/dbget-bin/www_bget?hsa:596">
        <graphics name="BCL2, Bcl-2, PPP1R50" fgcolor="#000000" bgcolor="#BFFFBF"
             type="rectangle" x="764" y="645" width="46" height="17"/>
    </entry>
    <entry id="196" name="hsa:112401 hsa:329 hsa:330 hsa:331 hsa:79444" type="gene"
        link="http://www.kegg.jp/dbget-bin/www_bget?hsa:112401+hsa:329+hsa:330+hsa:331+hsa:79444">
        <graphics name="BIRC8, ILP-2, ILP2, hILP2..." fgcolor="#000000" bgcolor="#BFFFBF"
             type="rectangle" x="866" y="606" width="46" height="17"/>
    </entry>
    <entry id="197" name="hsa:7185 hsa:7186 hsa:7187 hsa:7188 hsa:7189 hsa:9618" type="gene"
        link="http://www.kegg.jp/dbget-bin/www_bget?hsa:7185+hsa:7186+hsa:7187+hsa:7188+hsa:7189+hsa:9618">
        <graphics name="TRAF1, EBI6, MGC:10353..." fgcolor="#000000" bgcolor="#BFFFBF"
             type="rectangle" x="866" y="628" width="46" height="17"/>
    </entry>
    <entry id="198" name="hsa:595" type="gene"
        link="http://www.kegg.jp/dbget-bin/www_bget?hsa:595">
        <graphics name="CCND1, BCL1, D11S287E, PRAD1, U21B31" fgcolor="#000000" bgcolor="#BFFFBF"
             type="rectangle" x="814" y="651" width="46" height="17"/>
    </entry>
    <entry id="199" name="hsa:598" type="gene"
        link="http://www.kegg.jp/dbget-bin/www_bget?hsa:598">
        <graphics name="BCL2L1, BCL-XL/S, BCL2L, BCLX, BCLXL, BCLXS, Bcl-X, PPP1R52, bcl-xL, bcl-xS" fgcolor="#000000" bgcolor="#BFFFBF"
             type="rectangle" x="814" y="628" width="46" height="17"/>
    </entry>
    <entry id="200" name="hsa:598" type="gene"
        link="http://www.kegg.jp/dbget-bin/www_bget?hsa:598">
        <graphics name="BCL2L1, BCL-XL/S, BCL2L, BCLX, BCLXL, BCLXS, Bcl-X, PPP1R52, bcl-xL, bcl-xS" fgcolor="#000000" bgcolor="#BFFFBF"
             type="rectangle" x="803" y="866" width="46" height="17"/>
    </entry>
    <entry id="201" name="hsa:2277 hsa:5228 hsa:7422 hsa:7423 hsa:7424" type="gene"
        link="http://www.kegg.jp/dbget-bin/www_bget?hsa:2277+hsa:5228+hsa:7422+hsa:7423+hsa:7424">
        <graphics name="FIGF, VEGF-D, VEGFD..." fgcolor="#000000" bgcolor="#BFFFBF"
             type="rectangle" x="803" y="897" width="46" height="17"/>
    </entry>
    <entry id="202" name="hsa:5155" type="gene"
        link="http://www.kegg.jp/dbget-bin/www_bget?hsa:5155">
        <graphics name="PDGFB, PDGF2, SIS, SSV, c-sis" fgcolor="#000000" bgcolor="#BFFFBF"
             type="rectangle" x="1070" y="389" width="46" height="17"/>
    </entry>
    <entry id="203" name="hsa:2277 hsa:5228 hsa:7422 hsa:7423 hsa:7424" type="gene"
        link="http://www.kegg.jp/dbget-bin/www_bget?hsa:2277+hsa:5228+hsa:7422+hsa:7423+hsa:7424">
        <graphics name="FIGF, VEGF-D, VEGFD..." fgcolor="#000000" bgcolor="#BFFFBF"
             type="rectangle" x="1070" y="366" width="46" height="17"/>
    </entry>
    <entry id="204" name="hsa:7039" type="gene"
        link="http://www.kegg.jp/dbget-bin/www_bget?hsa:7039">
        <graphics name="TGFA, TFGA" fgcolor="#000000" bgcolor="#BFFFBF"
             type="rectangle" x="1128" y="366" width="46" height="17"/>
    </entry>
    <entry id="205" name="hsa:7040 hsa:7042 hsa:7043" type="gene"
        link="http://www.kegg.jp/dbget-bin/www_bget?hsa:7040+hsa:7042+hsa:7043">
        <graphics name="TGFB1, CED, DPD1, LAP, TGFB, TGFbeta..." fgcolor="#000000" bgcolor="#BFFFBF"
             type="rectangle" x="1070" y="412" width="46" height="17"/>
    </entry>
    <entry id="206" name="hsa:6513" type="gene"
        link="http://www.kegg.jp/dbget-bin/www_bget?hsa:6513">
        <graphics name="SLC2A1, DYT17, DYT18, DYT9, EIG12, GLUT, GLUT1, GLUT1DS, PED" fgcolor="#000000" bgcolor="#BFFFBF"
             type="rectangle" x="1015" y="366" width="46" height="17"/>
    </entry>
    <entry id="207" name="hsa:1612 hsa:1613 hsa:23604" type="gene"
        link="http://www.kegg.jp/dbget-bin/www_bget?hsa:1612+hsa:1613+hsa:23604">
        <graphics name="DAPK1, DAPK..." fgcolor="#000000" bgcolor="#BFFFBF"
             type="rectangle" x="654" y="1062" width="46" height="17"/>
    </entry>
    <entry id="208" name="hsa:1019" type="gene"
        link="http://www.kegg.jp/dbget-bin/www_bget?hsa:1019">
        <graphics name="CDK4, CMM3, PSK-J3" fgcolor="#000000" bgcolor="#BFFFBF"
             type="rectangle" x="907" y="1080" width="46" height="17"/>
    </entry>
    <entry id="209" name="hsa:2113" type="gene"
        link="http://www.kegg.jp/dbget-bin/www_bget?hsa:2113">
        <graphics name="ETS1, ETS-1, EWSR2" fgcolor="#000000" bgcolor="#BFFFBF"
             type="rectangle" x="782" y="1052" width="46" height="17"/>
    </entry>
    <entry id="210" name="hsa:2277 hsa:5228 hsa:7422 hsa:7423 hsa:7424" type="gene"
        link="http://www.kegg.jp/dbget-bin/www_bget?hsa:2277+hsa:5228+hsa:7422+hsa:7423+hsa:7424">
        <graphics name="FIGF, VEGF-D, VEGFD..." fgcolor="#000000" bgcolor="#BFFFBF"
             type="rectangle" x="891" y="969" width="46" height="17"/>
    </entry>
    <entry id="211" name="hsa:4312 hsa:4313 hsa:4318" type="gene"
        link="http://www.kegg.jp/dbget-bin/www_bget?hsa:4312+hsa:4313+hsa:4318">
        <graphics name="MMP1, CLG, CLGN..." fgcolor="#000000" bgcolor="#BFFFBF"
             type="rectangle" x="891" y="992" width="46" height="17"/>
    </entry>
    <entry id="212" name="hsa:3576" type="gene"
        link="http://www.kegg.jp/dbget-bin/www_bget?hsa:3576">
        <graphics name="IL8, CXCL8, GCP-1, GCP1, LECT, LUCT, LYNAP, MDNCF, MONAP, NAF, NAP-1, NAP1" fgcolor="#000000" bgcolor="#BFFFBF"
             type="rectangle" x="891" y="1014" width="46" height="17"/>
    </entry>
    <entry id="213" name="hsa:595" type="gene"
        link="http://www.kegg.jp/dbget-bin/www_bget?hsa:595">
        <graphics name="CCND1, BCL1, D11S287E, PRAD1, U21B31" fgcolor="#000000" bgcolor="#BFFFBF"
             type="rectangle" x="907" y="1058" width="46" height="17"/>
    </entry>
    <entry id="214" name="hsa:1438" type="gene"
        link="http://www.kegg.jp/dbget-bin/www_bget?hsa:1438">
        <graphics name="CSF2RA, CD116, CDw116, CSF2R, CSF2RAX, CSF2RAY, CSF2RX, CSF2RY, GM-CSF-R-alpha, GMCSFR, GMR, SMDP4" fgcolor="#000000" bgcolor="#BFFFBF"
             type="rectangle" x="1532" y="925" width="46" height="17"/>
    </entry>
    <entry id="215" name="hsa:1441" type="gene"
        link="http://www.kegg.jp/dbget-bin/www_bget?hsa:1441">
        <graphics name="CSF3R, CD114, GCSFR" fgcolor="#000000" bgcolor="#BFFFBF"
             type="rectangle" x="1532" y="946" width="46" height="17"/>
    </entry>
    <entry id="216" name="hsa:1436" type="gene"
        link="http://www.kegg.jp/dbget-bin/www_bget?hsa:1436">
        <graphics name="CSF1R, C-FMS, CD115, CSF-1R, CSFR, FIM2, FMS, HDLS, M-CSF-R" fgcolor="#000000" bgcolor="#BFFFBF"
             type="rectangle" x="1582" y="946" width="46" height="17"/>
    </entry>
    <entry id="217" name="hsa:3569" type="gene"
        link="http://www.kegg.jp/dbget-bin/www_bget?hsa:3569">
        <graphics name="IL6, BSF2, HGF, HSF, IFNB2, IL-6" fgcolor="#000000" bgcolor="#BFFFBF"
             type="rectangle" x="1653" y="946" width="46" height="17"/>
    </entry>
    <entry id="218" name="hsa:1869 hsa:1870 hsa:1871" type="gene"
        link="http://www.kegg.jp/dbget-bin/www_bget?hsa:1869+hsa:1870+hsa:1871">
        <graphics name="E2F1, E2F-1, RBAP1, RBBP3, RBP3..." fgcolor="#000000" bgcolor="#BFFFBF"
             type="rectangle" x="1706" y="924" width="46" height="17"/>
    </entry>
    <entry id="219" name="hsa:1441" type="gene"
        link="http://www.kegg.jp/dbget-bin/www_bget?hsa:1441">
        <graphics name="CSF3R, CD114, GCSFR" fgcolor="#000000" bgcolor="#BFFFBF"
             type="rectangle" x="1653" y="924" width="46" height="17"/>
    </entry>
    <entry id="220" name="hsa:4609" type="gene"
        link="http://www.kegg.jp/dbget-bin/www_bget?hsa:4609">
        <graphics name="MYC, MRTL, bHLHe39, c-Myc" fgcolor="#000000" bgcolor="#BFFFBF"
             type="rectangle" x="1706" y="946" width="46" height="17"/>
    </entry>
    <entry id="221" name="hsa:1436" type="gene"
        link="http://www.kegg.jp/dbget-bin/www_bget?hsa:1436">
        <graphics name="CSF1R, C-FMS, CD115, CSF-1R, CSFR, FIM2, FMS, HDLS, M-CSF-R" fgcolor="#000000" bgcolor="#BFFFBF"
             type="rectangle" x="1773" y="924" width="46" height="17"/>
    </entry>
    <entry id="222" name="hsa:596" type="gene"
        link="http://www.kegg.jp/dbget-bin/www_bget?hsa:596">
        <graphics name="BCL2, Bcl-2, PPP1R50" fgcolor="#000000" bgcolor="#BFFFBF"
             type="rectangle" x="1249" y="239" width="46" height="17"/>
    </entry>
    <entry id="223" name="hsa:842" type="gene"
        link="http://www.kegg.jp/dbget-bin/www_bget?hsa:842">
        <graphics name="CASP9, APAF-3, APAF3, CASPASE-9c, ICE-LAP6, MCH6, PPP1R56" fgcolor="#000000" bgcolor="#BFFFBF"
             type="rectangle" x="1171" y="199" width="46" height="17"/>
    </entry>
    <entry id="224" name="hsa:595" type="gene"
        link="http://www.kegg.jp/dbget-bin/www_bget?hsa:595">
        <graphics name="CCND1, BCL1, D11S287E, PRAD1, U21B31" fgcolor="#000000" bgcolor="#BFFFBF"
             type="rectangle" x="1266" y="978" width="46" height="17"/>
    </entry>
    <entry id="225" name="hsa:4609" type="gene"
        link="http://www.kegg.jp/dbget-bin/www_bget?hsa:4609">
        <graphics name="MYC, MRTL, bHLHe39, c-Myc" fgcolor="#000000" bgcolor="#BFFFBF"
             type="rectangle" x="1266" y="1002" width="46" height="17"/>
    </entry>
    <entry id="226" name="hsa:5467" type="gene"
        link="http://www.kegg.jp/dbget-bin/www_bget?hsa:5467">
        <graphics name="PPARD, FAAR, NR1C2, NUC1, NUCI, NUCII, PPARB" fgcolor="#000000" bgcolor="#BFFFBF"
             type="rectangle" x="1266" y="1024" width="46" height="17"/>
    </entry>
    <entry id="227" name="hsa:1026" type="gene"
        link="http://www.kegg.jp/dbget-bin/www_bget?hsa:1026">
        <graphics name="CDKN1A, CAP20, CDKN1, CIP1, MDA-6, P21, SDI1, WAF1, p21CIP1" fgcolor="#000000" bgcolor="#BFFFBF"
             type="rectangle" x="607" y="831" width="46" height="17"/>
    </entry>
    <entry id="228" name="hsa:2308" type="gene"
        link="http://www.kegg.jp/dbget-bin/www_bget?hsa:2308">
        <graphics name="FOXO1, FKH1, FKHR, FOXO1A" fgcolor="#000000" bgcolor="#BFFFBF"
             type="rectangle" x="607" y="749" width="46" height="17"/>
    </entry>
    <entry id="229" name="hsa:4824" type="gene"
        link="http://www.kegg.jp/dbget-bin/www_bget?hsa:4824">
        <graphics name="NKX3-1, BAPX2, NKX3, NKX3.1, NKX3A" fgcolor="#000000" bgcolor="#BFFFBF"
             type="rectangle" x="482" y="604" width="46" height="17"/>
    </entry>
    <entry id="230" name="hsa:5594 hsa:5595" type="gene"
        link="http://www.kegg.jp/dbget-bin/www_bget?hsa:5594+hsa:5595">
        <graphics name="MAPK1, ERK, ERK2, ERT1, MAPK2, P42MAPK, PRKM1, PRKM2, p38, p40, p41, p41mapk..." fgcolor="#000000" bgcolor="#BFFFBF"
             type="rectangle" x="680" y="1015" width="46" height="17"/>
    </entry>
    <entry id="231" name="hsa:10000 hsa:207 hsa:208" type="gene"
        link="http://www.kegg.jp/dbget-bin/www_bget?hsa:10000+hsa:207+hsa:208">
        <graphics name="AKT3, PKB-GAMMA, PKBG, PRKBG, RAC-PK-gamma, RAC-gamma, STK-2..." fgcolor="#000000" bgcolor="#BFFFBF"
             type="rectangle" x="503" y="664" width="46" height="17"/>
    </entry>
    <entry id="232" name="hsa:1499" type="gene"
        link="http://www.kegg.jp/dbget-bin/www_bget?hsa:1499">
        <graphics name="CTNNB1, CTNNB" fgcolor="#000000" bgcolor="#BFFFBF"
             type="rectangle" x="643" y="419" width="46" height="17"/>
    </entry>
    <entry id="233" name="hsa:2735 hsa:2736 hsa:2737" type="gene"
        link="http://www.kegg.jp/dbget-bin/www_bget?hsa:2735+hsa:2736+hsa:2737">
        <graphics name="GLI1, GLI..." fgcolor="#000000" bgcolor="#BFFFBF"
             type="rectangle" x="835" y="216" width="46" height="17"/>
    </entry>
    <entry id="234" name="hsa:356" type="gene"
        link="http://www.kegg.jp/dbget-bin/www_bget?hsa:356">
        <graphics name="FASLG, ALPS1B, APT1LG1, CD178, CD95-L, CD95L, FASL, TNFSF6" fgcolor="#000000" bgcolor="#BFFFBF"
             type="rectangle" x="1440" y="31" width="46" height="17"/>
    </entry>
    <entry id="235" name="path:hsa05210" type="map"
        link="http://www.kegg.jp/dbget-bin/www_bget?hsa05210">
        <graphics name="Colorectal cancer" fgcolor="#000000" bgcolor="#FFFFFF"
             type="roundrectangle" x="208" y="1286" width="104" height="37"/>
    </entry>
    <entry id="236" name="path:hsa05212" type="map"
        link="http://www.kegg.jp/dbget-bin/www_bget?hsa05212">
        <graphics name="Pancreatic cancer" fgcolor="#000000" bgcolor="#FFFFFF"
             type="roundrectangle" x="334" y="1286" width="104" height="37"/>
    </entry>
    <entry id="237" name="path:hsa05214" type="map"
        link="http://www.kegg.jp/dbget-bin/www_bget?hsa05214">
        <graphics name="Glioma" fgcolor="#000000" bgcolor="#FFFFFF"
             type="roundrectangle" x="459" y="1286" width="104" height="37"/>
    </entry>
    <entry id="238" name="path:hsa05216" type="map"
        link="http://www.kegg.jp/dbget-bin/www_bget?hsa05216">
        <graphics name="Thyroid cancer" fgcolor="#000000" bgcolor="#FFFFFF"
             type="roundrectangle" x="584" y="1286" width="104" height="37"/>
    </entry>
    <entry id="239" name="path:hsa05221" type="map"
        link="http://www.kegg.jp/dbget-bin/www_bget?hsa05221">
        <graphics name="Acute myeloid leukemia" fgcolor="#000000" bgcolor="#FFFFFF"
             type="roundrectangle" x="709" y="1286" width="104" height="37"/>
    </entry>
    <entry id="240" name="path:hsa05220" type="map"
        link="http://www.kegg.jp/dbget-bin/www_bget?hsa05220">
        <graphics name="Chronic myeloid leukemia" fgcolor="#000000" bgcolor="#FFFFFF"
             type="roundrectangle" x="834" y="1286" width="104" height="37"/>
    </entry>
    <entry id="241" name="path:hsa05217" type="map"
        link="http://www.kegg.jp/dbget-bin/www_bget?hsa05217">
        <graphics name="Basal cell carcinoma" fgcolor="#000000" bgcolor="#FFFFFF"
             type="roundrectangle" x="960" y="1284" width="104" height="37"/>
    </entry>
    <entry id="242" name="path:hsa05218" type="map"
        link="http://www.kegg.jp/dbget-bin/www_bget?hsa05218">
        <graphics name="Melanoma" fgcolor="#000000" bgcolor="#FFFFFF"
             type="roundrectangle" x="1085" y="1285" width="104" height="37"/>
    </entry>
    <entry id="243" name="path:hsa05211" type="map"
        link="http://www.kegg.jp/dbget-bin/www_bget?hsa05211">
        <graphics name="Renal cell carcinoma" fgcolor="#000000" bgcolor="#FFFFFF"
             type="roundrectangle" x="1210" y="1286" width="104" height="37"/>
    </entry>
    <entry id="244" name="path:hsa05219" type="map"
        link="http://www.kegg.jp/dbget-bin/www_bget?hsa05219">
        <graphics name="Bladder cancer" fgcolor="#000000" bgcolor="#FFFFFF"
             type="roundrectangle" x="1335" y="1286" width="104" height="37"/>
    </entry>
    <entry id="245" name="path:hsa05215" type="map"
        link="http://www.kegg.jp/dbget-bin/www_bget?hsa05215">
        <graphics name="Prostate cancer" fgcolor="#000000" bgcolor="#FFFFFF"
             type="roundrectangle" x="1460" y="1286" width="104" height="37"/>
    </entry>
    <entry id="246" name="path:hsa05213" type="map"
        link="http://www.kegg.jp/dbget-bin/www_bget?hsa05213">
        <graphics name="Endometrial cancer" fgcolor="#000000" bgcolor="#FFFFFF"
             type="roundrectangle" x="1586" y="1285" width="104" height="37"/>
    </entry>
    <entry id="247" name="path:hsa05222" type="map"
        link="http://www.kegg.jp/dbget-bin/www_bget?hsa05222">
        <graphics name="Small cell lung cancer" fgcolor="#000000" bgcolor="#FFFFFF"
             type="roundrectangle" x="1711" y="1285" width="104" height="37"/>
    </entry>
    <entry id="248" name="path:hsa05223" type="map"
        link="http://www.kegg.jp/dbget-bin/www_bget?hsa05223">
        <graphics name="Non-small cell lung cancer" fgcolor="#000000" bgcolor="#FFFFFF"
             type="roundrectangle" x="1836" y="1285" width="104" height="37"/>
    </entry>
    <entry id="249" name="hsa:4254" type="gene"
        link="http://www.kegg.jp/dbget-bin/www_bget?hsa:4254">
        <graphics name="KITLG, FPH2, KL-1, Kitl, MGF, SCF, SF, SHEP7" fgcolor="#000000" bgcolor="#BFFFBF"
             type="rectangle" x="53" y="1016" width="46" height="17"/>
    </entry>
    <entry id="250" name="hsa:2323" type="gene"
        link="http://www.kegg.jp/dbget-bin/www_bget?hsa:2323">
        <graphics name="FLT3LG, FL, FLT3L" fgcolor="#000000" bgcolor="#BFFFBF"
             type="rectangle" x="53" y="1038" width="46" height="17"/>
    </entry>
    <entry id="251" name="hsa:2246 hsa:2247 hsa:2248 hsa:2249 hsa:2250 hsa:2251 hsa:2252 hsa:2253 hsa:2254 hsa:2255 hsa:2256 hsa:2257 hsa:2258 hsa:2259 hsa:26281 hsa:26291 hsa:27006 hsa:8074 hsa:8817 hsa:8822 hsa:8823 hsa:9965" type="gene"
        link="http://www.kegg.jp/dbget-bin/www_bget?hsa:2246+hsa:2247+hsa:2248+hsa:2249+hsa:2250+hsa:2251+hsa:2252+hsa:2253+hsa:2254+hsa:2255+hsa:2256+hsa:2257+hsa:2258+hsa:2259+hsa:26281+hsa:26291+hsa:27006+hsa:8074+hsa:8817+hsa:8822+hsa:8823+hsa:9965">
        <graphics name="FGF1, AFGF, ECGF, ECGF-beta, ECGFA, ECGFB, FGF-1, FGF-alpha, FGFA, GLIO703, HBGF-1, HBGF1..." fgcolor="#000000" bgcolor="#BFFFBF"
             type="rectangle" x="53" y="1086" width="46" height="17"/>
    </entry>
    <entry id="252" name="cpd:C00535" type="compound"
        link="http://www.kegg.jp/dbget-bin/www_bget?C00535">
        <graphics name="C00535" fgcolor="#000000" bgcolor="#FFFFFF"
             type="circle" x="470" y="28" width="8" height="8"/>
    </entry>
    <entry id="253" name="cpd:C03917" type="compound"
        link="http://www.kegg.jp/dbget-bin/www_bget?C03917">
        <graphics name="C03917" fgcolor="#000000" bgcolor="#FFFFFF"
             type="circle" x="554" y="28" width="8" height="8"/>
    </entry>
    <entry id="254" name="path:hsa04151" type="map"
        link="http://www.kegg.jp/dbget-bin/www_bget?hsa04151">
        <graphics name="PI3K-Akt signaling pathway" fgcolor="#000000" bgcolor="#FFFFFF"
             type="roundrectangle" x="461" y="563" width="103" height="37"/>
    </entry>
    <entry id="255" name="undefined" type="group">
        <graphics fgcolor="#000000" bgcolor="#FFFFFF"
             type="rectangle" x="587" y="161" width="46" height="34"/>
        <component id="40"/>
        <component id="41"/>
    </entry>
    <entry id="256" name="undefined" type="group">
        <graphics fgcolor="#000000" bgcolor="#FFFFFF"
             type="rectangle" x="587" y="230" width="46" height="34"/>
        <component id="42"/>
        <component id="43"/>
    </entry>
    <entry id="257" name="undefined" type="group">
        <graphics fgcolor="#000000" bgcolor="#FFFFFF"
             type="rectangle" x="133" y="545" width="46" height="34"/>
        <component id="11"/>
        <component id="14"/>
    </entry>
    <entry id="258" name="undefined" type="group">
        <graphics fgcolor="#000000" bgcolor="#FFFFFF"
             type="rectangle" x="311" y="686" width="46" height="51"/>
        <component id="20"/>
        <component id="21"/>
        <component id="22"/>
    </entry>
    <entry id="259" name="undefined" type="group">
        <graphics fgcolor="#000000" bgcolor="#FFFFFF"
             type="rectangle" x="1614" y="84" width="46" height="34"/>
        <component id="120"/>
        <component id="121"/>
    </entry>
    <entry id="260" name="undefined" type="group">
        <graphics fgcolor="#000000" bgcolor="#FFFFFF"
             type="rectangle" x="1660" y="714" width="46" height="34"/>
        <component id="162"/>
        <component id="163"/>
    </entry>
    <entry id="261" name="undefined" type="group">
        <graphics fgcolor="#000000" bgcolor="#FFFFFF"
             type="rectangle" x="1361" y="694" width="46" height="34"/>
        <component id="165"/>
        <component id="167"/>
    </entry>
    <entry id="262" name="undefined" type="group">
        <graphics fgcolor="#000000" bgcolor="#FFFFFF"
             type="rectangle" x="1339" y="752" width="46" height="34"/>
        <component id="170"/>
        <component id="171"/>
    </entry>
    <entry id="263" name="undefined" type="group">
        <graphics fgcolor="#000000" bgcolor="#FFFFFF"
             type="rectangle" x="835" y="182" width="92" height="17"/>
        <component id="102"/>
        <component id="103"/>
    </entry>
    <entry id="264" name="undefined" type="group">
        <graphics fgcolor="#000000" bgcolor="#FFFFFF"
             type="rectangle" x="279" y="220" width="46" height="35"/>
        <component id="18"/>
        <component id="4"/>
    </entry>
    <entry id="265" name="undefined" type="group">
        <graphics fgcolor="#000000" bgcolor="#FFFFFF"
             type="rectangle" x="1127" y="141" width="92" height="51"/>
        <component id="106"/>
        <component id="107"/>
        <component id="108"/>
        <component id="109"/>
        <component id="110"/>
    </entry>
    <entry id="266" name="undefined" type="group">
        <graphics fgcolor="#000000" bgcolor="#FFFFFF"
             type="rectangle" x="1682" y="365" width="46" height="34"/>
        <component id="130"/>
        <component id="131"/>
    </entry>
    <entry id="267" name="undefined" type="group">
        <graphics fgcolor="#000000" bgcolor="#FFFFFF"
             type="rectangle" x="1159" y="1104" width="46" height="34"/>
        <component id="147"/>
        <component id="148"/>
    </entry>
    <relation entry1="255" entry2="256" type="PPrel">
        <subtype name="activation" value="--&gt;"/>
    </relation>
    <relation entry1="3" entry2="2" type="PPrel">
        <subtype name="activation" value="--&gt;"/>
    </relation>
    <relation entry1="8" entry2="17" type="PPrel">
        <subtype name="activation" value="--&gt;"/>
    </relation>
    <relation entry1="17" entry2="12" type="PPrel">
        <subtype name="activation" value="--&gt;"/>
    </relation>
    <relation entry1="13" entry2="257" type="PPrel">
        <subtype name="activation" value="--&gt;"/>
    </relation>
    <relation entry1="257" entry2="15" type="PPrel">
        <subtype name="activation" value="--&gt;"/>
    </relation>
    <relation entry1="15" entry2="23" type="PPrel">
        <subtype name="activation" value="--&gt;"/>
    </relation>
    <relation entry1="258" entry2="23" type="PPrel">
        <subtype name="activation" value="--&gt;"/>
    </relation>
    <relation entry1="19" entry2="24" type="PPrel">
        <subtype name="activation" value="--&gt;"/>
    </relation>
    <relation entry1="19" entry2="56" type="PPrel">
        <subtype name="activation" value="--&gt;"/>
    </relation>
    <relation entry1="35" entry2="26" type="PPrel">
        <subtype name="activation" value="--&gt;"/>
    </relation>
    <relation entry1="38" entry2="28" type="PPrel">
        <subtype name="activation" value="--&gt;"/>
    </relation>
    <relation entry1="39" entry2="29" type="PPrel">
        <subtype name="activation" value="--&gt;"/>
    </relation>
    <relation entry1="37" entry2="32" type="PPrel">
        <subtype name="activation" value="--&gt;"/>
    </relation>
    <relation entry1="26" entry2="23" type="PPrel">
        <subtype name="activation" value="--&gt;"/>
    </relation>
    <relation entry1="26" entry2="25" type="PPrel">
        <subtype name="activation" value="--&gt;"/>
    </relation>
    <relation entry1="27" entry2="23" type="PPrel">
        <subtype name="activation" value="--&gt;"/>
    </relation>
    <relation entry1="27" entry2="25" type="PPrel">
        <subtype name="activation" value="--&gt;"/>
    </relation>
    <relation entry1="26" entry2="69" type="PPrel">
        <subtype name="activation" value="--&gt;"/>
    </relation>
    <relation entry1="28" entry2="69" type="PPrel">
        <subtype name="activation" value="--&gt;"/>
    </relation>
    <relation entry1="28" entry2="56" type="PPrel">
        <subtype name="activation" value="--&gt;"/>
    </relation>
    <relation entry1="28" entry2="23" type="PPrel">
        <subtype name="activation" value="--&gt;"/>
    </relation>
    <relation entry1="29" entry2="69" type="PPrel">
        <subtype name="activation" value="--&gt;"/>
    </relation>
    <relation entry1="29" entry2="56" type="PPrel">
        <subtype name="activation" value="--&gt;"/>
    </relation>
    <relation entry1="29" entry2="23" type="PPrel">
        <subtype name="activation" value="--&gt;"/>
    </relation>
    <relation entry1="30" entry2="23" type="PPrel">
        <subtype name="activation" value="--&gt;"/>
    </relation>
    <relation entry1="30" entry2="56" type="PPrel">
        <subtype name="activation" value="--&gt;"/>
    </relation>
    <relation entry1="31" entry2="23" type="PPrel">
        <subtype name="activation" value="--&gt;"/>
    </relation>
    <relation entry1="31" entry2="56" type="PPrel">
        <subtype name="activation" value="--&gt;"/>
    </relation>
    <relation entry1="32" entry2="56" type="PPrel">
        <subtype name="activation" value="--&gt;"/>
    </relation>
    <relation entry1="33" entry2="56" type="PPrel">
        <subtype name="activation" value="--&gt;"/>
    </relation>
    <relation entry1="56" entry2="57" type="PPrel">
        <subtype name="activation" value="--&gt;"/>
    </relation>
    <relation entry1="57" entry2="58" type="PPrel">
        <subtype name="activation" value="--&gt;"/>
    </relation>
    <relation entry1="58" entry2="59" type="PPrel">
        <subtype name="activation" value="--&gt;"/>
    </relation>
    <relation entry1="58" entry2="23" type="PPrel">
        <subtype name="activation" value="--&gt;"/>
    </relation>
    <relation entry1="58" entry2="62" type="PPrel">
        <subtype name="activation" value="--&gt;"/>
    </relation>
    <relation entry1="82" entry2="59" type="PPrel">
        <subtype name="activation" value="--&gt;"/>
    </relation>
    <relation entry1="58" entry2="70" type="PPrel">
        <subtype name="activation" value="--&gt;"/>
    </relation>
    <relation entry1="70" entry2="71" type="PPrel">
        <subtype name="activation" value="--&gt;"/>
    </relation>
    <relation entry1="71" entry2="73" type="PPrel">
        <subtype name="activation" value="--&gt;"/>
    </relation>
    <relation entry1="71" entry2="74" type="PPrel">
        <subtype name="activation" value="--&gt;"/>
    </relation>
    <relation entry1="70" entry2="72" type="PPrel">
        <subtype name="activation" value="--&gt;"/>
    </relation>
    <relation entry1="173" entry2="172" type="PPrel">
        <subtype name="activation" value="--&gt;"/>
    </relation>
    <relation entry1="234" entry2="179" type="PPrel">
        <subtype name="activation" value="--&gt;"/>
    </relation>
    <relation entry1="179" entry2="180" type="PPrel">
        <subtype name="activation" value="--&gt;"/>
    </relation>
    <relation entry1="180" entry2="181" type="PPrel">
        <subtype name="activation" value="--&gt;"/>
    </relation>
    <relation entry1="181" entry2="182" type="PPrel">
        <subtype name="activation" value="--&gt;"/>
    </relation>
    <relation entry1="114" entry2="223" type="PPrel">
        <subtype name="activation" value="--&gt;"/>
    </relation>
    <relation entry1="119" entry2="259" type="PPrel">
        <subtype name="activation" value="--&gt;"/>
    </relation>
    <relation entry1="12" entry2="44" type="PPrel">
        <subtype name="inhibition" value="--|"/>
    </relation>
    <relation entry1="152" entry2="154" type="PPrel">
        <subtype name="inhibition" value="--|"/>
    </relation>
    <relation entry1="153" entry2="154" type="PPrel">
        <subtype name="inhibition" value="--|"/>
    </relation>
    <relation entry1="153" entry2="156" type="PPrel">
        <subtype name="inhibition" value="--|"/>
    </relation>
    <relation entry1="260" entry2="164" type="PPrel">
        <subtype name="inhibition" value="--|"/>
    </relation>
    <relation entry1="176" entry2="261" type="PPrel">
        <subtype name="inhibition" value="--|"/>
    </relation>
    <relation entry1="160" entry2="159" type="PPrel">
        <subtype name="inhibition" value="--|"/>
    </relation>
    <relation entry1="222" entry2="114" type="PPrel">
        <subtype name="inhibition" value="--|"/>
    </relation>
    <relation entry1="98" entry2="99" type="PPrel">
        <subtype name="inhibition" value="--|"/>
    </relation>
    <relation entry1="99" entry2="100" type="PPrel">
        <subtype name="inhibition" value="--|"/>
    </relation>
    <relation entry1="231" entry2="44" type="PPrel">
        <subtype name="inhibition" value="--|"/>
        <subtype name="phosphorylation" value="+p"/>
    </relation>
    <relation entry1="231" entry2="49" type="PPrel">
        <subtype name="inhibition" value="--|"/>
        <subtype name="phosphorylation" value="+p"/>
    </relation>
    <relation entry1="231" entry2="50" type="PPrel">
        <subtype name="inhibition" value="--|"/>
        <subtype name="phosphorylation" value="+p"/>
    </relation>
    <relation entry1="231" entry2="228" type="PPrel">
        <subtype name="inhibition" value="--|"/>
        <subtype name="phosphorylation" value="+p"/>
    </relation>
    <relation entry1="231" entry2="52" type="PPrel">
        <subtype name="inhibition" value="--|"/>
        <subtype name="phosphorylation" value="+p"/>
    </relation>
    <relation entry1="231" entry2="227" type="PPrel">
        <subtype name="inhibition" value="--|"/>
        <subtype name="phosphorylation" value="+p"/>
    </relation>
    <relation entry1="19" entry2="258" type="PPrel">
        <subtype name="activation" value="--&gt;"/>
        <subtype name="phosphorylation" value="+p"/>
    </relation>
    <relation entry1="231" entry2="47" type="PPrel">
        <subtype name="activation" value="--&gt;"/>
        <subtype name="phosphorylation" value="+p"/>
    </relation>
    <relation entry1="47" entry2="63" type="PPrel">
        <subtype name="activation" value="--&gt;"/>
        <subtype name="phosphorylation" value="+p"/>
    </relation>
    <relation entry1="231" entry2="48" type="PPrel">
        <subtype name="activation" value="--&gt;"/>
        <subtype name="phosphorylation" value="+p"/>
    </relation>
    <relation entry1="231" entry2="51" type="PPrel">
        <subtype name="activation" value="--&gt;"/>
        <subtype name="phosphorylation" value="+p"/>
    </relation>
    <relation entry1="25" entry2="54" type="PPrel">
        <subtype name="activation" value="--&gt;"/>
        <subtype name="phosphorylation" value="+p"/>
    </relation>
    <relation entry1="25" entry2="55" type="PPrel">
        <subtype name="activation" value="--&gt;"/>
        <subtype name="phosphorylation" value="+p"/>
    </relation>
    <relation entry1="59" entry2="60" type="PPrel">
        <subtype name="activation" value="--&gt;"/>
        <subtype name="phosphorylation" value="+p"/>
    </relation>
    <relation entry1="60" entry2="230" type="PPrel">
        <subtype name="activation" value="--&gt;"/>
        <subtype name="phosphorylation" value="+p"/>
    </relation>
    <relation entry1="230" entry2="77" type="PPrel">
        <subtype name="activation" value="--&gt;"/>
        <subtype name="phosphorylation" value="+p"/>
    </relation>
    <relation entry1="230" entry2="78" type="PPrel">
        <subtype name="activation" value="--&gt;"/>
        <subtype name="phosphorylation" value="+p"/>
    </relation>
    <relation entry1="230" entry2="79" type="PPrel">
        <subtype name="activation" value="--&gt;"/>
        <subtype name="phosphorylation" value="+p"/>
    </relation>
    <relation entry1="67" entry2="58" type="PPrel">
        <subtype name="indirect effect" value="..&gt;"/>
    </relation>
    <relation entry1="34" entry2="58" type="PPrel">
        <subtype name="indirect effect" value="..&gt;"/>
    </relation>
    <relation entry1="82" entry2="58" type="PPrel">
        <subtype name="indirect effect" value="..&gt;"/>
    </relation>
    <relation entry1="51" entry2="80" type="PPrel">
        <subtype name="inhibition" value="--|"/>
    </relation>
    <relation entry1="50" entry2="53" type="PPrel">
        <subtype name="inhibition" value="--|"/>
    </relation>
    <relation entry1="73" entry2="76" type="PPrel">
        <subtype name="inhibition" value="--|"/>
    </relation>
    <relation entry1="43" entry2="189" type="GErel">
        <subtype name="expression" value="--&gt;"/>
    </relation>
    <relation entry1="81" entry2="190" type="GErel">
        <subtype name="expression" value="--&gt;"/>
    </relation>
    <relation entry1="81" entry2="191" type="GErel">
        <subtype name="expression" value="--&gt;"/>
    </relation>
    <relation entry1="81" entry2="192" type="GErel">
        <subtype name="expression" value="--&gt;"/>
    </relation>
    <relation entry1="64" entry2="193" type="GErel">
        <subtype name="expression" value="--&gt;"/>
    </relation>
    <relation entry1="64" entry2="194" type="GErel">
        <subtype name="expression" value="--&gt;"/>
    </relation>
    <relation entry1="64" entry2="195" type="GErel">
        <subtype name="expression" value="--&gt;"/>
    </relation>
    <relation entry1="64" entry2="196" type="GErel">
        <subtype name="expression" value="--&gt;"/>
    </relation>
    <relation entry1="64" entry2="199" type="GErel">
        <subtype name="expression" value="--&gt;"/>
    </relation>
    <relation entry1="64" entry2="197" type="GErel">
        <subtype name="expression" value="--&gt;"/>
    </relation>
    <relation entry1="64" entry2="198" type="GErel">
        <subtype name="expression" value="--&gt;"/>
    </relation>
    <relation entry1="24" entry2="200" type="GErel">
        <subtype name="expression" value="--&gt;"/>
    </relation>
    <relation entry1="54" entry2="201" type="GErel">
        <subtype name="expression" value="--&gt;"/>
    </relation>
    <relation entry1="55" entry2="201" type="GErel">
        <subtype name="expression" value="--&gt;"/>
    </relation>
    <relation entry1="77" entry2="210" type="GErel">
        <subtype name="expression" value="--&gt;"/>
    </relation>
    <relation entry1="77" entry2="212" type="GErel">
        <subtype name="expression" value="--&gt;"/>
    </relation>
    <relation entry1="77" entry2="211" type="GErel">
        <subtype name="expression" value="--&gt;"/>
    </relation>
    <relation entry1="77" entry2="213" type="GErel">
        <subtype name="expression" value="--&gt;"/>
    </relation>
    <relation entry1="77" entry2="208" type="GErel">
        <subtype name="expression" value="--&gt;"/>
    </relation>
    <relation entry1="78" entry2="210" type="GErel">
        <subtype name="expression" value="--&gt;"/>
    </relation>
    <relation entry1="78" entry2="212" type="GErel">
        <subtype name="expression" value="--&gt;"/>
    </relation>
    <relation entry1="78" entry2="211" type="GErel">
        <subtype name="expression" value="--&gt;"/>
    </relation>
    <relation entry1="78" entry2="213" type="GErel">
        <subtype name="expression" value="--&gt;"/>
    </relation>
    <relation entry1="78" entry2="208" type="GErel">
        <subtype name="expression" value="--&gt;"/>
    </relation>
    <relation entry1="79" entry2="210" type="GErel">
        <subtype name="expression" value="--&gt;"/>
    </relation>
    <relation entry1="79" entry2="212" type="GErel">
        <subtype name="expression" value="--&gt;"/>
    </relation>
    <relation entry1="79" entry2="211" type="GErel">
        <subtype name="expression" value="--&gt;"/>
    </relation>
    <relation entry1="79" entry2="213" type="GErel">
        <subtype name="expression" value="--&gt;"/>
    </relation>
    <relation entry1="79" entry2="208" type="GErel">
        <subtype name="expression" value="--&gt;"/>
    </relation>
    <relation entry1="150" entry2="226" type="GErel">
        <subtype name="expression" value="--&gt;"/>
    </relation>
    <relation entry1="150" entry2="225" type="GErel">
        <subtype name="expression" value="--&gt;"/>
    </relation>
    <relation entry1="150" entry2="224" type="GErel">
        <subtype name="expression" value="--&gt;"/>
    </relation>
    <relation entry1="164" entry2="176" type="GErel">
        <subtype name="expression" value="--&gt;"/>
    </relation>
    <relation entry1="260" entry2="173" type="GErel">
        <subtype name="expression" value="--&gt;"/>
    </relation>
    <relation entry1="111" entry2="206" type="GErel">
        <subtype name="expression" value="--&gt;"/>
    </relation>
    <relation entry1="111" entry2="203" type="GErel">
        <subtype name="expression" value="--&gt;"/>
    </relation>
    <relation entry1="111" entry2="202" type="GErel">
        <subtype name="expression" value="--&gt;"/>
    </relation>
    <relation entry1="111" entry2="205" type="GErel">
        <subtype name="expression" value="--&gt;"/>
    </relation>
    <relation entry1="111" entry2="204" type="GErel">
        <subtype name="expression" value="--&gt;"/>
    </relation>
    <relation entry1="233" entry2="184" type="GErel">
        <subtype name="expression" value="--&gt;"/>
    </relation>
    <relation entry1="233" entry2="185" type="GErel">
        <subtype name="expression" value="--&gt;"/>
    </relation>
    <relation entry1="233" entry2="188" type="GErel">
        <subtype name="expression" value="--&gt;"/>
    </relation>
    <relation entry1="233" entry2="186" type="GErel">
        <subtype name="expression" value="--&gt;"/>
    </relation>
    <relation entry1="233" entry2="187" type="GErel">
        <subtype name="expression" value="--&gt;"/>
    </relation>
    <relation entry1="262" entry2="168" type="PPrel">
        <subtype name="activation" value="--&gt;"/>
        <subtype name="phosphorylation" value="+p"/>
    </relation>
    <relation entry1="261" entry2="168" type="PPrel">
        <subtype name="activation" value="--&gt;"/>
        <subtype name="phosphorylation" value="+p"/>
    </relation>
    <relation entry1="100" entry2="263" type="PPrel">
        <subtype name="activation" value="--&gt;"/>
    </relation>
    <relation entry1="263" entry2="233" type="PPrel">
        <subtype name="dissociation" value="-+-"/>
    </relation>
    <relation entry1="63" entry2="64" type="PPrel">
        <subtype name="dissociation" value="-+-"/>
    </relation>
    <relation entry1="150" entry2="149" type="PPrel">
        <subtype name="binding/association" value="---"/>
    </relation>
    <relation entry1="122" entry2="123" type="PPrel">
        <subtype name="binding/association" value="---"/>
    </relation>
    <relation entry1="111" entry2="112" type="PPrel">
        <subtype name="binding/association" value="---"/>
    </relation>
    <relation entry1="111" entry2="113" type="PPrel">
        <subtype name="binding/association" value="---"/>
    </relation>
    <relation entry1="151" entry2="150" type="GErel">
        <subtype name="expression" value="--&gt;"/>
    </relation>
    <relation entry1="152" entry2="150" type="GErel">
        <subtype name="expression" value="--&gt;"/>
    </relation>
    <relation entry1="153" entry2="150" type="GErel">
        <subtype name="expression" value="--&gt;"/>
    </relation>
    <relation entry1="93" entry2="231" type="PCrel">
        <subtype name="activation" value="--&gt;"/>
    </relation>
    <relation entry1="94" entry2="82" type="PCrel">
        <subtype name="activation" value="--&gt;"/>
    </relation>
    <relation entry1="96" entry2="82" type="PCrel">
        <subtype name="activation" value="--&gt;"/>
    </relation>
    <relation entry1="168" entry2="169" type="PPrel">
        <subtype name="dissociation" value="-+-"/>
    </relation>
    <relation entry1="72" entry2="75" type="PPrel">
        <subtype name="indirect effect" value="..&gt;"/>
    </relation>
    <relation entry1="144" entry2="145" type="PPrel">
        <subtype name="binding/association" value="---"/>
    </relation>
    <relation entry1="2" entry2="264" type="PPrel">
        <subtype name="missing interaction" value="-/-"/>
    </relation>
    <relation entry1="264" entry2="5" type="PPrel">
        <subtype name="missing interaction" value="-/-"/>
    </relation>
    <relation entry1="44" entry2="232" type="PPrel">
        <subtype name="missing interaction" value="-/-"/>
    </relation>
    <relation entry1="229" entry2="231" type="PPrel">
        <subtype name="missing interaction" value="-/-"/>
    </relation>
    <relation entry1="62" entry2="65" type="PPrel">
        <subtype name="missing interaction" value="-/-"/>
    </relation>
    <relation entry1="62" entry2="66" type="PPrel">
        <subtype name="missing interaction" value="-/-"/>
    </relation>
    <relation entry1="68" entry2="58" type="PPrel">
        <subtype name="missing interaction" value="-/-"/>
    </relation>
    <relation entry1="207" entry2="230" type="PPrel">
        <subtype name="missing interaction" value="-/-"/>
    </relation>
    <relation entry1="154" entry2="215" type="GErel">
        <subtype name="missing interaction" value="-/-"/>
    </relation>
    <relation entry1="154" entry2="214" type="GErel">
        <subtype name="missing interaction" value="-/-"/>
    </relation>
    <relation entry1="154" entry2="216" type="GErel">
        <subtype name="missing interaction" value="-/-"/>
    </relation>
    <relation entry1="156" entry2="219" type="GErel">
        <subtype name="missing interaction" value="-/-"/>
    </relation>
    <relation entry1="156" entry2="217" type="GErel">
        <subtype name="missing interaction" value="-/-"/>
    </relation>
    <relation entry1="156" entry2="218" type="GErel">
        <subtype name="missing interaction" value="-/-"/>
    </relation>
    <relation entry1="156" entry2="220" type="GErel">
        <subtype name="missing interaction" value="-/-"/>
    </relation>
    <relation entry1="157" entry2="219" type="GErel">
        <subtype name="missing interaction" value="-/-"/>
    </relation>
    <relation entry1="157" entry2="217" type="GErel">
        <subtype name="missing interaction" value="-/-"/>
    </relation>
    <relation entry1="157" entry2="218" type="GErel">
        <subtype name="missing interaction" value="-/-"/>
    </relation>
    <relation entry1="157" entry2="220" type="GErel">
        <subtype name="missing interaction" value="-/-"/>
    </relation>
    <relation entry1="158" entry2="221" type="GErel">
        <subtype name="missing interaction" value="-/-"/>
    </relation>
    <relation entry1="177" entry2="261" type="PPrel">
        <subtype name="missing interaction" value="-/-"/>
    </relation>
    <relation entry1="159" entry2="166" type="PPrel">
        <subtype name="missing interaction" value="-/-"/>
    </relation>
    <relation entry1="178" entry2="160" type="PPrel">
        <subtype name="missing interaction" value="-/-"/>
    </relation>
    <relation entry1="259" entry2="122" type="PPrel">
        <subtype name="missing interaction" value="-/-"/>
    </relation>
    <relation entry1="265" entry2="111" type="PPrel">
        <subtype name="missing interaction" value="-/-"/>
    </relation>
    <relation entry1="105" entry2="111" type="PPrel">
        <subtype name="missing interaction" value="-/-"/>
    </relation>
    <relation entry1="151" entry2="174" type="GErel">
        <subtype name="expression" value="--&gt;"/>
    </relation>
    <relation entry1="152" entry2="174" type="GErel">
        <subtype name="expression" value="--&gt;"/>
    </relation>
    <relation entry1="249" entry2="30" type="PPrel">
        <subtype name="activation" value="--&gt;"/>
    </relation>
    <relation entry1="250" entry2="31" type="PPrel">
        <subtype name="activation" value="--&gt;"/>
    </relation>
    <relation entry1="251" entry2="33" type="PPrel">
        <subtype name="activation" value="--&gt;"/>
    </relation>
    <relation entry1="172" entry2="175" type="PPrel">
        <subtype name="inhibition" value="--|"/>
    </relation>
    <relation entry1="175" entry2="262" type="PPrel">
        <subtype name="inhibition" value="--|"/>
    </relation>
    <relation entry1="61" entry2="62" type="PPrel">
        <subtype name="binding/association" value="---"/>
    </relation>
    <relation entry1="209" entry2="210" type="GErel">
        <subtype name="expression" value="--&gt;"/>
    </relation>
    <relation entry1="209" entry2="211" type="GErel">
        <subtype name="expression" value="--&gt;"/>
    </relation>
    <relation entry1="209" entry2="212" type="GErel">
        <subtype name="expression" value="--&gt;"/>
    </relation>
    <relation entry1="209" entry2="213" type="GErel">
        <subtype name="expression" value="--&gt;"/>
    </relation>
    <relation entry1="209" entry2="208" type="GErel">
        <subtype name="expression" value="--&gt;"/>
    </relation>
    <relation entry1="182" entry2="114" type="PPrel">
        <subtype name="indirect effect" value="..&gt;"/>
    </relation>
    <relation entry1="124" entry2="222" type="PPrel">
        <subtype name="missing interaction" value="-/-"/>
    </relation>
    <relation entry1="129" entry2="266" type="PPrel">
        <subtype name="activation" value="--&gt;"/>
    </relation>
    <relation entry1="128" entry2="266" type="PPrel">
        <subtype name="activation" value="--&gt;"/>
    </relation>
    <relation entry1="252" entry2="40" type="PCrel">
        <subtype name="activation" value="--&gt;"/>
    </relation>
    <relation entry1="253" entry2="40" type="PCrel">
        <subtype name="activation" value="--&gt;"/>
    </relation>
    <relation entry1="91" entry2="40" type="PCrel">
        <subtype name="activation" value="--&gt;"/>
    </relation>
    <relation entry1="143" entry2="267" type="PCrel">
        <subtype name="missing interaction" value="-/-"/>
    </relation>
    <relation entry1="92" entry2="98" type="PCrel">
        <subtype name="binding/association" value="---"/>
    </relation>
    <relation entry1="134" entry2="105" type="PCrel">
        <subtype name="inhibition" value="--|"/>
    </relation>
    <relation entry1="153" entry2="221" type="GErel">
        <subtype name="missing interaction" value="-/-"/>
    </relation>
    <relation entry1="74" entry2="97" type="PCrel">
        <subtype name="activation" value="--&gt;"/>
    </relation>
    <relation entry1="16" entry2="93" type="PCrel">
        <subtype name="missing interaction" value="-/-"/>
    </relation>
    <relation entry1="36" entry2="26" type="PPrel">
        <subtype name="activation" value="--&gt;"/>
    </relation>
    <relation entry1="23" entry2="93" type="PCrel">
        <subtype name="activation" value="--&gt;"/>
    </relation>
    <relation entry1="232" entry2="81" type="PPrel">
        <subtype name="activation" value="--&gt;"/>
    </relation>
    <relation entry1="166" entry2="261" type="PPrel">
        <subtype name="inhibition" value="--|"/>
    </relation>
    <relation entry1="230" entry2="209" type="PPrel">
        <subtype name="activation" value="--&gt;"/>
        <subtype name="phosphorylation" value="+p"/>
    </relation>
    <relation entry1="69" entry2="94" type="PCrel">
        <subtype name="activation" value="--&gt;"/>
    </relation>
    <relation entry1="69" entry2="96" type="PCrel">
        <subtype name="activation" value="--&gt;"/>
    </relation>
</pathway>
