# Supplementary material for: RCytoscape: tools for exploratory network analysis
Source: BMC Bioinformatics. 2013 Jul 9;14:217. doi: 10.1186/1471-2105-14-217 (PMC3751905; doi:10.1186/1471-2105-14-217)
Supplement: Additional file 5 — (Proneural Heterogeneity vignette). [file 1471-2105-14-217-S5.gz › ProneuralHeterogeneity/inst/doc/tmp.R]

pdgfra.cnv.scores <- tbl.cnv [, PDGFRA.geneID]
pdgfra.cnv.in.proneurals <- tbl.cnv[proneural.tumors, PDGFRA.geneID]
pdgfra.cnv.in.strong.proneurals <- tbl.cnv[proneural.tumors.strong, PDGFRA.geneID]

xtab.all = table(pdgfra.cnv.scores)
xtab.proneurals = table(pdgfra.cnv.in.proneurals)
xtab.strong = table(pdgfra.cnv.in.strong.proneurals)

m <- matrix(0, nrow=3, ncol=5, dimnames=list(c("allTumors", 'proneuralTumors', "strongProneuralTumors"), as.character(-2:2)))

m ["allTumors", names(xtab.all)] = as.integer(xtab.all)
m ["proneuralTumors", names(xtab.proneurals)] = as.integer(xtab.proneurals)
m ["strongProneuralTumors", names(xtab.strong)] = as.integer(xtab.strong)

rbind(all.tumors=table(pdgfra.cnv.scores), 
      proneural.tumors=table(pdgfra.cnv.in.proneurals))
      strong.proneural.tumors=table(pdgfra.cnv.in.strong.proneurals))


x = tbl.mrna[proneural.tumors.strong, common.geneIDs]
pairwise.correlations <- matrix (0, nrow=nrow(x), ncol=nrow(x),
                                 dimnames=list(rownames(x), rownames(x)))
tumor.names <- rownames(x)
for (i in 1:nrow(x))
    for (j in 1:nrow(x)) {
       tumor.1 <- tumor.names[i]
       tumor.2 <- tumor.names[j]
       pairwise.correlations[tumor.1, tumor.2] <-
          cor (x [i,], x [j,], use='pairwise.complete.obs')
       } # for j
diag(pairwise.correlations) <- NA
#hist(pairwise.correlations, breaks=seq(0,1,by=0.02))
plot(density(pairwise.correlations, na.rm=TRUE))
text(xx [1,12],1.65, "O", col="red")
