# Supplementary material for: RCytoscape: tools for exploratory network analysis
Source: BMC Bioinformatics. 2013 Jul 9;14:217. doi: 10.1186/1471-2105-14-217 (PMC3751905; doi:10.1186/1471-2105-14-217)
Supplement: Additional file 5 — (Proneural Heterogeneity vignette). [file 1471-2105-14-217-S5.gz › ProneuralHeterogeneity/inst/extdata/TCGA_unified_CORE_ClaNC840.txt]

CLID	Genes highly expressed in each subtype used for Gene Ontology	TCGA-02-0003-01A-01	TCGA-02-0010-01A-01	TCGA-02-0011-01B-01	TCGA-02-0014-01A-01	TCGA-02-0024-01B-01	TCGA-02-0026-01B-01	TCGA-02-0028-01A-01	TCGA-02-0046-01A-01	TCGA-02-0047-01A-01	TCGA-02-0048-01A-01	TCGA-02-0060-01A-01	TCGA-02-0069-01A-01	TCGA-02-0074-01A-01	TCGA-02-0080-01A-01	TCGA-02-0084-01A-03	TCGA-02-0087-01A-01	TCGA-02-0104-01A-01	TCGA-02-0114-01A-01	TCGA-02-0281-01A-01	TCGA-02-0321-01A-01	TCGA-02-0325-01A-01	TCGA-02-0338-01A-01	TCGA-02-0339-01A-01	TCGA-02-0432-01A-02	TCGA-02-0439-01A-01	TCGA-02-0440-01A-01	TCGA-02-0446-01A-01	TCGA-06-0128-01A-01	TCGA-06-0129-01A-01	TCGA-06-0146-01A-01	TCGA-06-0156-01A-01	TCGA-06-0166-01A-01	TCGA-06-0174-01A-01	TCGA-06-0177-01A-01	TCGA-06-0238-01A-02	TCGA-06-0241-01A-02	TCGA-06-0410-01A-01	TCGA-06-0413-01A-01	TCGA-06-0414-01A-01	TCGA-06-0646-01A-01	TCGA-06-0648-01A-01	TCGA-08-0245-01A-01	TCGA-08-0344-01A-01	TCGA-08-0347-01A-01	TCGA-08-0348-01A-01	TCGA-08-0350-01A-01	TCGA-08-0353-01A-01	TCGA-08-0359-01A-01
Subtype	GO genes	Proneural	Proneural	Proneural	Proneural	Proneural	Proneural	Proneural	Proneural	Proneural	Proneural	Proneural	Proneural	Proneural	Proneural	Proneural	Proneural	Proneural	Proneural	Proneural	Proneural	Proneural	Proneural	Proneural	Proneural	Proneural	Proneural	Proneural	Proneural	Proneural	Proneural	Proneural	Proneural	Proneural	Proneural	Proneural	Proneural	Proneural	Proneural	Proneural	Proneural	Proneural	Proneural	Proneural	Proneural	Proneural	Proneural	Proneural	Proneural
CDKN1B	PN	1.251	0.8127	2.099	0.2565	1.495	-0.06608	1.277	1.727	0.9559	1.585	1.236	0.3182	0.5996	1.185	0.3984	-0.02551	0.895	1.12	0.1233	0.6036	0.218	0.8925	1.183	1.25	0.2641	1.147	0.2472	0.9754	0.5421	0.2336	0.9784	0.06437	1.134	-0.2016	0.2457	2.264	1.49	0.402	1.018	-2.44	0.4901	-0.1834	1.933	-0.9363	-1.782	0.3308	0.8099	-0.7147
EPB41	PN	0.2168	2.516	1.722	2.311	1.466	2.433	-0.1037	0.1324	0.3143	0.0321	-0.399	1.425	1.009	0.2046	-0.03551	1.138	1.755	0.8486	0.5939	1.343	0.8877	0.7255	-0.01655	1.437	0.2329	0.6379	-0.007547	1.345	2.484	2.55	0.2863	1.097	0.7029	1.031	0.6246	1.149	-0.3981	0.5603	1.356	0.9792	-0.547	0.3828	0.3193	-0.07305	0.6858	1.065	0.6983	1.374
CLGN	PN	2.344	3.805	3.005	3.478	1.774	3.509	1.659	0.9656	1.9	2.873	3.299	-1.388	2.985	1.622	-0.004141	-0.4786	4.019	-0.5702	1.705	4.176	2.738	4.344	2.648	1.323	2.391	0.09872	4.204	3.411	2.55	3.128	4.242	1.694	2.898	1.248	2.31	1.698	2.109	0.5753	1.4	1.129	1.477	3.832	3.189	-2.272	1.662	2.941	-0.9122	-0.0526
PDE10A	PN	1.211	2.93	3.134	2.02	2.922	2.603	1.968	1.841	1.807	2.623	0.009474	-0.7013	1.913	-0.2581	0.6458	0.2709	1.586	3.467	2.642	0.1489	0.5903	3.104	-0.103	-0.3747	0.8789	2.743	0.6359	2.24	2.604	1.697	3.05	1.485	3.563	-0.4271	2.137	2.807	2.843	2.242	-0.2617	-0.1244	2.805	1.292	1.246	2.653	-0.09654	1.732	1.808	2.931
RALGPS2	PN	0.8402	1.275	1.726	1.337	1.759	1.217	0.7874	-0.2749	0.7758	-0.1512	1.341	1.441	1.552	1.19	0.577	0.8728	0.9698	-0.3368	1.164	-0.9296	1.642	0.8475	0.538	0.3684	0.7873	0.8717	0.1278	0.5531	1.047	0.6499	0.08067	1.123	0.5575	-0.0784	1.205	0.8294	0.5866	1.72	1.109	0.6977	0.1376	1.119	0.6287	0.5129	1.738	1.836	0.7834	0.3165
TAF5	PN	0.9178	2.194	0.1435	2.624	1.797	2.918	2.884	1.152	1.35	0.3125	1.671	2.256	0.6579	0.1677	-0.5851	-0.7112	1.154	2.243	1.127	-0.2993	-0.5538	3.561	1.953	1.609	-0.5232	1.02	1.644	-0.2826	1.08	0.694	1.294	0.9176	1.828	0.695	-0.9755	1.85	0.8928	2.265	1.448	0.4333	-0.07698	2.26	1.816	-0.3318	-0.3661	1.164	0.9756	0.1452
ACTR1A	PN	0.9101	0.4676	0.565	0.9603	1.339	0.6689	0.978	0.3835	1.814	-0.07717	0.7122	0.8985	0.9007	0.4021	0.4529	0.7726	-0.09616	2.614	0.6324	0.04506	-0.7783	1.187	0.6667	0.8161	-0.4149	0.5325	0.225	0.7601	0.3068	-0.08983	0.3493	0.3337	0.6754	0.3158	-0.05106	0.436	0.9184	1.163	0.4263	-0.1354	0.3599	0.5494	1.1	-0.01735	0.7557	1.219	-0.006217	0.7592
PELI1	PN	1.858	0.9499	1.401	1.467	1.272	0.2392	-0.6687	1.839	1.643	0.5778	0.7374	1.879	1.008	0.3429	0.427	2.03	0.4216	0.949	1.495	0.271	-0.05176	0.8285	0.9422	1.759	0.7587	1.1	0.387	1.713	0.8423	0.4131	0.7674	1.528	1.889	0.005642	0.9359	1.304	0.8466	1.404	1.052	0.1093	0.8619	0.4131	1.227	-0.367	1.295	0.2943	0.7669	0.3747
ZNF804A	PN	3.37	3.768	2.848	1.911	1.025	2.703	-0.808	3.467	1.692	-0.6241	1.428	1.851	3.601	4.225	1.374	1.041	2.283	1.599	1.029	-1.031	2.291	1.29	0.8406	1.885	0.1794	-1.197	0.7992	4.417	3.586	4.485	3.191	1.243	0.3831	0.5235	1.987	0.613	0.2984	1.409	1.468	-1.09	2.353	1.202	2.582	0.1325	2.371	4.521	2.147	3.44
PPM1D	PN	2.456	0.9245	-0.06701	1.507	0.6553	1.996	1.08	0.8399	1.507	1.194	0.6424	0.858	0.671	-0.7008	-0.5192	0.5471	2.173	0.8856	0.4981	0.569	-0.6659	0.3143	0.06643	0.341	0.279	0.9376	0.3728	0.4273	1.36	0.7567	0.3973	1.301	1.751	0.3654	-0.2706	0.994	1.136	0.7168	1.588	0.5363	-0.02253	1.885	1.277	0.008862	0.6851	2.028	0.7638	1.408
RAD21	PN	0.9621	1.664	0.5475	2.088	0.2892	1.638	0.6945	0.7861	0.2192	2.225	0.5886	0.4931	0.7763	0.4861	-0.03567	0.7805	2.74	1.333	-0.315	-0.3126	-0.1476	0.25	0.3623	0.7	0.4962	0.495	-0.4006	0.5721	1.182	1.15	0.5811	0.01245	1.613	0.4927	0.2696	0.871	-0.4051	0.1695	0.6955	0.04942	0.5505	1.07	1.333	0.5834	0.01654	0.8633	0.2353	0.7336
SORCS3	PN	1.388	0.6188	1.165	0.27	1.651	1.585	2.61	0.7839	2.237	1.118	2.678	2.308	0.356	0.7292	0.8422	1.104	0.0119	0.3144	1.176	-0.01397	2.435	2.637	3.141	2.649	1.9	2.155	0.2483	0.5536	1.062	2.096	0.789	1.348	1.726	0.8797	0.3276	1.053	0.1308	3.511	1.266	2.736	1.241	1.942	2.298	0.7061	0.6512	2.343	-2.278	-0.04201
ALCAM	PN	1.262	2.131	2.189	1.739	1.204	0.9393	0.9066	1.335	2.224	-0.7177	1.072	1.835	2.684	2.254	1.507	2.182	0.2669	1.573	1.324	0.2184	2.195	0.7358	1.753	2.243	2.933	1.879	2.119	2.055	2.525	2.193	1.374	1.166	1.271	0.8235	1.651	1.5	1.435	2.59	1.76	0.7768	1.889	0.9669	1.208	1.201	1.95	1.867	-0.3306	0.7344
PURG	PN	0.1021	1.314	2.124	0.7439	1.359	0.4647	1.154	-0.5699	0.5246	2.436	-1.264	1.147	0.7789	0.5125	1.245	0.2003	0.9734	0.7041	1.317	-1.284	1.806	1.558	1.194	1.4	1.43	1.052	-0.8056	2.554	1.441	1.043	1.267	-0.26	1.132	-0.5385	0.7143	0.3955	1.595	0.0009064	2.262	0.2217	0.8977	1.557	0.818	0.03503	0.5806	0.09394	0.8101	1.459
SLC1A1	PN	1.847	1.041	3.347	1.393	2.8	0.7112	1.826	1.192	1.295	0.1414	1.616	4.107	4.159	1.536	-0.1006	0.7226	0.2425	0.1176	2.507	1.031	2.218	1.682	2.256	1.189	1.639	2.302	4.866	1.148	2.996	1.88	1.318	2.166	3.001	0.7844	3.16	4.859	3.293	3.846	5.423	2.308	2.9	2.688	0.777	2.322	5.471	1.706	2.621	1.018
NR0B1	PN	5.269	4.133	3.651	4.063	4.904	0.9968	3.235	-0.5208	5.843	0.7004	2.545	3.161	4.856	1.308	1.527	1.94	0.3271	5.764	4.127	-0.7537	3.966	1.325	5.503	0.8028	3.432	-0.4337	5.763	6.544	3.669	0.7225	2.771	7.564	-0.4853	4.977	5.269	7.841	6.838	1.322	6.46	5.298	4.676	6.808	0.9414	1.775	7.397	0.4248	-1.061	0.8131
FBXO21	PN	1.325	-0.2264	1.236	0.8003	0.2439	1.164	0.5477	1.585	0.8809	1.886	0.2393	0.9154	1.507	1.518	0.6369	0.5026	0.1446	0.2997	0.8284	0.3407	0.8694	1.22	0.7604	2.043	0.9745	0.2083	-0.07016	0.998	1.208	0.8941	0.4253	0.5407	0.9449	0.5605	0.216	0.1418	-0.2086	0.4654	1.207	-0.6776	0.616	-0.1797	1.18	1.002	0.6489	1.472	0.2898	2.127
GADD45G	PN	2.864	1.575	1.007	2.043	0.4357	2.121	-0.6796	2.65	1.971	0.5794	-1.445	0.9908	2.876	2.662	-0.2947	1.038	2.168	3.368	1.051	1.296	0.4525	0.3765	0.4511	1.306	1.513	0.7288	0.5719	2.84	1.331	1.392	1.219	-0.06743	2.138	0.9938	1.722	0.8094	1.449	-0.04544	2.327	-0.4965	2.264	0.4705	0.9551	0.002364	0.3104	0.6205	1.347	0.9157
GABRA3	PN	1.347	0.7035	1.075	0.02754	0.807	0.7271	0.3635	0.2882	1.053	0.617	1.492	0.5634	0.73	0.6619	0.9958	1.485	0.3841	-0.3223	0.364	0.1125	0.9112	0.7438	0.7241	1.061	0.2476	1.534	0.5964	1.355	0.9616	0.7062	-0.02769	0.6494	0.599	-0.131	0.7029	0.491	0.421	0.4753	-0.01974	1.854	1.293	1.175	1.709	1.143	1.283	1.803	0.3074	0.07867
FHOD3	PN	1.676	1.347	1.127	2.129	1.143	2.461	-0.133	2.033	1.693	0.5844	0.9053	0.8044	2.086	0.8324	0.8229	0.9876	1.143	1.135	1.565	1.851	3.72	1.798	0.9928	1.093	2.621	1.662	1.444	0.9392	1.605	1.608	1.578	0.9058	1.279	0.8646	0.2916	1.18	0.2894	2.453	1.208	0.5557	1.946	-0.5571	1.002	2.296	3.145	1.821	1.412	2.14
TMSL8	PN	5.172	5.056	4.666	3.937	5.479	6.511	4.219	5.298	4.749	2.406	-0.3318	3.044	4.012	-1.44	-2.099	0.1345	5.474	5.363	5.735	-5.872	1.547	3.646	4.356	-2.446	1.046	6.96	5.543	5.313	4.582	4.12	6.385	7.246	-0.06789	5.155	5.274	5.803	6.933	5.441	6.875	4.849	6.294	5.118	3.763	6.134	5.735	6.598	3.69	5.814
LRRTM4	PN	2.432	2.522	3.154	1.005	1.066	-0.4777	1.663	2.87	1.136	-1.204	2.988	1.377	0.6662	0.7914	0.9949	1.47	0.6368	1.374	0.8687	3.068	3.682	1.95	3.763	2.951	2.343	4.009	2.839	2.677	1.63	2.668	1.256	2.06	3.179	1.338	1.869	3.076	2.521	3.383	0.6931	-1.979	2.852	2.876	3.633	1.866	3.558	2.032	-1.303	1.642
PAFAH1B3	PN	1.693	1.319	1.158	1.898	1.498	1.259	-0.5657	1.148	0.09875	0.4944	0.3584	0.3114	0.578	0.1374	-0.7857	-0.5894	1.473	0.7305	1.283	-0.1904	-1.525	1.61	0.9606	-0.5548	-0.7396	2.006	0.6318	0.7681	0.931	0.7087	1.19	0.8918	2.255	1.641	0.3253	2.021	1.303	1.381	0.3953	1.316	1.672	1.015	0.6013	0.3621	1.225	0.8534	1.384	0.6215
FAM110B	PN	2.511	1.333	1.768	1.408	1.375	0.1952	1.029	2.558	1.502	0.6647	1.104	1.29	1.265	1.581	1.723	1.545	-0.4819	0.9193	0.3049	0.1144	1.016	0.07867	0.1807	3.081	-0.3516	3.658	0.06763	1.356	0.5171	2.19	1.147	1.336	1.541	-0.3119	0.09049	2.351	-1.207	0.6331	0.5737	0.441	1.425	1.506	3.955	0.7216	1.683	1.18	1.59	0.865
REEP1	PN	2.196	0.3684	0.768	1.33	0.2953	1.808	-0.3463	1.358	2.017	0.7868	1.077	0.437	0.7999	-1.057	-1.574	-0.6425	2.161	1.421	0.82	2.805	1.462	2.143	1.662	0.4364	-0.2156	2.516	1.211	0.6903	0.1144	0.2753	2.011	0.7902	2.82	1.478	1.208	1.925	1.031	1.234	1.264	1.584	2.805	0.4808	2.075	2.044	2.469	1.282	0.346	0.8521
SNX26	PN	0.916	0.9285	0.7535	0.8716	0.8569	0.5668	0.2362	0.6324	0.2328	0.4465	0.7052	0.822	0.3987	0.914	0.203	1.154	0.3443	0.4467	0.6536	-0.5374	0.3452	0.5918	1.079	0.1514	-0.2419	0.5338	-0.382	0.3945	0.8925	0.6911	-0.02025	0.3956	0.7048	0.6249	0.2345	0.5851	0.3175	0.7224	0.3276	-0.006633	1.304	0.603	0.2826	-0.4667	0.9607	0.294	0.05902	0.6326
LRP6	PN	-0.01696	1.282	1.612	0.7899	2.706	-0.08419	0.3671	0.5283	1.42	0.4186	0.7373	2.863	2.98	1.389	1.119	1.535	-0.4413	2.122	3.286	0.3849	2.596	0.8786	2.125	1.26	1.418	0.8503	1.792	1.145	2.381	3.021	2.097	1.834	0.9235	2.388	0.9486	0.9925	0.7967	2.281	2.151	-0.2709	0.676	0.1788	0.6167	0.986	-0.05841	1.7	0.6785	-0.05303
C1QL1	PN	1.533	1.282	3.194	0.7998	1.055	0.3824	0.1208	1.201	3.002	-0.5069	1.329	0.5811	2.245	1.838	2.494	2.644	0.594	1.905	1.355	2.568	3.169	0.8101	1.445	2.491	2.039	1.828	1.383	2.958	1.35	1.972	1.324	1.937	2.056	1.233	0.9521	3.379	2.274	1.325	1.826	0.9985	0.3972	1.193	1.505	3.684	1.766	3.169	0.4562	1.37
TMCC1	PN	0.3502	0.2089	1.012	1.546	0.9588	0.6177	0.5756	0.9542	1.299	0.9021	-0.2239	0.9289	1.176	1.313	0.3703	0.8661	-0.4588	0.1883	1.545	-0.02473	1.012	0.7513	1.569	1.479	1.906	1.529	1.558	0.3892	1.17	1.544	0.9807	1.277	0.9621	0.1523	0.5559	0.8205	0.3576	2.009	1.163	0.5165	2.104	0.783	1.405	1.323	1.385	0.8292	0.3696	1.312
GSK3B	PN	0.07131	1.588	1.008	1.482	1.419	1.302	1.185	0.7132	-0.0128	-0.4083	-0.1148	0.7021	0.7589	0.3988	-0.1924	0.2133	0.03802	0.7881	1.507	0.1571	1.568	0.8129	1.208	0.6887	0.7062	1.452	0.628	-0.1592	0.7664	1.647	0.5888	0.9866	0.8906	0.6706	-0.0112	0.6853	0.3189	2.142	0.7244	0.2565	1.314	0.992	0.9481	0.4168	0.9414	1.192	0.6615	1.065
MMP16	PN	0.6756	3.525	1.482	1.212	1.294	0.2286	1.088	1.051	0.4103	0.7197	0.3778	2.67	3.205	1.121	1.359	1.176	0.6053	0.3109	2.566	-0.4336	2.644	1.648	2.871	0.873	-0.339	0.904	2.094	1.195	1.445	1.652	1.58	1.063	0.9732	0.07446	0.9103	1.824	1.194	2.899	1.947	0.9644	0.3015	0.9117	0.6982	1.991	1.066	1.822	1.465	-0.3717
LPHN3	PN	1.79	1.779	1.64	1.642	0.6374	0.9614	-1.001	2.275	1.049	-0.5521	0.4554	4.097	2.847	1.532	1.769	1.91	-0.1858	1.304	1.68	-0.04934	1.893	1.935	2.384	1.936	1.097	2.176	1.299	1.55	1.562	1.707	0.6429	1.516	0.5119	0.61	0.5993	2.234	0.7267	2.813	1.439	0.4356	1.311	2.036	2.037	1.99	2.662	1.313	0.8921	0.715
DLL3	PN	4.179	4.404	1.725	3.692	1.979	0.6633	0.6737	5.44	4.449	-0.28	-2.514	0.8961	3.57	5.938	3.102	4.011	1.107	4.026	1.044	0.158	1.71	-0.08366	-0.3016	2.939	0.9258	1.998	2.779	1.865	3.598	2.6	3.105	4.25	3.722	3.408	2.794	4.596	0.4422	-0.3383	2.377	-0.479	2.619	1.436	1.614	2.962	5.753	3.26	1.567	1.574
SEC61A2	PN	1.21	1.11	2.864	0.9646	0.8205	2.961	0.9761	0.4157	0.8647	0.004086	1.393	2.98	1.35	1.499	0.3398	1.081	2.025	2.633	0.9602	-0.7189	0.2484	1.366	1.256	0.9667	0.3344	0.9072	0.3706	0.8479	1.248	1.21	1.112	1.434	1.16	0.5511	0.4029	0.841	0.9063	1.352	1.197	0.2406	0.915	0.449	0.5262	-0.09941	0.7512	2.772	-0.02277	0.8523
ICK	PN	0.4974	1.432	1.422	1.468	1.851	0.2752	0.536	0.1381	0.8018	0.02817	1.77	1.993	2.473	0.7702	0.5131	0.956	-0.01639	0.476	1.138	-0.2778	0.1391	0.1623	1.092	1.234	0.1076	0.8868	1.768	1.054	0.963	0.994	1.598	0.3471	0.707	0.903	0.8869	1.944	0.07734	0.3112	2.941	0.1285	0.6651	0.6913	1.088	1.333	2.194	1.124	0.9805	0.5508
RAP2A	PN	1.271	0.09383	1.066	1.699	0.07134	0.3611	1.017	1.88	2.624	0.7433	0.6196	1.523	2.389	2.563	0.8475	0.8567	0.346	2.435	1.29	-0.07719	0.05636	1.922	0.4087	2.149	1.543	0.4799	0.3841	0.7081	1.37	1.076	2.012	0.1119	2.325	0.706	2.003	2.264	0.5632	0.728	1.875	0.161	1.783	0.07965	2.787	0.3227	2.833	2.381	2.376	0.5473
ZNF286A	PN	0.8744	3.162	1.297	3.197	2.302	1.9	1.675	2.346	0.9866	0.6863	-0.481	1.169	1.929	0.6473	-0.1132	0.1175	-0.1428	1.615	2.653	0.9947	0.2406	0.3236	1.881	1.137	0.7624	0.3695	0.8295	0.5714	1.976	1.355	2.263	1.09	2.006	1.557	0.2571	1.521	-0.2898	1.091	-1.409	0.03036	2.016	-0.3095	0.7752	0.977	1.823	1.854	-0.1595	1.577
FAM125B	PN	0.4394	1.381	0.6592	1.792	1.789	1.419	0.03243	0.2167	0.8937	0.3176	-0.1382	1.187	3.162	0.4294	0.2902	0.8336	-0.4618	1.169	1.894	0.9662	1.505	1.013	1.132	0.6522	1.997	1.668	2.184	-0.2216	0.9033	1.619	2.159	2.801	1.273	2.696	1.09	1.59	0.6518	2.493	3.286	0.01361	1.915	0.5421	0.5203	0.9412	2.333	1.753	0.6476	0.8024
ZEB2	PN	1.035	0.8247	1.384	1.145	1.033	0.8641	0.2785	1.381	0.1409	0.2862	0.2097	0.7993	2.249	1.114	0.9169	0.6973	-0.516	0.508	1.078	0.1398	0.9781	0.4871	1.073	0.8847	1.308	1.34	0.5647	1.385	1.863	0.7752	0.4755	0.913	1.418	2.011	1.599	1.875	-0.5623	1.237	1.307	-0.07715	1.784	1.091	1.552	0.912	2.084	1.286	1.061	1.186
AMOTL2	PN	1.345	3.305	1.881	3.251	2.56	2.065	-1.022	2.632	1.425	-1.201	-0.6825	2.334	5.513	2.542	0.8666	1.631	0.7222	2.131	2.079	1.586	3.004	0.8435	1.64	2.62	2.113	2.114	2.343	1.633	3.017	3.428	2.859	2.637	2.781	2.704	3.592	2.713	0.2928	1.85	4.331	0.2245	4.351	0.8704	3.205	3.664	3.163	3.63	1.165	1.722
NKX2-2	PN	1.832	2.64	1.943	2.558	3.693	0.4767	1.847	2.088	1.306	0.6927	0.1043	3.282	3.35	0.9104	-0.4831	0.5124	-0.6579	2.449	2.463	0.02716	1.033	2.259	3.603	1.099	1.298	2.863	1.856	0.8098	1.513	0.9381	1.639	4.236	3.518	3.043	2.538	3.961	2.082	3.706	2.529	0.02614	2.245	0.541	1.22	0.748	3.181	0.2235	0.5001	-0.2271
TTC3	PN	0.4088	1.207	0.1086	1.344	1.637	2.414	1.188	1.107	-0.7055	1.125	0.8829	1.222	2.268	2.02	1.343	0.6856	0.4635	-0.6272	1.44	-0.01032	2.307	0.7611	0.8304	1.448	1.118	1.959	1.382	1.521	1.461	1.58	1.809	0.7057	1.065	2.16	0.9623	0.4128	-0.1174	2.124	0.7223	1.104	2.235	0.7871	2.033	1.814	2.32	1.236	1.248	1.506
TOP2B	PN	0.564	1.423	0.3649	1.764	0.484	1.449	1.453	1.839	-0.07126	1.308	0.8897	1.845	1.593	0.4734	0.2262	1.384	0.2352	0.4647	1.382	-0.1866	0.8508	1.015	1.49	-0.1319	1.202	1.628	0.2315	-0.2751	1.792	1.828	1.105	1.162	1.34	1.139	0.5561	0.5919	-0.1491	2.264	0.7795	0.5286	1.84	0.8351	0.8069	0.8583	2.091	0.9268	0.9111	1.531
SCN3A	PN	1.696	2.471	3.222	1.129	1.424	1.268	1.57	2.234	1.993	0.9023	2.713	0.958	4.147	3.954	1.598	2.016	1.345	1.934	1.796	2.277	3.894	1.015	3.205	3.083	1.808	2.644	2.271	2.768	2.156	2.753	2.866	1.079	2.152	0.5415	0.816	2.824	1.47	2.583	0.612	2.233	3.072	3.022	3.652	0.7099	3.478	3.407	1.848	0.478
TOX3	PN	3.089	2.864	2.408	3.136	2.213	3.305	1.477	4.063	1.686	-0.5351	0.2887	2.342	0.5566	2.477	1.228	0.9205	2.275	2.313	2.143	-0.4973	1.349	2.136	1.769	2.877	0.2233	2.892	0.9682	1.648	2.62	2.367	1.798	1.583	3.822	0.9528	1.652	2.264	1.386	2.411	1.066	2.446	3.785	3.271	3.411	-0.9238	3.358	1.474	1.449	1.037
MLLT11	PN	1.843	1.919	1.125	2.413	2.357	2.236	1.138	2.819	2.183	2.065	1.051	1.08	0.8562	0.4961	0.2984	1.25	1.173	1.455	1.703	1.212	0.06525	0.6333	0.1933	1.237	-0.4048	2.195	2.121	1.244	0.4149	1.135	2.493	1.939	2.199	2.143	1.305	1.421	2.184	1.715	0.8892	1.299	2.92	2.667	2.021	1.616	2.225	2.426	1.871	2.026
RALGPS1	PN	0.7918	0.7004	0.6507	1.037	0.5128	1.618	0.4492	0.3819	0.6098	1.247	0.502	0.2895	0.4383	0.4694	0.2411	0.6428	0.9267	0.9851	1.424	0.7018	0.6744	1.278	1.216	0.7076	1.095	0.9668	0.07683	0.283	1.932	0.9867	1.567	0.639	0.7882	0.2675	0.1059	1.08	1.413	1.324	0.5143	0.9493	1.634	0.5695	0.7656	-0.298	1.078	0.03163	0.4809	0.7423
GSTA4	PN	1.906	1.363	0.8001	1.317	0.9461	0.4597	0.8913	1.322	0.9832	0.5976	0.8075	1.191	1.889	0.8622	0.4874	0.956	0.9293	1.362	0.9382	-0.01101	-0.5287	0.96	1.668	1.182	0.6933	1.727	0.4236	1.771	0.5385	0.8881	2.147	0.09045	1.612	1.529	1.289	1.728	1.606	0.6889	1.532	0.6657	1.389	1.83	1.551	0.7323	1.461	0.485	0.9256	1.157
DGKI	PN	1.849	1.597	1.701	2.254	1.193	1.509	-1.533	0.4652	1.281	0.6522	1.377	2.466	2.961	2.242	0.7939	1.872	0.829	0.8957	2.088	1.351	2.671	2.184	3.106	1.331	1.975	2.947	2.68	1.232	1.838	2.035	3	0.9432	1.133	1.262	1.364	2.539	0.4228	4.418	1.594	3.679	3.302	3.377	1.988	1.973	4.623	1.394	0.02751	0.8225
MTSS1	PN	2.221	2.682	2.082	1.897	1.019	0.9305	0.3474	1.852	0.7062	0.2982	0.7431	1.692	2.186	1.333	1.256	1.214	1.04	1.559	0.85	0.3863	0.9673	0.8335	1.913	1.082	0.9586	2.076	1.567	1.052	1.057	1.899	1.629	1.372	1.819	0.8651	1.503	1.389	-0.02258	1.102	0.9843	0.7143	1.784	1.253	0.9717	0.2901	1.62	1.96	0.5433	0.5948
SATB1	PN	2.201	2.723	3.422	1.863	2.282	1.613	3.21	1.612	2.06	1.363	3.556	2.724	1.811	2.408	1.893	2.485	0.9427	1.42	2.069	1.185	2.584	1.738	3.32	1.957	1.236	3.146	0.6632	1.771	1.841	2.896	2.725	2.891	1.974	1.828	1.613	2.794	1.182	3.405	0.5916	-0.4483	2.72	3.046	2.901	1.227	2.99	1.554	2.054	2.572
KIF21B	PN	0.7409	0.6981	1.823	2.241	2.645	1.23	-0.7222	1.248	1.382	0.5989	0.9448	1.396	3.168	1.458	1.299	2.6	0.5291	0.2448	1.817	1.507	2.919	0.684	1.477	1.778	1.388	1.974	0.5724	2.202	1.657	1.753	2.959	2.736	1.207	1.89	1.701	1.976	-0.2518	1.585	2.442	1.431	2.947	0.06725	3.205	1.948	2.597	2.23	2.171	1.529
PODXL2	PN	1.796	1.463	2.833	1.641	2.087	0.4373	1.325	1.567	0.8883	0.3916	0.8378	1.316	1.777	1.011	-0.6621	0.2138	0.54	1.091	0.8051	1.199	0.5889	0.9762	1.137	0.8888	1.246	1.451	0.4173	0.5045	1.706	0.579	0.6159	1.2	1.4	1.227	1.063	2.438	0.4714	1.312	0.8089	0.2606	1.934	0.7723	1.871	-0.0844	2.24	0.6817	0.352	0.7912
CRMP1	PN	2.104	1.984	2.736	1.497	2.899	3.459	1.97	3.571	1.956	0.9988	0.2515	0.1755	2.197	1.002	0.3836	0.7985	1.412	2.383	2.177	2.115	1.121	1.637	1.956	1.28	1.09	2.712	0.1585	0.7281	1.526	1.416	1.385	0.7323	2.84	0.8066	1.265	2.3	0.4514	2.175	0.007723	1.388	3.102	1.605	2.725	0.3641	3.214	-0.3534	1.624	2.321
GNG4	PN	2.394	2.325	2.899	2.381	3.82	2.813	2.301	2.672	0.02547	1.622	1.287	1.347	2.513	0.7641	-1.709	-0.1315	2.512	2.278	1.86	1.811	-0.008134	2.154	1.283	0.7873	-0.1801	2.491	1.632	2.002	2.05	1.408	1.039	1.399	3.707	2.047	2.033	3.44	0.5317	1.706	1.683	1.081	0.9667	0.3652	2.966	-0.7742	2.495	2.623	2.336	1.926
MYT1	PN	3.798	3.306	2.897	2.052	3.737	1.648	1.446	3.381	2.851	2.301	4.691	4.398	3.507	2.061	0.3768	1.79	0.3034	1.518	3.361	0.5962	2.154	3.628	4.025	2.737	1.451	4.437	2.435	1.419	2.717	2.846	1.711	2.378	3.756	3.439	2.547	3.684	2.679	4.464	2.025	2.608	3.086	3.588	2.195	2.001	2.935	1.143	3.392	1.302
BCL7A	PN	1.377	1.073	1.341	2.518	1.26	1.521	1.098	1.694	0.5393	-0.202	0.3206	2.01	1.508	2.175	0.9244	0.6247	0.8931	1.711	1.447	0.4645	0.6275	1.809	1.372	2.399	0.3535	1.35	0.06337	0.7474	0.3568	1.844	1.838	1.607	1.704	2.085	1.347	1.754	0.4617	1.143	0.988	-0.3912	1.688	0.9087	2.038	-0.3717	1.664	1.589	0.8357	1.177
CHD7	PN	1.761	4.594	2.21	2.591	3.031	3.533	1.107	2.377	1.43	-0.09862	0.4934	3.466	4.014	2.428	2.232	1.803	1.121	2.816	3.296	0.5914	2.83	1.947	3.133	2.385	0.5236	2.882	0.9857	1.582	3.1	4.22	1.909	2.941	1.895	2.877	1.11	1.349	-0.1158	4.848	1.995	1.37	2.264	1.25	0.8093	0.9061	2.032	3.102	1.439	0.8586
SOX4	PN	3.587	3.884	2.245	3.112	2.738	2.839	-0.2486	4.234	1.499	-0.8031	-1.97	3.017	3.305	1.803	1.203	2.136	0.8312	2.209	3.08	0.9496	0.4017	0.7033	1.358	1.798	2.063	2.527	1.309	2.289	2.927	4.016	3.321	1.793	4.687	3.252	3.412	1.185	0.5985	2.281	3.254	-0.0198	4.05	1.261	2.67	2.427	2.788	3.287	1.661	3.214
SOX11	PN	2.131	2.188	1.188	2.415	2.756	2.994	1.075	2.801	0.9393	0.4394	-0.2996	1.515	1.29	-0.08585	0.0395	0.4571	1.42	1.232	3.399	1.169	0.5583	1.664	1.889	0.4616	0.4739	2.89	1.745	-1.404	1.669	1.784	2.545	3.237	2.848	2.45	1.481	2.108	1.131	3.167	0.1519	1.744	2.84	1.481	0.9751	2.036	3.139	1.935	1.388	2.206
DCX	PN	5.013	4.758	3.374	4.342	4.913	5.091	2.51	6.556	4.107	0.8563	0.06909	2.322	4.623	1.041	0.4704	2.032	1.642	1.906	5.056	3.631	1.095	4.247	3.649	3.112	3.317	6.834	4.491	1.416	3.206	4.262	6.494	5.572	6.724	6.788	4.907	3.963	3.025	5.189	3.033	4.281	6.998	3.569	4.276	3.178	6.179	4.334	4.173	5.441
C6orf134	PN	2.33	2.229	3.051	2.13	1.895	1.376	0.9682	2.664	1.86	0.09651	1.055	2.783	1.308	2.102	1.663	2.076	0.01948	2.047	1.286	0.2228	-0.06322	1.062	1.733	2.41	1.306	2.38	0.3897	0.5876	1.027	1.245	2.905	0.4853	3.074	0.903	0.2941	2.965	1.907	2.094	1.606	1.453	3.957	1.259	3.263	0.435	3.691	2.466	1.472	2.194
FAM77C	PN	2.64	2.899	2.133	2.968	3.167	2.549	1.027	2.143	1.587	-0.3386	0.4979	2.171	2.66	1.046	0.5858	0.9983	1.379	2.702	2.548	2.8	0.5832	1.468	1.281	1.576	0.2412	3.043	0.79	1.407	1.83	2.481	1.833	1.37	2.22	2.15	2.061	2.795	1.027	2.447	1.705	1.72	3.286	1.234	1.732	1.554	3.618	2.388	0.9177	1.454
MARCKSL1	PN	1.213	1.436	2.231	1.779	2.149	1.156	-0.0009372	1.015	1.096	0.04439	-0.04467	1.582	2.42	1.621	-0.4801	0.781	0.2185	1.868	1.528	0.6913	0.5338	0.4154	1.151	0.9108	0.3455	2.189	-0.6967	0.8466	1.016	0.6297	1.632	2.15	1.867	1.651	2.141	2.364	1.177	1.589	1.24	0.4617	1.986	1.317	1.173	0.7928	1.822	2.295	1.147	1.21
C1orf106	PN	1.093	1.928	1.218	1.956	3.309	0.4339	-0.3476	0.8572	2.101	0.8281	-0.1795	2.538	3.319	0.003031	0.3269	1.49	0.1338	1.848	2.279	1.145	1.49	-0.2599	1.963	0.9957	0.2211	1.526	1.071	1.532	2.776	1.959	2.443	4.305	1.937	2.188	2.255	3.349	1.227	2.307	4.591	-0.0539	1.098	1.779	2.364	3.089	2.333	3.409	2.583	0.4016
DBN1	PN	1.548	2.108	0.495	1.699	2.539	-0.1065	2.038	1.624	1.962	0.7143	0.151	1.986	1.447	0.1159	-0.3565	0.2232	-0.6619	1.253	2.227	0.7743	0.8492	0.1291	0.9744	0.7717	-0.03714	1.372	0.5023	0.03512	0.9114	0.7698	0.9555	1.482	1.601	0.7339	1.234	1.697	1.239	1.569	-0.1473	1.233	2.005	1.665	1.142	0.8217	1.703	0.746	0.637	1.443
DPYSL4	PN	0.9676	1.11	0.9501	0.6962	1.152	1.578	1.619	0.8371	1.274	0.02328	0.1633	1.058	0.762	1.128	0.5119	0.8554	0.1351	1.825	1.288	-0.1508	0.2215	0.3644	0.5738	1.036	-0.05371	0.8459	0.06831	0.383	0.9041	0.6253	0.8558	0.7154	0.872	0.7306	0.9193	0.6271	0.3396	1.152	0.3234	1.207	1.318	0.1219	1.363	0.1965	0.8149	1.813	1.222	0.5454
TMEFF1	PN	3.59	2.777	2.064	2.284	2.419	4.099	1.31	3.448	0.9974	1.499	0.6376	1.958	2.069	0.05337	-0.9468	0.1213	2.478	2.92	2.453	3.328	0.374	2.322	0.9178	1.504	1.511	2.185	1.83	0.5987	2.146	1.324	3.162	2.898	3.713	1.104	1.531	2.01	2.517	2.389	2.168	0.5483	4.116	1.441	2.41	1.971	2.844	-0.07981	1.046	1.847
STMN4	PN	2.289	1.674	2.848	0.863	2.469	3.129	1.473	3.463	2.029	1.261	0.6038	0.307	0.6683	1.189	0.7017	1.207	1.031	1.981	1.505	1.548	0.5923	0.9194	2.015	1.766	1.086	2.202	1.225	0.5409	1.405	-0.04699	1.236	1.401	3.013	2.237	1.182	2.221	0.122	1.557	1.052	0.5037	3.931	1.785	2.977	-0.04848	2.482	1.096	1.158	2.232
DUSP26	PN	2.858	1.41	3.256	1.557	1.649	1.329	1.822	1.815	1.35	0.7671	1.425	0.4029	1.023	2.544	1.174	1.462	2.232	0.3155	0.3802	2.235	0.264	2.369	1.377	2.277	-0.3659	2.244	1.977	1.65	0.752	1.16	1.006	-0.2129	1.955	2.651	2.612	2.748	0.3947	0.5235	2.158	-0.4754	1.814	1.308	2.249	1.031	2	2.234	1.935	1.536
PAK7	PN	3.695	1.918	1.262	2.561	2.029	2.49	-0.2904	2.014	1.852	0.2326	0.8684	2.021	1.951	0.8083	0.8438	1.467	1.414	0.3109	1.083	1.046	1.453	2.85	2.231	1.996	2.417	2.212	1.15	2.633	2.264	1.548	1.942	1.23	2.598	2.196	2.984	1.35	1.441	2.169	2.64	0.03707	2.676	1.347	1.923	0.7527	2.66	1.197	-0.2022	1.886
PAK3	PN	3.126	3.118	2.168	2.596	3.287	2.033	1.317	4.21	2.592	-0.7928	2.158	1.136	1.822	2.151	0.1257	-0.6788	2.51	1.718	2.927	1.23	1.746	3.538	3.508	1.642	2.802	3.958	2.613	0.9645	1.167	2.336	3.437	2.009	3.292	4.026	1.501	1.26	1.344	4.073	1.445	0.6575	4.91	1.916	3.967	2.362	3.918	1.218	-0.07679	3.006
MAST1	PN	0.6576	1.337	1.104	0.8368	0.8	1.251	1.058	0.6515	-0.1628	-0.2685	0.5701	0.3235	0.4292	1.003	0.5885	0.07439	0.9086	0.9988	0.7181	1.024	0.7574	1.036	1.011	1.369	0.1633	0.5015	-0.1128	0.7108	0.8419	1.356	0.1055	-0.3049	1.368	1.071	1.162	0.5823	-0.1503	0.7047	0.3141	0.3185	1.798	0.4535	1.6	0.2657	0.9168	0.6857	-0.05373	1.099
TNRC4	PN	1.401	1.235	1.017	1.22	1.671	1.351	1.125	1.788	0.7361	0.3424	1.902	0.5567	0.8372	0.4148	0.1175	-0.227	0.6327	0.6221	0.7966	0.8135	0.4597	1.491	0.7753	0.9656	0.463	1.105	0.3372	0.3801	0.8856	0.7917	0.7339	0.2409	1.227	1.507	1.475	0.6588	0.8043	0.9928	-0.01358	0.8227	2.419	0.279	1.546	0.2466	1.323	0.287	0.3471	1.266
CDK5R1	PN	1.654	1.696	1.239	1.696	1.885	1.895	0.9486	2.126	0.4788	0.4977	0.6156	0.4989	0.3401	1.274	0.2482	0.1396	0.9862	0.4721	1.325	1.107	1.077	1.135	0.7973	1.689	0.9097	2.191	0.8325	-0.2347	0.796	1.28	1.513	-0.2037	2.314	0.9849	1.084	1.57	0.1549	0.7754	0.1441	1.195	3.173	1.23	2.086	0.7012	2.081	0.316	-0.4254	1.97
ATP1A3	PN	2.003	1.311	1.533	1.487	1.485	1.605	-0.2453	1.375	1.247	0.05367	1.919	-0.4853	0.8346	1.852	1.069	0.6594	0.8672	0.9269	0.05289	0.03071	0.3043	1.449	0.4854	0.8458	-0.3657	1.371	1.447	-0.03825	1.289	1.409	-0.2766	0.09969	1.891	1.427	1.11	0.8348	0.09836	1.259	0.5117	0.5819	2.47	-1.072	1.497	0.7445	1.381	0.4108	0.2364	2.282
FGF9	PN	3.278	2.526	0.3634	-0.6559	1.234	3.634	1.321	3.165	1.373	1.891	1.618	2.522	0.896	0.4264	1.595	3.208	1.738	1.758	1.114	0.5432	0.9151	2.825	1.609	1.323	1.024	-0.5137	1.673	0.0861	2.172	2.331	0.383	1.152	3.284	1.311	2.118	1.596	0.6462	-0.01288	0.7572	2.861	2.728	1.1	1.389	-0.3457	2.393	1.519	-0.7596	2.714
WASF1	PN	1.252	1.899	1.943	1.51	3.474	1.755	1.264	1.163	2.222	0.5912	1.209	2.119	2.802	1.481	0.5849	1.525	1.65	1.431	1.811	1.309	1.309	1.92	2.395	0.588	0.5419	1.971	3.01	1.121	1.804	1.153	3.705	1.669	2.22	1.977	3.24	3.438	2.201	1.424	3.977	0.7858	2.787	1.282	1.591	2.282	3.654	2.154	1.979	2.004
CA10	PN	4.787	1.425	5.365	1.063	3.133	0.1335	-1.331	3.082	3.967	1.1	2.652	1.669	5.433	0.13	1.262	2.185	0.06851	3.164	2.945	-0.03364	1.786	1.902	2.426	2.929	2.552	5.327	4.926	3.127	0.6079	2.542	4.538	3.664	4.886	1.598	4.045	7.931	3.925	3.113	5.334	3.21	3.543	0.5695	0.7891	4.336	5.364	1.22	-0.3213	2.221
RP11-35N6.1	PN	4.154	2.351	3.291	1.729	1.315	1.842	-0.8586	4.499	2.883	0.9408	2.343	3.559	3.858	2.311	1.59	2.125	0.8723	2.876	2.222	2.527	3.362	2.483	4.064	2.274	2.816	5.488	4.59	2.32	2.186	2.404	3.228	5.355	5.266	1.837	4.148	4.722	2.399	4.441	4.239	4.342	4.822	3.591	3.548	2.631	5.3	0.2717	3.527	2.415
SOX10	PN	-0.2089	0.09552	4.299	3.698	4.535	1.395	-0.3043	-0.2841	3.928	-0.6316	4.003	4.205	5.027	0.3655	-0.432	0.9374	-0.2641	-0.1914	2.793	1.813	2.023	2.478	3.748	0.1553	3.275	3.683	4.134	3.64	2.246	1.321	2.95	2.528	2.635	4.349	3.953	3.98	2.719	3.848	4.704	1.082	3.937	3.174	-0.348	2.033	5.282	3.632	1.884	2.065
ERBB3	PN	0.4319	2.914	0.4938	3.745	5.947	1.573	0.498	0.4295	4.068	-0.6334	4.893	4.649	3.478	4.404	-0.05585	1.083	-0.5731	0.4975	3.071	3.158	3.181	0.01633	5.144	3.215	4.801	4.03	4.985	3.923	2.228	1.621	2.8	5.27	3.508	5.189	4.399	5.424	2.377	4.388	5.336	1.483	4.646	2.605	-0.03261	2.872	7.45	5.006	1.915	1.387
RAB33A	PN	2.599	2.194	2.604	3.684	4.09	1.916	0.8178	3.124	3.184	2.295	1.575	2.106	6.23	2.216	0.09011	0.8055	1.747	3.079	3.708	1.93	1.305	2.022	2.748	3.145	2.136	3.434	5.198	4.465	2.521	2.533	4.822	5.233	4.465	4.907	5.681	5.502	5.545	2.613	8.036	1.555	4.543	2.551	3.42	3.071	5.741	2.619	2.68	2.211
IL1RAPL1	PN	2.341	1.344	2.017	1.642	1.689	1.999	-0.2212	2.424	1.386	-0.1327	2.493	1.457	2.764	2.156	1.19	1.973	0.1524	0.4843	1.75	0.2123	1.233	1.343	3.109	2.579	1.704	2.378	1.571	2.065	2.189	2.646	0.443	1.672	1.364	2.359	1.847	1.827	1.307	2.313	3.629	0.3628	1.421	2.262	2.588	2.608	2.313	1.434	-0.509	3.016
DNM3	PN	1.838	2.622	2.567	2.248	2.134	3.204	-0.3408	2.155	1.765	0.08335	2.752	2.333	4.33	2.702	1.625	2.788	0.6402	1.051	2.417	1.843	2.993	2.121	3.282	3.673	2.148	2.483	2.74	2.318	3.047	3.237	1.657	2.092	1.267	2.568	1.168	1.71	1.527	3.647	3.408	0.8873	1.958	1.139	1.477	2.117	2.744	3.499	1.85	3.481
GPR17	PN	4.245	2.18	6.036	3.853	7.064	0.1421	-0.9086	4.839	6.866	1.465	3.726	5.432	10.27	5.943	0.7217	1.789	0.7424	2.035	7.652	4.947	7.514	1.813	4.41	4.654	8.686	9.835	12.65	6.163	4.655	2.212	8.832	10.02	6.891	4.986	8.674	9.89	3.394	5.991	9.417	11.34	9.05	3.305	3.414	12.14	13.21	3.611	5.775	6.369
CLASP2	PN	0.5714	1.441	1.178	0.3471	0.7631	1.458	1.627	1.077	1.139	1.935	0.6666	1.24	1.7	1.629	1.247	1.647	1.597	1.701	1.381	-0.05671	1.162	0.5125	1.499	0.9593	1.371	1.734	0.8948	1.152	1.961	1.316	1.636	0.8673	1.168	1.016	0.6636	1.895	1.499	1.85	1.306	0.6941	2.294	1.468	1.942	0.6718	1.765	0.2251	0.2241	1.184
PPM1E	PN	2.13	1.113	0.4346	0.9241	1.191	1.153	0.9718	1.915	1.198	0.7547	0.7009	0.863	1.15	0.4495	-0.3509	0.321	0.6854	0.4854	1.657	0.4903	0.744	2.176	0.9164	0.5055	1.226	1.105	0.185	0.6676	0.6093	0.6329	0.4394	0.6478	1.599	0.3329	0.9214	0.7209	0.5243	1.028	0.6521	0.7433	1.124	0.7607	1.251	-0.1859	1.396	1.335	1.205	0.6213
STMN1	PN	2.267	1.373	0.3981	2.128	1.217	2.478	0.02601	1.226	0.7054	1.072	1.268	0.3721	1.519	-0.5905	-1.272	0.267	2.533	1.957	1.492	1.863	0.02779	1.688	1.789	0.02605	-0.2949	2.332	0.09367	0.8438	1.142	0.8951	1.37	2.18	2.547	3.146	2.236	2.49	2.24	2.141	2.514	0.3851	2.524	1.743	0.2825	1.257	2.327	1.915	1.695	1.91
FLRT1	PN	-0.2	1.657	3.564	1.979	1.496	0.9322	-0.1355	1.576	1.717	-1.223	2.731	2.124	0.9119	2.865	1.721	1.401	0.1896	1.404	0.2881	1.003	1.478	1.218	0.897	2.994	1.63	1.052	1.869	1.867	2.172	2.943	1.09	0.2578	0.623	0.5626	1.085	2.792	0.3722	2.823	0.839	0.2206	2.437	0.5223	3.684	0.6713	2.424	3.169	0.3217	1.473
EPHB1	PN	1.055	2.019	2.812	1.653	1.498	2.542	2.2	2.988	4.779	2.561	-1.046	2.037	4.412	2.102	0.9762	2.513	0.9913	1.658	1.982	2.802	3.251	1.981	0.2717	2.689	4.408	1.503	1.708	2.489	2.362	2.904	3.116	2.994	1.848	2.549	2.067	1.185	1.617	1.202	4.392	1.521	4.27	-0.2001	2.425	3.846	3.421	3.79	3.163	3.365
HDAC2	PN	1.157	2.148	1.147	0.8174	1.953	2.281	1.539	1.491	0.2187	0.4434	-0.5042	2.008	1.197	-0.05227	-0.4697	0.7309	2.094	1.048	2.001	1.132	-0.7902	1.473	0.7678	-0.3863	-0.5213	1.396	1.111	0.839	1.292	1.397	1.737	-0.1736	2.818	1.998	1.767	1.922	1.603	1.614	2.195	0.4515	1.562	1.635	1.088	0.5276	1.204	1.588	1.417	1.317
PHF16	PN	1.684	3.296	1.147	2.729	1.666	2.366	1.966	1.269	0.5443	0.4719	0.07426	1.354	1.486	2.288	0.8891	0.2167	1.335	1.384	1.692	1.102	1.305	1.405	0.3668	2.248	0.8403	2.537	0.7992	1.079	2.347	2.404	1.5	2.429	1.511	0.9254	0.6232	1.035	0.6606	0.9563	2.212	-0.08831	0.5829	-0.1868	0.1926	0.6531	1.637	2.084	1.299	0.2199
LOC81691	PN	1.474	1.826	1.981	1.253	1.557	2.541	1.493	1.081	-0.5377	0.7286	0.2778	2.15	1.007	0.03666	-0.6727	-0.245	3.005	2.101	0.06382	2.103	1.047	1.936	2.794	0.1643	0.2599	1.692	1.451	1.574	1.953	-0.00159	-0.185	1.096	1.778	0.7934	1.629	1.976	0.9928	2.212	1.778	1.687	1.15	1.267	0.765	-0.6515	1.175	1.504	0.5524	0.9896
CDC7	PN	1.59	2.097	0.6836	1.298	1.487	3.089	0.8142	2.361	-0.01712	1.733	0.8494	1.824	2.302	-0.4182	-1.543	0.8952	2.482	2.365	2.025	2.005	1.549	2.546	2.565	-0.5173	-0.7651	2.281	0.9049	1.37	2.288	1.413	0.1425	-0.1726	2.456	2.338	0.3145	1.627	1.148	1.605	1.934	1.952	0.6352	2.791	-0.2443	-1.279	-0.8787	1.817	0.4816	0.7716
MYB	PN	0.74	1.435	0.3854	1.472	1.193	2.762	1.014	1.356	0.2935	-0.1306	-0.4252	1.412	1.545	-0.4474	-0.1337	0.04039	2.474	1.704	1.666	2.78	0.2078	2.137	1.642	-0.3295	-0.4924	1.347	1.021	0.629	2.422	1.942	0.7649	1.374	2.53	1.655	1.918	1.286	1.288	1.423	3.119	0.3124	1.088	0.7932	0.4562	0.8862	0.7814	1.777	-0.278	0.8037
MCM10	PN	1.145	3.047	1.532	4.333	2.477	4.198	2.445	1.262	1.133	0.1813	-1.268	4.48	1.946	-0.563	-1.157	-0.3721	2.361	3.938	2.574	0.6978	-0.08939	2.681	2.892	-1.169	-1.279	1.542	1.221	0.0818	2.817	1.237	0.8058	1.843	2.06	1.425	0.6347	1.326	2.064	2.809	2.399	0.2309	-0.02491	2.724	1.32	0.4298	0.2769	3.34	1.013	-0.02395
ATAD5	PN	1.454	2.097	0.2653	2.033	1.715	3.256	1.156	1.052	-1.138	0.5232	-0.1501	1.487	1.732	0.04641	-0.6573	-0.29	2.463	1.428	2.438	0.473	1.529	1.372	2.022	-0.4921	-0.7245	1.045	0.7939	0.8103	2.328	1.298	0.8913	-0.1978	1.352	1.093	0.953	0.5791	1.44	1.48	1.657	1.868	0.3326	1.33	0.1193	0.263	0.0898	0.8931	0.05571	0.6149
HMGB3	PN	2.302	1.613	-0.05829	1.893	1.29	2.23	2.132	2.041	-0.1351	0.6497	-0.6984	0.6179	1.203	0.2059	-1.464	-0.8249	1.7	0.9997	1.631	0.7462	0.3435	1.511	1.131	-0.1599	-0.2247	1.796	0.1473	-0.1087	1.21	0.9332	0.988	1.147	1.759	1.426	0.8998	0.9224	0.7861	1.164	2.023	0.4802	1.501	1.107	0.7675	1.265	1.265	0.9307	1.652	1.224
CDC25A	PN	0.9935	1.295	0.3483	0.7696	1.085	2.292	1.245	0.8228	-0.4952	0.3733	-0.2373	1.031	1.275	-0.4346	-0.6236	-0.3723	1.272	0.5941	1.8	1.14	0.4371	1.484	1.162	-0.4778	-0.7414	1.133	0.7178	0.05274	1.261	0.4194	0.8456	1.23	1.376	0.695	0.6077	1.031	0.828	1.88	1.127	0.4269	0.831	1.077	0.2594	0.3944	0.02235	1.202	1.042	0.4993
TOPBP1	PN	0.5316	1.867	0.481	1.161	1.619	2.108	1.412	0.7446	0.1478	1.422	-1.13	1.109	1.218	0.2963	-0.4343	0.005517	1.02	1.071	1.44	1.66	1.464	0.8219	1.354	-0.08095	0.7243	1.205	1.319	-0.1695	1.489	0.798	1.167	1.361	1.079	0.6627	-1.302	1.321	0.854	2.462	1.129	0.8096	1.547	1.129	0.7488	0.2851	0.6529	0.4576	-0.1262	0.08875
HN1	PN	2.253	1.772	0.4353	2.244	1.797	1.986	1.616	2.206	1.971	-0.1841	-0.3799	0.8142	0.7381	0.5017	-0.3745	-0.5934	1.732	2.231	2.191	0.2068	0.8763	1.735	1.03	0.2617	0.2651	2.155	1.027	-0.01542	0.9012	0.346	1.406	1.331	1.607	1.238	0.9572	1.302	1.871	2.29	1.819	1.182	2.85	1.994	2.014	1.813	1.585	2.802	1.406	1.915
AOF2	PN	1.09	2.433	1.138	2.448	1.407	2.135	0.6489	1.356	0.1288	0.6242	-0.02789	0.9861	1.642	0.7093	-0.2722	0.1267	1.11	2.007	1.133	0.1443	0.1845	1.108	0.3275	0.8824	9.11E-05	1.18	-1.475	0.9854	1.261	1.609	0.6648	0.7634	1.465	1.909	0.3102	1.402	0.9452	1.23	1.34	0.6528	1.52	1.363	0.4901	0.08064	1.556	1.303	1.132	1.681
SLCO5A1	PN	0.789	1.357	0.7455	1.104	0.1568	0.787	0.008146	0.5332	0.5737	0.04153	-0.1392	1.022	0.9271	0.828	0.8495	0.8143	0.321	0.5562	0.6632	-0.0314	0.945	0.9291	0.9875	0.4754	0.4602	0.699	0.3921	1.704	1.017	1.391	0.3786	0.4563	1.893	1.319	0.9314	0.8465	0.8293	0.5019	1.174	0.5627	1.097	0.1944	0.7843	0.6544	1.577	1.783	0.1915	0.8339
NOL4	PN	1.819	3.101	1.36	2.189	1.924	3.511	1.895	3.198	1.23	0.8763	2.075	2.314	2.048	2.123	2.119	1.754	2.848	1.398	1.729	3.578	3.362	2.598	2.717	2.639	0.5482	2.838	1.058	2.214	1.386	3.268	1.001	1.911	2.881	-0.7605	0.3157	2.643	1.524	2.414	1.135	1.966	2.955	0.6757	2.503	-0.05931	0.566	2.673	1.776	1.634
YPEL1	PN	2.256	1.265	1.086	3.115	0.7271	2.249	0.119	1.397	1.305	0.7082	-0.634	2.558	1.285	0.4474	-0.377	-0.09704	2.085	3.16	1.527	2.014	-1.191	1.567	2.126	0.6476	0.6303	2.487	1.259	1.193	2.344	1.548	0.7403	1.561	2.175	1.895	1	0.4518	1.62	2.428	1.321	0.3126	2.248	1.838	0.7127	1.554	1.69	0.7943	0.4864	0.9068
CXXC4	PN	2.093	1.438	3.029	2.039	0.2866	0.4765	0.462	1.369	1.427	1.198	1.416	2.983	1.347	2.868	0.5167	1.913	1.582	1.448	2.319	-0.168	1.946	1.584	1.945	2.813	1.296	2.048	0.1516	0.6515	2.027	2.89	0.6689	1.11	2.547	1.079	1.056	1.944	1.245	3.355	-0.1195	0.6923	2.037	3.09	2.968	0.4915	1.573	2.069	2.056	2.179
ZNF643	PN	0.6808	2.523	1.024	2.223	1.369	1.962	0.2023	1.864	0.006441	0.2768	0.7352	2.85	1.188	-0.1461	0.07993	0.796	1.143	0.9049	0.9027	0.6974	1.003	1.244	1.741	0.2337	-0.1919	1.937	1.276	0.6274	1.621	1.612	0.9332	1.254	1.482	1.291	0.3222	0.5584	0.03813	2.981	1.241	0.5801	1.962	1.223	0.3654	-0.2663	2.178	1.772	1.002	1.231
KLRK1	PN	0.1108	4.499	3.252	2.199	6.067	2.778	-0.5129	0.03909	2.676	2.038	0.9365	0.4148	0.3877	1.217	2.437	4.236	1.379	1.794	7.371	-0.02561	3.607	0.1349	5.807	1.572	-0.6677	7.627	1.826	0.421	1.241	4.757	5.368	3.126	1.761	0.458	0.4746	4.473	5.617	5.034	0.3037	3.025	1.756	0.3579	2.16	2.397	-0.6104	1.32	0.2766	-0.7258
KLRC4	PN	1.979	5.889	6.461	2.449	7.791	3.304	0.6388	2.746	3.979	2.957	2.632	0.09213	2.951	2.654	1.788	4.462	2.712	4.801	7.033	0.8621	4.376	0.206	3.608	3.676	-0.4297	13.22	3.696	1.886	4.172	6.192	8.134	6.669	3.118	0.3124	0.982	10.84	8.102	4.815	2.299	8.088	2.676	1.958	3.238	4.187	1.1	3.115	2.18	0.1004
KLRC3	PN	3.706	6.001	6.399	3.385	5.775	3.586	0.9769	4.245	5.324	3.463	4.385	0.8755	4.382	3.348	2.379	5.318	3.027	5.097	5.775	2.171	3.661	1.18	4.179	4.905	0.4707	8.311	5.445	3.218	3.851	5.407	6.858	6.2	3.958	-0.4803	2.798	8.963	7.785	4.432	3.514	5.316	3.91	3.268	5.261	4.695	0.6944	3.703	3.542	-0.466
PCDH11Y	PN	0.6688	4.764	4.076	4.508	8.201	6.449	-1.318	7.512	3.93	0.3798	-0.615	3.311	5.982	3.4	2.519	4.667	3.883	2.605	7.185	1.344	3.261	5.123	4.243	4.254	-0.6562	4.559	5.793	3.029	6.567	3.97	6.767	9.512	4.268	3.331	2.073	9.185	5.124	7.82	12.69	1.151	3.423	-0.5721	2.092	0.1136	7.401	8.086	-0.6432	2.144
PCDH11X	PN	-0.4597	3.019	2.359	3.047	4.154	4.573	-0.5915	3.619	1.471	0.03301	-0.0561	2.486	2.785	2.328	1.141	2.859	2.513	0.9995	4.484	0.7022	2.033	1.947	0.9257	2.512	-0.4259	1.466	3.021	1.147	4.323	2.45	3.357	3.472	1.091	0.535	0.7979	4.658	1.642	4.846	8.197	0.7038	1.834	-0.1671	0.8933	0.2214	2.66	5.677	-0.415	1.279
HRASLS	PN	1.517	3.086	5.115	3.13	4.087	-0.742	-0.2843	3.084	2.553	-0.08408	4.327	4.046	6.984	2.792	-1.908	-0.0002942	0.3119	2.705	3.513	1.775	5.098	1.587	2.712	-0.1624	3.583	1.654	4.446	4.291	3.378	3.598	5.343	4.575	3.596	2.72	3.871	5.119	5.191	6.798	6.413	3.328	5.106	5.316	-1.724	1.999	6.624	4.803	8.238	3.6
KIAA1166	PN	1.032	1.89	1.207	2.078	1.152	2.363	1.017	1.964	1.315	0.9615	1.079	0.9202	1.29	0.9714	0.5731	2.095	1.341	1.979	1.987	1.025	1.869	1.566	1.648	1.813	1.493	0.636	0.7456	1.713	1.558	1.059	2.231	1.884	-1.495	1.493	-0.1923	1.907	2.109	1.717	1.62	1.28	2.003	2.145	1.915	-0.2756	1.646	2.404	0.5565	1.454
ZNF184	PN	1.177	1.302	0.6112	1.569	0.8843	0.9387	1.018	2.021	0.1573	0.6598	-0.1128	1.682	0.4843	-0.7661	-0.5124	0.3113	1.934	1.1	0.9252	0.8129	-0.5819	0.9872	1.182	0.4773	-0.3553	1.501	0.8845	0.1662	0.9511	0.688	0.9075	-0.4286	2.06	0.554	0.03938	1.27	1.73	0.8768	1.062	0.4789	0.9944	1.677	0.8405	1.144	0.536	1.027	1.802	0.792
CASK	PN	2.199	-1.803	1.56	1.064	1.832	1.392	0.9966	3.342	1.163	1.736	-0.5488	1.365	1.823	1.759	0.03577	-0.7703	-0.0864	0.9322	2.571	-1.428	0.8857	0.9338	1.966	0.5364	1.502	2.137	0.4453	-0.08716	1.113	0.5724	1.751	1.244	2.538	-0.1793	-0.7796	0.9685	0.8233	2.518	0.2336	1.154	1.523	1.457	2.066	0.9611	1.533	0.9198	2.894	0.8521
ZNF711	PN	2.219	3.175	0.5515	1.685	0.8401	2.267	1.805	3.395	0.4494	2.676	-0.1215	1.292	2.259	1.219	-0.1229	0.2293	1.277	1.591	2.268	-0.2802	1.635	1.691	1.306	0.9799	0.7096	1.69	-0.08834	1.698	2.764	1.228	1.129	0.5248	1.445	1.503	-0.1134	0.836	0.7452	1.154	1.413	1.153	1.347	2.303	2.389	-0.09526	0.7515	0.5238	1.574	0.5535
ZNF510	PN	0.7158	1.629	0.6816	1.32	0.3639	0.9954	0.3331	0.7124	-0.7206	1.015	-0.1003	1.615	1.468	0.4486	0.09088	0.1244	0.4172	2.041	1.379	0.2951	0.6486	0.6279	0.8361	1.063	0.236	0.5285	0.2299	0.3461	1.257	0.6304	0.4421	1.154	0.8676	-0.2591	-0.2994	0.8674	0.4363	0.9015	1.05	0.006305	0.7382	0.8573	1.512	0.071	0.01021	0.09878	0.8718	0.5708
WDR68	PN	1.219	0.8656	0.6958	0.9293	0.7625	0.3082	0.4881	0.3256	1.328	0.509	-0.438	0.9112	0.4103	0.7008	0.4995	0.2217	-0.0566	0.5446	1.19	-0.4787	0.3268	0.921	0.6462	0.7134	0.9139	0.6748	0.3868	0.07906	0.9344	0.5591	0.2665	0.8396	0.4088	0.1038	-0.5504	0.7122	0.5911	0.5169	0.6567	0.2547	0.1837	1.058	0.7796	0.498	0.7701	1.575	0.9825	0.2163
MYST2	PN	1.015	0.9257	-0.1366	0.7627	0.6587	0.1435	1.308	0.5529	-0.2799	1.137	-0.2928	0.8757	0.5727	0.5867	0.469	0.5834	-0.4458	1.088	0.6752	-0.4868	0.2972	-0.002311	0.9899	0.9592	0.8493	0.9009	0.2797	0.1733	0.5057	1.082	-0.1034	1.052	1.003	-0.3465	-1.055	0.7137	0.1574	1.118	-0.3165	0.7768	0.1799	1.686	1.645	0.7106	0.06835	0.518	0.6901	0.4863
CBX1	PN	1.32	1.323	0.7954	1.033	0.7256	1.144	0.863	1.366	0.8627	0.7632	-0.1194	0.7278	0.1513	0.6573	0.04711	-0.479	0.6682	0.7713	1.055	0.6411	0.9334	0.5326	0.451	0.8563	1.642	1.406	0.2216	0.05501	0.7308	0.9481	0.5495	0.258	0.8966	0.4873	0.1741	0.587	0.07401	0.8804	0.6476	1.051	1.063	1.081	1.12	0.3964	1.212	1.671	0.777	0.9141
CAMSAP1L1	PN	0.1194	0.4854	1.349	1.278	2.126	0.896	0.7201	0.4747	-0.3176	1.038	0.6005	1.484	1.93	0.6967	-0.8642	1.227	0.2095	0.3992	1.294	0.424	0.7825	0.8766	1.577	1.436	0.244	1.235	-0.7068	0.798	0.8808	0.9531	0.5046	0.6951	0.7723	0.3192	1.043	1.267	-0.3011	1.562	1.925	-0.5715	0.4984	0.6308	1.487	0.811	1.769	1.694	1.247	1.041
HOXD3	PN	0.8208	0.9868	-1.039	0.5544	1.333	1.401	-0.7467	1.109	0.09918	1.293	0.1103	0.5838	1.141	-0.1904	-0.2399	-0.3312	1.368	0.8424	1.745	0.8873	1.639	0.09475	1.548	-0.5695	1.211	1.626	1.253	1.85	1.801	0.985	1.228	1.333	1.612	1.876	1.915	2.038	0.9738	1.054	1.162	0.8125	2.122	1.327	0.1291	1.18	2.099	2.122	1.218	0.9218
MATR3	PN	0.3354	0.7522	-0.03879	0.8873	0.5255	1.393	-0.1076	0.4947	-0.1523	0.6956	0.4419	0.8998	0.7084	0.4274	-0.01299	0.01068	0.813	0.6439	0.6334	0.3251	-0.2238	0.3468	0.8669	0.3804	-0.3891	0.6916	-0.3852	-0.001487	0.6519	0.3228	0.1107	0.4519	0.9231	0.06916	0.6254	0.8326	0.5231	0.9711	0.4048	0.09849	0.9067	0.9281	0.8309	0.2543	1.148	0.5377	0.5252	0.739
TMEM118	PN	1.037	0.5746	0.9096	1.996	1.66	1.061	0.7415	0.9613	-0.4667	1.005	0.4005	2.049	1.937	0.7548	-0.1026	0.3237	0.3681	1.211	1.48	0.6155	1.42	1.266	2.777	1.061	0.1725	2.08	2.002	0.3143	0.5974	0.8492	1.108	2.087	0.0672	1.598	0.07345	1.466	0.5654	1.715	1.223	0.959	1.262	0.7261	1.373	0.991	1.899	0.4976	1.323	0.6977
LOC55565	PN	1.384	1.007	0.8576	1.356	0.6007	0.05184	0.4282	1.419	-0.4583	0.253	-0.07345	1.402	-0.1319	0.5051	0.4679	0.3294	1.509	0.04493	0.4802	-0.04098	0.247	1.177	1.38	0.995	0.04524	1.287	0.02679	0.288	0.6918	0.5617	0.0302	0.3104	1.079	0.5797	0.9491	1.238	1.367	0.8094	0.3235	-0.06261	1.265	1.821	1.771	-0.3963	0.942	0.7798	0.9333	0.7012
VAX2	PN	1.266	-0.03427	-1.533	1.612	1.027	-0.1587	1.119	1.358	1.867	0.4938	0.519	1.565	0.8515	1.789	0.01279	0.223	0.3453	2.575	1.835	0.4805	0.9933	1.472	1.162	2.141	0.9137	2.162	0.4658	1.184	1.104	0.3706	1.699	1.858	1.523	0.2733	1.405	2.66	1.596	1.546	1.567	0.006664	1.822	0.5366	1.85	0.9442	2.311	1.323	0.9933	0.143
TMEM35	PN	3.247	2.001	1.773	1.099	0.976	2.347	0.2663	2.919	1.304	0.608	2.729	-0.1134	0.5293	1.527	0.3492	1.68	1.892	0.6622	0.4396	0.9734	-0.4363	1.398	0.9411	1.54	-0.5268	0.8203	-0.315	1.517	1.773	0.9014	1.123	1.073	2.491	0.9418	1.215	1.138	-0.07543	0.05461	0.7023	0.2586	2.738	1.817	3.117	0.67	1.272	1.413	0.4296	1.66
NRXN1	PN	2.689	1.864	2.248	0.3925	-0.3495	1.659	0.5491	2.277	0.2752	1.506	2.271	1.155	-0.08541	0.0178	0.8852	1.527	1.572	1.129	-0.5675	-0.2123	0.887	0.3975	1.84	1.469	0.04212	4.103	-0.368	0.4974	1.675	2.45	0.9416	0.6287	2.425	0.1567	0.9472	0.5313	0.1317	0.3043	-0.6374	2.209	1.855	1.693	2.207	-0.1842	0.5418	-0.5865	1.884	2.33
SPTBN2	PN	1.156	1.418	1.288	1.626	1.185	1.194	0.9396	0.4857	0.1865	-0.4666	0.6242	1.13	1.418	1.772	0.4125	0.6202	0.9303	0.9692	0.6351	0.2279	1.06	1.238	0.4496	1.432	0.9461	0.4244	0.8616	0.8136	0.5721	1.678	0.3611	-0.2751	1.023	1.318	1.008	0.939	-0.1251	1.206	0.3882	0.4143	1.633	-0.1826	1.668	0.5508	0.5309	1.278	-0.2385	0.9831
NCALD	PN	2.917	1.712	1.45	-0.5169	-0.02607	0.4855	0.1975	3	2.557	2.067	1.528	1.671	0.8726	0.3158	1.51	1.716	0.9628	1.382	-0.1519	-0.5493	0.7013	-0.1821	-0.399	0.1666	-0.3291	2.305	-0.6718	0.5944	0.3657	0.1361	1.444	0.7967	3.029	1.082	1.063	-1.531	-0.1944	0.2422	0.9986	0.8045	1.98	0.1809	-0.2441	0.7159	0.3656	1.212	2.618	2.058
SOX2	PN	0.03259	0.06332	0.6275	0.853	-0.05787	0.6519	-0.3013	0.4898	-0.1868	1.304	-0.9832	0.8683	1.207	1.268	-0.5399	0.5168	-0.3052	0.7585	0.8242	-0.8977	1.031	0.2091	0.8659	0.8233	0.8091	0.1073	-0.4527	0.4312	1.182	0.9981	-0.1761	-0.5502	0.5587	-0.3095	-0.5149	0.009419	-0.08584	0.7887	0.2624	-0.579	0.08304	0.4034	0.9653	0.0486	-0.04324	0.619	1.502	0.7154
SCG3	PN	0.9037	0.9088	1.699	-0.04696	0.3577	1.639	0.1433	0.6888	0.4654	3.925	2.888	-0.8327	-0.3429	3.802	-0.6686	1.226	1.987	1.293	-1.028	-1.579	-0.4786	1.713	1.486	4.53	3.67	2.533	-0.06836	0.7626	1.233	1.256	-0.7468	1.839	2.721	1.318	-1.36	1.709	-0.006014	0.1882	1.732	-1.766	0.1889	1.61	2.696	-3.73	-0.4081	0.001454	2.393	0.3893
TTYH1	PN	0.5639	-0.2125	0.2253	-0.192	0.1148	-0.1422	-1.978	0.7468	1.19	0.5839	-0.0846	1.314	0.06061	2.655	-0.192	1.04	-1.329	-1.321	0.3847	-1.806	-1.196	0.09231	0.4189	0.3854	1.509	-0.8724	-0.9135	0.5844	-0.1065	0.3656	0.1789	0.5126	0.1477	-0.9326	-0.4845	-0.6335	0.6901	-0.7664	0.6877	-1.249	0.3208	0.5053	-2.263	0.4238	1.51	1.147	0.1767	1.623
C1orf61	PN	0.6151	0.03339	0.5262	1.067	-0.2154	0.4435	-0.5785	0.9574	0.6768	0.8682	-0.5498	0.07421	-0.6674	1.051	-0.4997	0.09313	-0.07166	0.5355	0.5267	-1.011	-0.936	-1.064	0.1458	0.8509	1.449	0.3539	-1.219	0.4709	-0.04992	0.4564	1.757	1.261	0.07656	-2.113	-0.2283	0.2712	0.8104	0.3194	0.5147	-1.012	0.3419	-0.1919	0.3121	-0.1326	0.848	1.133	0.3235	1.077
GPM6A	PN	0.6028	0.4836	0.3723	0.6971	-0.06889	-0.8688	0.2844	1.149	-0.2506	0.7601	0.445	1.168	0.7542	0.7598	0.5858	-0.08488	0.3654	0.6518	0.5097	-0.08116	0.08754	-0.03341	0.6149	0.5372	0.04027	1.052	-0.06163	0.1671	-0.2882	0.4073	1.245	-0.4754	1.077	-1.119	0.7382	0.2424	0.1996	0.4272	0.3057	-0.1298	1.102	0.8676	1.124	0.3302	1.157	-0.05215	0.3235	0.1266
DPF1	PN	1.849	0.991	1.002	2.033	1.328	1.132	0.2514	2.379	0.3262	0.5375	0.494	0.9232	1.541	1.439	-0.8159	-0.7005	0.63	1.369	0.782	-0.3063	0.916	1.02	0.7623	0.4909	-0.4821	1.685	0.6987	0.3211	1.438	0.2406	0.7639	1.347	1.947	0.2037	0.4002	0.9968	0.6687	0.983	0.8942	0.6856	1.305	0.7953	0.7755	0.07334	0.69	1.292	0.7792	1.461
RUFY3	PN	0.06342	0.765	1.021	0.4662	0.124	0.7114	-0.5407	0.713	-0.3609	1.343	1.4	1.64	1.159	1.264	1.338	1.396	-0.232	1.023	1.61	0.3256	1.678	0.02828	1.155	1.189	0.7346	1.444	-0.1031	0.7968	0.6956	1.149	0.3927	-0.5214	0.4199	0.6697	-0.1629	0.5795	0.8608	1.216	0.09939	1.312	1.206	1.557	1.679	0.4285	1.136	0.8532	0.6826	0.4024
NRXN2	PN	1.019	0.4646	1.391	0.5774	0.5964	0.6726	0.4839	1.362	1.14	-0.4024	1.855	0.02246	-0.08895	1.317	0.5726	1.383	-0.1316	0.464	0.323	1.088	1.018	0.5413	0.4469	1.086	1.494	1.822	0.5124	0.4057	0.3269	0.9104	0.6846	0.1509	0.7444	0.8889	0.9094	1.221	-0.4282	0.9203	-0.3918	0.8847	1.502	-0.1015	1.009	0.3656	1.648	1.474	0.4132	1.054
NCAM1	PN	1.058	-0.2029	1.969	-0.1089	-0.5063	1.697	0.3373	1.602	0.4875	1.001	0.9336	0.5628	2.67	2.14	1.534	1.777	0.1701	2.183	-0.05565	0.4205	1.79	0.08505	0.4858	2.433	2.389	2.021	1.329	1.507	1.193	1.802	0.9559	-0.5117	0.2911	0.6468	0.6534	0.04897	-1.199	0.8597	0.1444	0.9426	2.603	-0.2367	1.639	2.409	2.715	1.553	0.4781	0.7323
MAPT	PN	0.06673	0.8216	1.496	0.9331	-0.1948	1.695	-0.021	0.7065	-0.04998	0.154	0.4746	0.5185	-0.1123	2.204	1.351	1.1	0.2011	1.189	0.3391	0.7498	1.415	-0.502	0.501	2.136	1.965	0.6593	0.1832	0.7604	1.479	1.553	1.067	-0.7021	0.1409	0.5848	-0.1038	0.5149	-0.00416	0.1382	-0.2104	0.2432	1.867	-0.1302	1.677	-0.2999	1.168	1.533	0.8738	1.546
SRGAP3	PN	0.7187	0.4509	1.032	0.1358	0.2192	1.001	-0.02351	0.222	0.4699	0.2495	1.193	0.8762	0.499	0.9763	0.2319	0.3306	0.1356	-0.3371	1.142	-0.2092	1.48	0.6971	0.9213	0.4855	0.4662	0.5294	-0.1557	-0.311	0.29	1.345	0.6411	0.1424	0.9465	0.6309	0.1501	0.3426	-0.3385	1.396	-0.4865	-0.02626	1.388	0.04301	1.744	0.7846	0.6864	0.3753	-0.6038	1.139
FXYD6	PN	0.762	0.4593	1.758	0.2889	0.1371	0.6299	0.319	1.354	1.059	0.2056	1.418	0.479	1.675	1.557	0.4793	0.7666	-0.004686	1.7	0.2151	0.1676	1.205	0.8191	0.2196	1.7	1.762	1.244	0.3307	1.008	0.9195	1.14	1.258	-0.5082	0.6444	0.1562	0.5852	1.12	-0.5951	0.5609	-0.0499	0.06649	1.347	-1.284	1.554	0.8344	0.712	1.751	0.07741	1.403
ABAT	PN	1.315	0.07086	1.692	0.1085	0.9089	0.5602	0.03403	1.541	1.328	1.746	0.4495	0.609	0.5262	0.8635	-0.02619	0.2698	-1.471	-0.04942	-0.2118	0.1952	1.282	1.088	0.2773	1.085	1.794	1.296	1.232	0.5148	0.7017	0.8233	0.9179	1.292	1.188	0.2011	0.8573	0.1966	-0.1372	1.143	0.6384	0.7955	1.167	0.5029	1.86	1.32	1.722	1.264	-0.4051	1.595
PHLPP	PN	0.3152	1.363	1.387	1.075	0.5187	0.1546	1.086	0.4896	1.128	1.762	0.9381	1.312	0.8495	1.91	0.9793	1.451	-0.8105	0.9261	1.55	0.03409	0.9315	0.8912	1.419	2.87	1.379	1.186	-0.1801	0.6739	1.585	1.804	0.267	1.282	-0.4042	-0.8546	-1.188	0.1977	0.6028	0.8317	0.2996	-0.5579	-2.444	-0.7806	1.78	-0.0779	0.207	0.3371	1.023	-0.3456
OLIG2	PN	2.482	2.37	1.89	3.136	2.036	0.8026	1.455	1.638	1.106	1.472	2.158	2.305	3.319	2.541	0.326	1.188	-0.08922	2.384	1.917	-0.6823	1.148	1.09	2.018	2.021	0.1163	2.363	1.683	1.329	3.399	2.076	1.128	1.386	0.9586	-0.09776	0.9381	1.942	1.223	2.352	0.7387	0.8921	1.151	2.582	3.12	1.607	1.771	1.554	2.12	0.5435
MAP2	PN	-0.01971	1.473	0.918	1.616	0.1211	0.6594	0.6887	1.353	0.1	1.593	-0.5927	1.63	0.9688	1.48	0.7931	-0.07793	0.4568	1.314	1.663	-0.3733	1.7	0.8798	1.277	2.183	0.9896	2.378	0.801	0.6196	1.396	2.45	1.814	-0.001262	1.534	-0.04796	0.486	0.7354	2.015	1.94	1.754	0.2627	1.607	1.983	1.793	1.283	1.932	0.1976	2.707	1.214
BCAN	PN	1.091	1.704	1.102	1.265	0.71	-0.9956	1.102	1.88	0.4691	0.9067	0.5712	1.316	1.758	1.828	0.5694	1.935	-1.024	0.7562	0.6141	0.002845	1.088	0.8748	0.9107	1.787	0.5405	0.6075	-0.4162	1.02	1.278	1.595	0.746	0.04522	0.1604	-1.031	0.5173	1.171	-0.01682	-0.01135	0.4848	0.03003	0.3944	0.9532	1.111	1.287	2.422	1.487	1.916	0.7784
NLGN3	PN	1.652	0.5784	2.165	0.4793	1.777	-0.961	1.549	0.9495	1.453	1.22	2.407	1.385	1.22	0.2751	-0.8013	0.1731	-1.403	0.04319	0.8516	-0.3677	0.2998	1.001	2.95	0.7599	0.04387	0.7395	-0.0145	-0.4993	0.2358	-0.9161	-0.3991	0.5084	0.2108	-0.3674	-0.03016	1.366	0.6556	0.7469	-0.1126	0.4953	0.5059	2.186	1.437	0.8632	0.9602	0.8303	1.758	-0.5568
CSPG5	PN	1.275	0.735	0.4615	-1.612	0.2531	0.06325	1.443	1.56	0.1541	1.171	2.161	0.4635	-0.005814	0.605	-0.9772	-0.02447	-0.7398	-0.4143	0.4998	0.4752	1.314	0.4027	2.101	-0.3005	1.351	2.619	-0.5635	-0.2975	0.07227	-0.3644	1.081	1.318	0.9432	-1.638	-0.4527	1.494	0.1228	0.764	0.27	0.01858	0.9512	1.072	1.422	0.7866	1.16	0.1335	1.905	0.8721
DPP6	PN	0.5218	-0.102	1.019	-0.02659	-0.09061	-1.163	-0.4518	0.3381	0.03109	-0.7375	-0.2601	0.3708	-0.048	1.1	0.4223	0.522	-0.936	-0.128	-0.1954	0.1274	0.8893	0.07008	0.5175	1.3	0.3082	0.9703	-0.4836	-0.1995	-0.1127	0.4728	-0.3126	-0.4992	0.7481	-1.572	-0.8484	0.5066	-0.861	0.9995	-0.5722	0.2837	0.2011	-0.45	0.7549	-0.08557	0.1133	0.5854	-0.3692	0.6793
MYO10	PN	-0.3851	0.7971	0.4451	-1.094	0.2991	-0.8434	1.04	0.2334	0.2557	1.348	1.111	0.5493	0.153	0.4299	-0.5897	0.2172	-1.156	0.5076	0.9705	-1.776	0.4732	0.5694	0.1587	0.9316	0.3938	0.4253	0.5407	-0.7338	-0.04123	0.4794	0.2021	1.244	-0.01658	-1.127	-0.8321	-0.2489	0.008784	1.357	-1.315	0.02083	-0.6678	-0.03322	1.283	0.5067	0.1713	0.6344	0.08021	-0.03149
BAI3	PN	1.329	1.063	1.311	0.6918	-0.1082	-0.08067	0.3128	1.526	1.102	-0.2458	0.7192	1.536	-0.4473	0.5331	0.419	1.216	0.04905	0.7136	0.3186	-0.5256	-0.4827	0.9815	1.952	2.712	-0.1082	1.384	0.3805	0.6069	1.214	1.525	-0.5808	-0.7662	1.642	0.4542	-0.4915	0.7518	0.9942	1.767	1.258	-2.176	0.1827	1.302	1.469	-0.6248	0.321	-0.2843	0.2704	0.4842
ASCL1	PN	2.33	1.52	1.793	2.894	0.3523	0.5669	-1.457	3.373	0.3255	0.03239	-1.113	1.709	1.351	2.872	-0.3217	-0.5861	0.3401	1.696	-1.128	-1.118	-0.1328	-0.1596	1.305	2.132	2.48	1.864	0.2178	3.175	2.168	1.405	0.8122	0.2675	2.321	0.4832	1.024	2.17	-0.04251	-0.3231	0.5636	-1.586	1.337	0.9054	3.068	-1.564	1.166	1.454	0.3773	2.169
SEZ6L	PN	3.023	2.045	2.753	-0.6729	0.4601	1.826	1.51	1.868	1.302	2.9	2.373	2.597	0.286	-0.3241	-0.348	0.6199	1.394	1.868	0.017	0.5317	-1.231	2.91	2.023	3.456	0.5091	2.458	-1.522	0.2563	0.9986	2.158	-1.385	1.02	3.011	-0.3602	-0.1408	-0.5891	-0.5675	1.087	-0.4049	1.11	1.159	1.191	3.99	-1.901	0.9241	0.3415	2.352	1.101
CKB	PN	0.4308	-0.04958	0.3106	1.756	-0.6702	1.735	0.8433	1.837	0.8016	-0.63	0.3283	-1.188	-0.866	1.378	-0.3922	-0.1307	0.3595	1.998	-0.4146	0.5425	0.2549	-0.3229	0.9924	0.7316	2.685	-2.426	-1.681	-0.6492	0.5224	-0.418	-3.368	-1.957	0.6357	0.3974	0.4204	-1.651	-0.7855	-0.3977	0.4557	-2.737	0.3719	-1.272	0.9014	-0.4931	0.1239	2.192	1.287	2.01
CRB1	PN	1.138	1.394	2.691	3.648	2.949	1.869	-2.593	1.357	-0.7545	-0.971	-0.9075	1.777	3.71	2.35	-0.7452	0.6741	1.589	1.388	1.631	0.4237	4.349	1.648	2.982	2.618	1.789	1.587	1.848	1.621	2.952	1.976	0.5899	2.224	2.099	1.145	2.973	2.705	-0.4599	1.58	2.954	-1.803	1.653	0.8753	-0.3554	-0.5307	3.192	2.659	0.3184	2.046
GRIA2	PN	1.735	2.666	2.094	0.6866	1.529	1.235	0.398	3.127	1.544	0.2513	1.964	2.305	3.682	2.302	1.61	2.801	1.121	1.436	2.784	-0.8052	2.445	1.162	2.676	2.142	0.7175	3.52	1.878	0.7556	0.5945	2.846	2.181	0.9381	1.854	1.082	1.791	2.276	0.9458	3.077	1.428	-0.9919	1.808	1.526	1.567	0.7714	1.093	2.02	0.9128	-0.9073
ARHGEF9	PN	0.7885	1.217	0.9093	2.123	1.455	0.3739	1.58	1.377	0.3833	0.9583	0.9166	1.058	1.432	0.5003	0.0117	0.3751	-0.4176	0.9028	1.098	0.4307	0.8073	0.6822	1.661	0.5192	0.3823	0.9365	1.209	0.4182	0.1287	0.6599	0.2647	0.1419	0.7284	1.212	0.03815	0.349	1.135	1.951	-0.06256	0.09474	1.437	1.81	2.092	0.7174	0.9707	0.1254	0.6584	0.806
VEZF1	PN	1.447	1.239	1.021	1.024	1.16	0.6952	0.1781	0.6786	0.7992	0.4682	-0.2944	1.321	0.707	0.7462	0.4664	-0.7598	0.745	1.243	1.193	0.1027	0.6482	0.3301	0.9962	0.4022	-0.1852	0.8014	-0.1323	0.9565	1.31	1.009	0.4614	1.255	1.234	-0.1049	-0.2413	0.91	0.5229	0.7867	0.8927	-0.2021	-0.2189	0.5145	0.906	0.495	-0.07003	2.129	0.9166	0.4786
MMP15	PN	0.892	1.286	0.6751	1.201	3.088	-0.2562	0.3644	0.9426	1.843	-0.2222	0.6436	2.655	0.6828	0.6506	0.4742	1.579	0.03271	1.308	1.407	0.03074	0.7249	1.677	1.26	0.7142	-0.0005128	1.783	0.6933	-0.2788	-0.3707	0.3704	-0.7441	1.365	1.453	0.1788	1.609	1.669	0.7902	2.472	0.3784	0.6613	1.528	2.083	0.4015	2.165	1.924	1.854	0.8398	1.134
MARCKS	PN	0.9892	-0.1133	1.603	-0.2082	0.3607	0.4786	0.1351	1.094	1.362	0.2262	-0.8916	1.653	1.744	1.046	0.1904	0.9399	0.5436	1.183	0.385	0.0399	-0.1217	0.4255	-0.2975	-0.02965	0.5941	0.6314	0.3877	1.917	1.494	1.084	0.6698	0.2536	1.517	0.4113	1.272	1.242	1.041	0.8397	1.402	-0.2175	0.7186	1.169	1.889	1.243	1.597	1.44	1.259	1.521
BEX1	PN	1.508	0.8	0.5009	0.96	0.751	1.088	0.2582	0.9635	1.529	-0.1337	0.7949	0.0123	0.4523	0.8932	-0.6166	1.571	1.538	0.2005	1.582	0.691	-0.294	0.9874	1.3	1.142	1.263	1.941	0.1635	0.5943	0.837	0.808	0.4737	1.042	1.715	1.214	1.379	0.6689	1.664	1.291	2.331	0.1788	2.144	0.6515	1.507	-0.5606	1.086	-0.298	-0.01195	1.325
CNTN1	PN	3.155	2.377	2.759	2.706	2.943	1.842	2.183	1.856	4.09	3.293	1.632	0.2946	2.944	1.912	0.4673	1.086	0.1236	3.016	0.9313	-0.4605	2.223	1.854	3.887	3.573	3.15	3.855	2.328	1.092	2.866	0.8733	2.595	2.187	2.425	-0.7737	1.172	1.803	2.186	2.282	1.511	4.35	0.8102	3.093	0.1425	1.238	2.42	1.563	2.217	2.463
E2F3	PN	0.5297	1.245	0.6026	1.355	1.63	0.8768	0.9769	1.067	-0.3616	-0.3093	-0.3784	3.426	1.73	0.2269	-0.154	1.289	0.7248	0.8746	1.808	0.7436	0.3563	1.168	1.527	-0.2916	-0.2498	0.6788	1.496	0.1596	0.9094	1.139	2.047	0.4759	1.344	1.376	1.455	1.58	0.4737	1.163	2.296	0.3972	1.345	0.7269	0.373	1.084	1.843	1.079	-0.807	-0.09783
RBPJ	PN	0.3455	2.357	2.392	0.5176	1.942	1.436	0.2796	0.8727	0.1943	-0.2094	0.1212	1.122	2.024	0.5885	0.4984	1.241	0.9908	0.9123	2.082	-0.3648	1.784	0.1401	1.337	1.162	1.159	0.7422	1.531	0.2546	1.681	1.347	1.53	-0.01243	1.027	0.7789	1.119	1.524	0.2948	1.714	1.271	0.03333	1.024	1.649	1.786	0.5488	1.589	1.506	0.08049	0.6061
BCOR	PN	0.5196	1.047	1.326	2.144	2.003	2.13	0.4501	1.354	-0.1602	0.0368	0.02213	1.778	0.7174	0.9958	-0.2998	-0.6888	0.8969	0.3499	1.162	0.8976	0.3224	1.734	1.603	0.5698	0.4083	0.869	0.2456	0.229	1.368	1.311	0.4501	-0.5941	1.486	2.367	0.5199	1.604	-0.3857	1.336	2.158	-0.221	1.546	0.5662	0.639	-0.6179	1.273	1.275	0.06574	0.5349
P2RX7	PN	-0.07641	1.545	2.584	3.227	1.421	1.01	-0.5537	0.01179	0.9689	-0.1299	0.2998	2.667	4.285	3.109	1.309	0.4862	-0.2935	1.87	2.618	0.223	3.15	0.6083	2.833	2.642	2.027	1.193	3.394	2.937	2.096	1.763	1.633	1.207	0.0596	1.071	0.4346	0.9062	0.9049	-0.2068	3.71	1.803	2.856	0.9276	1.508	1.11	3.594	1.011	1.666	1.217
C20orf42	PN	0.9635	2.962	3.416	3.531	2.311	3.472	1.195	1.681	4.126	0.748	0.7263	1.339	6.502	5.303	4.156	4.132	1.19	3.307	2.838	2.673	5.861	-0.7203	1.563	4.714	4.789	1.243	5.267	6.417	4.848	6.74	5.329	0.4623	2.662	3.735	3.925	1.799	1.402	-0.4646	2.813	3.071	3.969	-2.039	4.052	5.013	2.156	4.889	3.441	4.546
CSNK1E	PN	1.385	1.66	2.077	1.524	1.545	1.495	1.09	1.666	0.7534	0.4397	0.6737	1.6	1.306	1.895	0.8829	0.7385	0.2159	1.278	1.762	-0.5874	-0.1614	1.337	1.495	1.811	0.607	1.555	0.1733	1.048	1.687	2.295	-0.1853	-0.5161	2.294	1.048	0.4233	-0.2491	-0.473	0.7457	0.6586	0.7264	1.075	0.3194	1.467	0.4719	0.6103	-0.1916	0.8945	1.311
ZNF248	PN	1.136	2.388	1.375	1.917	1.589	1.815	1.484	1.318	1.306	0.7107	1.92	1.535	2.183	2.428	1.041	2.937	2.145	0.9943	1.522	0.5153	0.8131	2.331	3.098	1.588	-0.05004	0.3187	0.4927	1.416	2.258	2.804	1.24	-0.3586	0.7378	0.6728	0.4391	0.2277	0.6635	1.864	1.265	-0.3384	0.9043	1.836	1.908	-1.282	-0.3162	0.5415	-0.2911	0.04925
PLCB4	PN	1.563	2.399	1.301	1.932	3.23	4.689	-1.082	0.3823	-0.129	0.8804	0.6599	1.576	0.7513	2.534	0.5457	0.5732	3.73	-0.8702	2.095	2.104	3.099	2.692	1.698	1.783	1.41	2.221	1.31	1.811	2.295	2.826	1.536	0.2908	1.082	1.501	0.9681	0.6407	2.337	4.113	0.8887	2.288	0.9037	2.086	0.8142	0.2607	0.5691	1.13	-0.699	-0.009487
PFN2	PN	1.155	0.8957	1.037	1.346	0.9344	1.14	-0.9684	1.141	1.784	0.3244	-1.441	0.7067	1.803	1.304	-0.4703	1.293	1.404	1.339	1.019	1.312	1.008	0.03567	0.4904	0.748	2.538	1.268	1.274	2.088	1.141	0.5411	1.697	1.486	2.029	1.31	2.42	2.257	1.857	1.13	2.683	0.06246	2.593	0.7935	0.03505	0.3997	1.904	0.7473	1.532	1.751
GPR23	PN	-0.3783	3.585	1.628	1.126	3.756	1.165	-0.9839	3.32	3.132	1.251	-0.132	3.265	2.79	0.4107	1.988	1.553	-0.05757	2.524	4.101	0.6229	4.378	1.105	3.753	0.5075	-1.291	2.628	3.214	3.045	2.329	1.862	2.375	2.898	3.214	3.377	1.006	1.956	3.526	4.809	7.67	0.6052	0.8966	2.883	0.07313	3.43	2.955	2.913	1.592	-0.004083
GRID2	PN	3.387	3.23	2.631	1.832	-0.1009	0.9568	1.637	0.8811	2.429	2.988	2.137	5.542	7.985	1.847	1.616	2.635	1.425	4.497	0.658	-0.5131	1.776	0.8002	2.434	2.486	1.278	4.848	3.932	1.07	3.864	2.981	-0.5339	0.6063	2.082	-1.755	2.008	3.844	-0.9326	0.9249	2.607	2.725	1.993	8.015	2.037	0.5964	4.756	4.191	0.4635	0.7509
MPPED2	PN	3.33	1.155	2.079	1.819	0.9757	1.159	4.24	1.077	-2.2	1.961	3.937	0.7588	-0.01273	-0.0874	-1.396	-1.16	1.384	0.1563	0.9377	-0.5409	-0.7461	2.311	2.952	1.029	-1.032	4.275	-0.6112	-3.252	2.406	1.172	0.1287	0.2843	4.348	-1.167	1.054	2.799	0.117	1.163	-0.6511	2.628	0.3232	0.9175	1.069	-2.204	0.7441	-1.625	2.33	-1.189
TSPAN3	PN	-0.2583	0.03512	-0.4072	-0.1194	-1.057	-0.1648	0.07909	1.456	0.9788	0.722	-0.003683	-0.08646	0.4598	0.8486	0.5572	0.5656	-0.5525	0.6226	-0.396	0.8394	0.4695	-0.3323	0.1281	0.5463	0.2011	-0.08683	0.06	-0.01185	0.0789	-0.1657	0.5253	-0.23	-0.02129	-1.002	-0.2952	0.2497	-0.7387	-0.4152	0.09865	-0.1255	-0.1132	0.4285	0.8241	0.566	-0.9885	0.4805	0.8447	-0.557
TTPA	NL	-0.1972	-0.1329	0.1789	-1.155	-0.868	-0.446	0.3694	-1.454	0.19	0.7534	-0.381	0.02667	-0.1598	0.6355	-0.2681	-0.06324	0.5933	-0.3788	-0.6152	-0.04531	-0.3092	0.1523	-0.4693	0.7646	-0.2405	-0.7513	-0.7461	-0.03828	-0.7293	0.1449	-0.5535	0.7027	-0.0956	-0.544	0.351	-0.2377	-0.8829	-1.175	-0.5848	-0.9919	-0.9434	0.3187	-0.2739	-0.3522	-0.5075	-0.1679	0.6304	0.5514
SIRT5	NL	0.02672	0.1584	0.6522	-0.09605	-0.007444	-0.3057	0.6348	0.09285	0.09918	-0.2709	-0.05478	0.09642	-0.9285	-0.07879	-0.3826	0.07481	0.9048	0.009301	-0.5409	0.207	-0.7743	-0.4532	-0.2671	0.3675	0.07353	-0.3412	-0.4897	-0.02387	-0.7909	-0.1702	0.007657	-1.042	-0.3355	-0.2325	-0.08513	-0.08951	-0.006536	-0.7566	-0.3285	-0.1515	0.2854	0.06912	-0.1286	-1.152	-0.02848	-0.6843	-1.132	0.08021
CASQ1	NL	0.5068	-0.3459	1.33	-0.4118	-0.2638	0.3856	-1.199	0.4022	-1.018	-0.4543	-0.7968	-0.8605	-1.093	1.619	0.634	-0.1191	0.4238	-0.5127	-0.3716	-0.5285	-0.7766	-0.8088	0.5632	0.6146	0.1256	-0.09361	-0.3559	1.604	0.1748	0.3849	1.333	-0.6603	-0.4134	-0.9231	0.09506	-0.3975	-0.5378	-0.7157	-0.5332	-0.5029	-0.9004	-0.3898	0.6316	-0.7306	-0.7327	0.7458	-0.7934	0.7555
AKR7A3	NL	-1.095	-1.03	0.5464	0.3066	-0.7111	-0.9158	-0.515	-1.411	0.8759	-0.3093	-0.7345	-1.037	-1.232	-0.1695	-0.7093	-1.322	0.2219	-0.4808	-0.7432	0.053	-0.7723	-0.9918	-0.2272	0.01158	0.1774	-0.1645	-1.182	-0.4125	-0.2251	-0.1284	0.378	0.07176	-0.974	-0.01876	-0.3786	0.3098	0.6048	-0.3739	-0.2237	0.5452	-0.627	-0.4955	-0.5887	-1.191	-1.017	0.4951	-0.5151	-0.3646
MRPL49	NL	-0.1372	-0.9995	-0.3581	0.0655	-1.026	-0.7148	-0.8548	-0.7558	-1.292	-0.5708	-0.8162	-1.257	-1.453	-0.3755	-0.6868	-0.5158	1.052	0.2738	-1.472	0.8893	-1.067	-0.2189	-1.866	0.2548	0.1806	0.05887	-0.3694	0.7305	-1.064	-0.7951	1.19	-0.1555	-0.5217	-0.7778	0.2494	0.6141	-0.1542	-1.2	-0.6752	0.5724	0.1836	-1.857	-0.01069	-0.6664	0.1451	-0.8375	-0.5054	-0.2634
GUK1	NL	0.03076	-0.6513	0.5565	-0.1501	0.01744	-0.5813	-0.01302	-0.3301	-0.1091	0.5657	0.1526	-1.025	-0.592	-0.6557	-0.9493	-0.3696	0.5559	-0.1392	-0.05535	0.5532	-0.4892	-0.322	-0.2265	-0.1591	-0.5827	0.2622	-1.387	-0.1775	-1.511	-1.128	0.5636	0.6693	-0.144	0.148	0.4375	1.038	1.275	-0.6483	0.4118	0.5629	0.4814	-0.4458	0.1376	-0.09986	-0.2594	-0.1298	0.4132	-0.2422
VSX1	NL	-0.7956	-1.128	1.118	-1.1	-1.677	0.4501	0.4051	-1.611	0.04773	-0.7859	-0.8562	-0.2594	-1.724	4.718	1.345	1.026	0.407	0.661	-1.124	0.4573	-0.5017	-1.063	0.3385	4.599	4.867	-1.773	-1.3	1.547	1.078	2.981	-1.454	-2.043	-0.875	-0.1077	1.142	0.2439	1.278	-1.476	1.338	-1.866	0.1769	-0.1518	-0.1133	-1.293	0.952	-0.1979	-0.9142	0.4377
NDRG2	NL	0.9698	-0.3025	1.083	-0.6205	-1.778	0.4711	0.24	0.2986	1.325	0.05991	0.9393	-0.1426	-2.458	2.765	0.2571	0.6542	-0.06581	-0.2014	-2.518	-0.9279	-1.396	-2.633	-0.6004	2.767	2.961	-1.79	-0.9784	1.573	0.9232	1.289	-0.5523	-1.277	-0.6807	-0.896	0.6887	-0.3685	-0.3578	-2.467	0.1563	-1.464	-0.02946	0.5283	0.5645	-1.09	1.117	0.01309	-0.7173	1.27
PPP2R5A	NL	-1.094	-0.4747	0.5185	-1.303	-1.182	-0.3211	-0.002678	-0.4484	1.463	0.7964	-0.5024	-0.5481	-1.046	2.678	0.6746	1.307	-0.6679	-0.08711	-2.003	-0.9255	-0.8698	0.3152	-0.2197	2.317	0.1269	-0.4148	-1.954	0.772	0.4136	1.401	0.5276	-0.223	-1.225	-1.129	-0.7885	-0.8437	-0.4736	-1.084	-0.07226	-1.952	-0.7025	0.2075	-1.734	-0.9667	-0.3839	0.0385	0.2702	0.1773
RND1	NL	1.741	0.1079	0.8586	-0.06873	-0.1975	-0.4998	0.1917	1.939	1.728	0.4815	2.791	0.1847	-0.9719	0.9741	-0.3759	0.2128	-0.201	-0.3336	-0.6176	0.1642	-0.6919	-0.9971	-0.235	1.237	0.3253	1.2	-0.407	0.725	0.6487	-0.1971	-0.05364	0.6275	1.445	-0.4617	0.5274	0.9571	-0.2159	-0.2009	-0.8488	0.1238	0.6463	0.8293	1.336	-0.0733	-0.1428	0.7164	-0.3866	1.428
ZNF323	NL	0.446	0.4746	0.2131	0.2849	-0.09026	-1.025	-0.3016	-0.1235	-0.4794	0.434	-0.2968	0.6932	-0.1655	-0.1553	-0.7295	-0.5743	0.09198	0.5413	-0.126	1.057	-0.529	-0.5166	0.7512	0.4695	0.3525	0.8291	-0.6754	0.9907	-0.2873	-0.2111	0.07476	-0.9068	0.8549	-0.3705	-0.1961	0.7392	0.6979	-0.5811	0.744	-0.2394	-0.4613	0.7057	1.106	-0.949	-0.01455	-1.033	0.3098	0.08393
LYRM1	NL	-0.145	0.1148	1.178	0.629	0.4827	0.05259	-0.1285	-0.6632	-0.1394	0.8468	-0.02929	-0.006504	-1.159	0.7093	-1.137	-0.5334	1.413	0.313	-1.22	0.2257	-0.2117	-0.5521	-0.2661	-0.08452	0.3437	0.4836	0.2651	1.309	-0.3109	-0.5094	-0.6924	0.1438	0.6146	-0.3012	-0.1081	0.2766	0.4678	-0.6148	0.3966	0.6864	-0.6161	-0.6256	-0.2967	-1.957	-0.6046	-0.5684	-0.8575	-0.1389
SEPW1	NL	0.2636	-1.041	0.2834	-0.344	-0.3331	-0.8692	-2.185	-0.7452	-0.713	0.1807	0.2349	-0.3996	-0.08903	-0.1931	-1.099	-0.6755	0.2402	-0.4957	-0.2546	-0.8915	-1.601	-0.6935	0.9057	-0.9219	-0.4382	0.7021	0.01332	0.5312	-1.174	-1.098	-0.2295	-0.2372	-0.08691	0.7014	0.6074	0.7672	1.598	0.1121	0.839	-0.4406	-0.01818	-0.7866	-0.8568	-1.094	-2.175	-1.413	-1.166	-0.2899
USP33	NL	0.2603	0.2248	0.1614	0.2914	0.395	0.4962	-0.9653	0.01464	-0.7524	1.203	0.2306	0.3087	0.255	0.1265	-0.323	0.1089	1.03	0.5603	0.2859	-0.3672	-0.5644	-0.0996	0.5285	0.2139	-0.1637	0.6253	0.2149	0.6497	0.3244	-0.1888	1.065	0.6679	1.159	0.3974	0.1353	1.321	1.01	0.218	0.6589	0.4879	0.1633	0.8867	-0.4942	-0.5006	-2.036	-0.4819	0.07968	-1.627
ANKRD46	NL	1.184	1.16	1.298	0.5967	-0.4864	0.1712	-0.08665	0.7607	0.551	1.785	1.587	-0.3375	0.241	1.71	0.1334	1.129	2.512	0.1064	-1.313	-0.5202	-0.2659	0.9418	0.4259	1.519	1.281	0.4331	-0.4003	1.761	0.5692	0.1667	1.301	0.07384	1.787	0.6582	1.285	2.014	0.8336	-0.3445	0.8792	0.2012	0.8783	-0.8581	1.211	-0.5253	0.6465	-0.07581	0.2858	1.073
SPAST	NL	1.209	0.9705	0.5678	1.286	0.2187	0.8281	0.177	1.089	0.3642	0.8939	0.01792	0.5888	0.3045	-0.1203	-0.3317	0.1361	1.458	1.208	0.9075	-0.05349	-0.613	0.3984	0.08008	0.5718	0.4896	1.007	-0.2387	0.4194	1.016	0.2209	0.8042	0.3305	1.474	-0.3843	0.03798	1.371	0.3954	0.5062	0.4329	0.2265	0.968	-0.5292	1.355	0.5488	1.144	0.3023	0.3546	0.878
PRPSAP2	NL	1.222	0.9715	0.4374	1.03	0.5719	1.276	0.5581	1.475	0.385	0.7003	0.178	-0.488	0.4798	0.06663	-0.3239	-0.4495	0.9252	0.8429	0.9808	-1.156	0.5991	0.4551	-0.7915	0.7946	1.261	0.9359	0.3075	0.9153	0.6317	-0.1386	1.056	1.15	1.585	0.3187	1.091	1.49	0.5636	0.4904	1.476	-0.4798	1.403	0.06166	1.402	-0.5245	0.5737	-0.2002	-1.062	0.3081
PDE6D	NL	0.2776	0.3008	1.332	0.2805	0.1652	-0.1424	-0.7725	-0.03464	0.5344	0.411	0.8028	0.02785	-0.272	0.9185	-2.414	-0.7123	0.05525	1.093	0.1831	-1.082	-1.3	0.4243	1.052	0.5509	0.3098	0.8096	0.235	1.015	0.13	-0.8374	0.8424	0.5241	0.9827	-0.6268	0.1794	1.75	1.342	0.4904	0.8262	-0.03681	0.5635	0.7801	0.6299	-1.012	0.2835	-0.7845	0.2532	-0.218
ORC4L	NL	0.7887	0.475	0.7082	0.6782	-0.2302	0.7542	-0.1267	0.2719	0.1132	1.365	-0.2701	0.1216	-0.4341	-0.2989	-0.8106	-0.619	2.13	1.256	0.5792	0.2817	0.06274	0.1077	-0.1761	0.2188	0.4284	0.6723	0.2164	1.407	0.2817	-0.1845	0.927	-0.111	0.6511	-0.5549	-0.4339	1.24	1.322	-0.4298	0.5234	0.7448	0.7479	0.8479	1.148	-0.4573	0.1965	-0.9463	0.3727	-0.129
SCHIP1	NL	0.3945	0.629	0.3158	-0.2008	0.3315	-0.07618	1.871	0.6758	1.571	1.265	-0.08355	0.01311	-0.4967	0.8345	-0.9611	0.2315	1.187	0.6586	0.1549	0.246	0.05425	0.4103	0.4425	0.3826	0.7229	0.5907	-0.5886	0.3922	0.398	-0.3964	0.09887	0.5112	0.6316	-0.5864	0.4882	1.369	1.619	1.209	1.459	-0.04893	0.7506	0.885	0.0517	-0.04392	0.5314	-0.7484	0.6615	-0.302
NSL1	NL	0.5617	0.1393	-0.4452	0.1928	-0.4991	0.1885	0.8403	0.2173	0.4137	0.8888	-0.508	-0.04849	0.2846	-0.6128	-1.103	-0.1283	1.531	0.5495	-0.133	-0.1297	-0.9346	0.01436	-0.05726	-0.2075	-0.05968	0.8723	-1.497	0.9271	0.1779	-0.3194	1.177	0.3813	1.125	-0.1435	0.5051	1.476	1.516	-0.4602	1.548	0.004307	-0.29	0.7752	0.6255	0.3765	-0.3002	1.137	0.08356	0.1295
CRBN	NL	0.7587	0.3016	0.5627	-0.3136	-0.1014	-0.4942	0.8433	0.389	0.6051	0.2618	0.03723	0.8927	0.5068	0.01904	-1.08	-1.244	2.311	1.336	-0.7362	-0.5843	-0.4497	-0.5822	-0.06995	-0.6317	-0.2832	-0.08043	-0.4742	1.486	0.2338	-0.5351	0.2801	0.1068	0.1483	-0.3085	0.1163	0.7412	2.935	-0.407	1.871	-1.031	-0.861	1.165	0.1373	-0.7095	-1.442	-1.742	-1.53	-0.7335
CRYZL1	NL	0.7019	-0.3917	-1.856	0.134	-0.2599	0.04154	0.3394	0.7591	-0.002639	0.112	-0.2227	-1.622	-0.6586	0.4447	-0.00352	-0.124	1.417	-1.081	-0.9009	-0.9765	-0.7983	-0.4614	-1.98	1.18	0.05714	0.008267	-0.05288	1.127	-0.2414	0.1993	0.4241	-0.991	-0.174	0.1822	-0.4404	0.2134	1.173	-0.4761	0.6995	-0.4975	-1.02	0.2543	0.6434	-0.2012	-0.9437	-1.415	-0.3826	0.2802
ACYP2	NL	-0.08724	-0.1134	0.46	-1.095	-1.173	-0.4636	-0.9411	-0.4788	0.5798	1.17	-0.0896	-1.084	-0.3875	-0.08218	-0.1562	-0.4042	0.33	0.1481	-0.9183	-0.3836	-1.005	-1.018	-0.2858	-0.3134	-0.191	-0.2583	-0.291	1.939	0.1024	-0.6383	0.7805	0.02399	-0.06103	-0.5998	0.3094	1.069	1.148	-0.9139	0.7572	-0.1237	-0.3288	0.9894	-0.4472	0.0111	0.05011	-0.9014	0.08755	0.2071
MGST3	NL	0.05773	-0.8783	0.9004	0.1144	0.4466	-0.3463	-1.003	-0.6267	0.2961	0.3313	0.3702	-1.169	-0.06541	-0.6173	-0.6132	-1.441	1.364	0.4385	-1.029	0.2335	-0.5391	-1.562	-0.2756	-0.3324	-0.03831	0.5907	0.3933	0.4656	-0.9575	-0.3942	1.353	0.504	-0.6862	-0.5857	-0.5904	0.7883	0.6509	-0.6845	-0.1879	-0.2657	0.01768	0.2253	-0.05103	-0.5696	-0.4143	-0.6775	0.04211	-0.007818
PEX19	NL	0.4481	-0.2554	0.1195	0.4705	-0.06123	0.02771	-0.09333	0.1114	0.8725	0.2707	-0.354	-0.3136	-0.6375	0.1349	-0.4534	-0.279	-0.01802	0.3327	-1.109	-0.425	-1.116	-0.9739	-0.8495	0.5703	-0.04722	0.3842	-0.2737	0.702	-0.4593	-0.3658	0.632	0.1558	-0.01745	-0.2729	-0.4009	0.9301	0.5965	-0.7094	0.3664	-0.3427	-0.7278	0.424	0.09244	-1.003	-0.3049	-0.4159	-0.136	-0.5966
MDH1	NL	0.02397	-0.3143	-0.3781	0.1588	-0.1559	0.3105	0.2387	-0.5579	0.5979	0.5306	0.2492	-0.1652	-0.574	-1.38	-0.3199	-0.3497	0.9225	0.4443	0.01541	-0.3223	-0.671	0.1974	-0.1656	0.221	-0.7247	0.1518	0.4601	0.07831	-0.4112	-0.6453	-0.3586	0.5765	-0.2372	-0.62	0.1467	-0.1203	0.8644	-0.1726	0.47	0.1224	-0.3267	0.2211	-0.4201	-0.2215	-0.211	-0.3267	0.5266	0.796
ATP5L	NL	0.5919	-0.1262	-0.1283	-0.8961	-0.4399	-0.3745	0.2803	-0.003278	-0.1207	-1.078	0.3301	-0.9468	-0.08707	0.478	-0.6603	-1.056	1.376	0.3668	-0.8556	-0.2101	-1.042	-0.1372	-1.137	0.264	0.6677	0.1178	0.2784	1.575	-0.04095	-0.3561	0.8231	-0.4347	0.03894	-0.6356	0.6922	0.7043	0.1792	-0.3169	-0.04195	-0.07651	0.03084	-0.6598	-0.2235	-0.2814	-0.1438	-0.7082	0.1357	-0.2997
TSNAX	NL	0.3657	0.1879	-0.08345	-0.05835	0.1741	-0.3115	0.7273	-0.2141	0.1632	0.664	-0.2433	0.08188	-0.2848	-0.4069	-1.396	-0.9893	0.6368	0.1935	-1.517	0.4327	-1.023	-0.7963	-0.5571	-0.5493	-1.003	-0.2561	-1.89	1.332	-0.02554	-1.403	0.3497	0.2215	-0.04448	-0.475	0.1253	0.8763	1.799	-0.5188	0.3102	0.1018	-1.067	0.9028	0.5681	-0.6926	-0.5942	-0.02506	-0.0185	-0.4474
MAT2B	NL	-0.4869	-0.1571	-1.514	0.2933	-0.5966	-1.385	0.5816	-0.7306	-0.385	0.5627	-0.6281	-0.9306	-0.4578	-0.3116	-1.169	-0.7579	0.4382	0.5714	-0.5497	-1.157	-2.153	-0.7394	-0.9395	0.606	-0.3746	-0.7727	-0.4122	0.1687	0.5519	-0.5805	0.1453	-0.1653	-0.1661	-0.9439	-0.2133	0.1405	0.5875	-1.419	0.0357	-0.126	-1.405	-0.06638	-0.5905	-1.382	-1.048	-1.486	-1.253	0.1174
YPEL5	NL	0.1423	-1.28	0.3815	-0.3455	-0.7686	-0.3956	-0.1991	-0.9479	0.751	0.9912	0.6217	0.05866	-0.9662	-0.2573	-0.03489	1.098	0.8355	-0.03922	-0.8061	-0.3549	-1.51	-0.7428	-0.2138	0.9284	0.4286	-0.6367	-0.2065	1.407	-0.1344	-0.752	0.2112	-0.2037	0.3441	-0.4242	-0.01805	0.72	1.333	-0.6705	-0.5894	-0.4962	-0.1825	-1.083	0.5987	-0.3404	-0.2332	-0.7267	-0.2663	0.391
TCEAL1	NL	-0.4911	-0.7781	0.2429	-0.3031	-1.059	-0.7424	-0.5802	-0.06295	-0.05387	0.1987	0.2065	-1.014	-0.1325	0.649	-0.01951	-0.5498	0.1954	0.02424	-1.157	-0.8054	-1.123	-0.7662	-0.3223	0.567	0.05102	0.5174	0.09591	1.435	-0.1104	-0.7	0.7084	-0.06069	-0.1731	-0.4225	0.04202	0.5974	0.846	-0.2338	0.6117	0.4028	-0.8094	0.2442	1.171	0.1666	-0.001079	-1.073	-0.2107	0.2055
CALM2	NL	-0.06063	-0.4923	-0.2832	-0.2991	-0.9383	0.5232	-0.1187	0.0232	-0.7219	0.503	-0.0518	-0.05902	-0.6076	-0.564	-1.338	-0.9324	0.6899	0.02991	-0.5042	-0.4503	-1.322	-0.3444	0.0867	-0.1396	0.3032	0.5323	0.323	0.01096	-0.3037	-0.5324	-0.2536	-0.2357	-0.08394	-0.002453	0.3312	0.5635	0.7175	0.02355	0.2501	-0.0607	-0.6185	0.2443	0.4542	0.002538	-0.3526	-1.197	-1.002	0.3321
ATP5F1	NL	0.05975	-0.2565	-0.2319	-0.02365	-0.8831	-0.1419	-0.6657	-0.1994	0.1253	0.9551	-0.7867	-0.1693	-0.6428	-0.6351	-0.7638	-0.1811	0.5679	-0.355	-0.5523	-0.3836	-1.122	0.07971	-0.4343	-0.08161	-0.1161	0.2083	0.006591	0.5921	-0.2602	-0.4632	0.1394	0.5818	0.2225	0.0208	0.3281	1.002	1.174	-0.2371	0.8013	-0.2395	-0.2789	0.1012	-1.012	-0.212	-0.1642	0.0489	0.05827	-0.6511
COX5B	NL	0.2673	-0.1297	0.5747	-0.1526	-0.4589	-0.6343	0.3861	-0.8076	-0.5887	0.2749	1.115	-0.597	-0.2547	0.04428	-0.9632	-0.5098	1.18	0.6576	0.1666	0.2314	-0.8758	-0.601	0.0119	0.4853	-0.1595	-0.1784	-0.03223	0.3792	-0.8596	-0.9216	0.07794	0.1728	-0.3956	-0.01373	0.5462	0.7527	1.452	-1.112	0.6456	-0.613	-0.01283	0.07033	-0.154	-1.398	-0.8702	-0.8854	-0.3939	-0.5169
PEX11B	NL	-0.1325	-0.4741	-0.3017	0.4963	-0.3927	-0.5346	-0.2893	-0.4683	0.03195	0.001101	0.05034	-0.1089	-0.2423	-0.3453	-0.08629	0.05848	-0.1821	0.1831	-0.7684	-0.3672	-0.663	-0.2992	-0.2903	0.2982	-0.2747	-0.2573	-0.2051	0.2044	-0.2125	-0.4652	0.1246	0.3642	-0.1672	-0.2349	-1.017	0.3702	0.7578	-0.6412	-0.3567	-0.06441	-0.5108	-1.091	0.1223	-0.2261	-0.2011	-0.4301	-0.5308	-0.5542
IMPA1	NL	1.422	0.1996	-0.3863	-0.1577	-1.337	-0.1526	-0.4489	0.6874	0.4944	1.315	-0.6074	-1.462	0.211	0.2006	-0.714	-0.8058	1.047	0.02037	-0.8179	-1.035	-0.573	-0.469	-0.7885	-0.3698	1.128	-0.9324	-0.2495	1.417	-0.03844	-1.053	0.6077	0.3206	0.3576	-0.488	-0.3791	-0.3002	0.3135	-1.605	0.9281	-0.601	-1.347	-2.005	-0.3018	0.6337	-1.403	0.3977	-0.08606	-0.06717
TTC1	NL	-0.2968	-0.4237	-1.565	-0.1718	-0.5254	-1.702	0.01665	-0.5143	-0.4631	0.2491	-0.4249	-0.9451	0.1155	0.05345	-1.174	-0.3195	-0.3675	0.6591	-0.3018	-0.3961	-1.934	-0.7446	-0.5103	0.1851	-0.05149	0.03129	0.2166	0.1392	-0.6087	-0.6553	-0.2359	0.6206	0.4219	-0.188	-0.7114	0.1471	1.285	-0.4891	0.3132	-0.7737	-0.6724	0.06421	-0.4826	-0.5962	-1.067	-2.053	-0.05743	-0.8516
GABARAPL2	NL	0.3324	-0.4859	0.8371	-0.4139	-0.8128	-1.213	-0.2033	-0.3816	0.5316	0.8192	0.7305	-0.3807	-0.8439	0.7071	-0.1916	-0.4776	0.7769	-0.7155	-0.6871	-1.877	-0.6459	-0.00654	-0.1129	0.7798	1.119	0.2024	-0.5883	0.7481	-0.2989	-0.216	-1.425	0.1558	-1.437	-0.7762	-0.1064	0.5267	1.228	-0.8178	0.1474	0.3385	-0.2043	1.233	0.427	-0.416	0.009904	-0.4955	-0.2943	0.08111
NDUFS3	NL	0.5066	-0.01348	0.383	0.119	-0.7508	-0.0375	0.2204	-0.09422	-1.486	-0.3336	0.05128	-0.902	-0.8659	-0.1984	-1.624	-2.275	0.8692	-0.3621	-0.9759	-0.1057	-0.8402	0.2761	0.1544	0.291	-0.2415	0.2192	-0.137	0.3097	-0.2911	-0.4974	0.2101	-0.2802	-0.5457	-0.3648	-0.4164	0.5597	0.3135	-0.5241	-0.7327	0.3062	0.1023	-0.5013	0.6134	-0.2835	-0.1905	-0.1307	-0.2153	-0.6183
FBXO3	NL	1.183	-1.627	-1.593	0.3979	-0.6915	-0.3075	-0.6559	0.4175	-1.355	0.5244	-0.02305	-0.6708	-1.054	-1.147	-2.349	-2.268	0.6893	-1.42	-1.107	-1.116	-1.524	0.7739	-0.2893	0.1553	0.1844	0.6232	-0.2597	-1.477	-0.09895	-1.247	1.233	-0.09863	0.6561	-0.7605	-0.8001	1.133	0.06355	-0.3161	-0.887	-0.3781	-0.8403	-0.5734	0.6977	-0.06854	0.04063	-2.577	0.3811	-0.3391
CCDC121	NL	0.2598	-0.2268	0.276	0.2762	-0.6737	-0.273	-0.09935	0.06882	0.1454	0.6659	0.2539	-0.1593	-0.23	0.495	-0.1046	-0.1403	0.9097	0.2664	-0.3898	-0.2112	1.134	-0.341	0.1874	0.7794	0.837	0.2469	-0.2864	0.5392	0.1544	-0.2765	0.3545	-0.3251	0.1504	-0.3008	0.2134	0.5207	-0.03007	-0.8002	0.05487	0.001873	-0.09381	-0.8974	0.1791	-0.8823	0.5023	-0.175	0.8423	0.01563
CRYL1	NL	-0.04962	-1.952	-0.7419	-0.7618	-1.759	-0.6478	-0.6445	-1.455	1.663	1.214	-0.5362	0.217	-0.4252	1.474	0.09525	0.4882	0.8822	0.5426	-0.8954	-1.258	-1.96	-2.078	-1.206	2.236	0.9327	-1.717	-0.2337	0.4555	-0.556	-0.08779	-0.6793	-1.018	0.1896	-0.1762	0.7679	1.562	0.922	-1.154	-0.1014	1.076	-0.2736	-0.9756	-0.3893	-0.2048	1.114	0.241	-0.6454	-0.3723
SNX11	NL	0.8687	-0.2949	-0.2217	0.228	-0.21	-0.8357	-0.4086	0.09509	0.01401	0.2313	-0.319	-0.384	-0.2709	-0.3528	-0.3304	-0.5681	0.04235	0.2765	-0.09678	0.08742	-1.32	-0.2383	-0.2191	0.2409	-0.8485	-0.2375	0.1706	0.9884	-0.0716	-0.8049	0.592	0.4306	0.213	0.5802	0.4156	1.214	1.822	-0.8039	0.7598	-0.4744	-0.07481	0.8033	-0.3111	-0.8258	-0.1461	0.2265	-0.3115	-0.4503
GABRB2	NL	0.5323	-0.3044	0.7716	0.4547	1.175	-0.4008	-0.5546	-0.3354	1.012	-0.443	2.105	0.9545	-3.061	-1.124	-0.727	0.4609	0.7209	-0.4421	-0.3412	-0.2366	-0.8306	-0.327	0.6221	0.2136	-1.569	-1.396	0.4561	0.7026	-0.6766	-0.005841	-1.054	-1.21	-0.5624	-0.0558	0.8643	0.04083	1.059	0.1091	1.246	-2.821	0.5382	-0.7685	0.8069	0.3616	-1.718	0.138	-1.054	2.64
SERPINI1	NL	2.689	0.2009	0.7989	-0.8793	1.137	0.2661	-1.303	0.7487	2.689	-0.7714	2.139	-2.087	0.8343	-1.178	-2.029	-0.48	0.2451	0.1834	-2.241	-3.08	-0.4112	-0.0283	0.8063	-0.8407	1.34	0.1346	3.304	-2.638	-0.2915	0.1873	-0.09786	4.04	-0.5693	0.5934	1.536	-1.312	1.069	0.833	1.612	-1.464	1.026	-2.011	-0.5633	1.883	0.3013	-3.913	-3.663	3.546
KCNK1	NL	2.807	0.3371	0.2743	-0.6542	1.106	0.2305	-1.303	2.294	3.136	-0.2379	4.424	1.552	1.714	-1.25	-0.4511	0.1201	2.054	-0.2811	0.1273	-2	-0.04987	1.678	1.669	0.4562	0.7847	2.294	3.739	-1.559	-0.6198	1.087	-0.8012	3.756	-0.8438	1.44	1.297	1.235	0.4226	2.423	2.818	-1.739	0.8811	3.173	-0.3618	2.136	0.9784	-2.053	-3.449	1.677
SNCG	NL	-0.08797	-0.1198	-0.16	-0.1259	0.2933	-0.4362	-0.423	-0.9868	1.381	-0.6445	0.4715	-0.2018	-0.7706	0.9662	0.5013	1.424	0.2957	-0.2921	-0.1203	0.1823	0.06864	-0.2808	0.7273	0.1571	-0.6586	-0.8067	0.3973	0.2087	-0.4474	-0.04154	0.2046	-0.6285	-0.06666	0.229	2.014	-0.3442	0.709	0.5399	0.1732	0.1442	0.4996	-0.3984	0.04007	0.08405	-0.9601	0.5896	-0.7091	0.5322
CPNE6	NL	1.146	-0.2344	-0.3288	0.1954	0.8005	-0.6364	-0.2016	0.3996	3.035	0.1464	1.527	-0.5445	-0.8922	-0.1754	0.04726	-0.3071	0.05992	-0.5078	-0.2755	-0.1375	0.2406	0.05475	0.3889	-0.1963	1.17	-0.6787	1.34	-0.4855	-0.4879	-0.342	-0.1732	-0.9956	-0.02511	0.6613	1.582	-0.348	0.2379	0.3475	0.6115	1.151	0.7683	-0.4137	0.3564	2.059	-0.4926	-0.3616	-0.5039	1.242
KCNJ3	NL	0.7198	0.8391	0.56	-0.327	0.9737	1.467	-1.052	-0.5424	0.8076	-0.5938	1.015	-1.104	-0.04503	1.224	0.6482	0.0549	1.716	-0.7427	-0.09767	1.488	1.406	0.006037	0.9407	0.6002	0.6504	-0.09528	2.193	0.6929	0.3222	0.5748	-0.08276	-0.3276	-0.1635	0.472	2.209	-0.1761	0.0914	0.2644	0.4431	0.3808	1.132	-0.3881	0.3515	0.4007	1.02	-0.1269	-1.944	3.544
GRM1	NL	0.6184	-0.5877	-0.2124	-0.2698	1.231	-0.4208	-0.5677	0.1678	0.1841	0.4596	1.196	-0.5156	-0.288	1.749	1.169	2.412	0.4891	-0.482	-0.3895	1.097	0.7991	-0.2333	0.7139	-0.3209	0.1887	-0.7668	2.325	0.0892	0.1082	0.4877	0.1514	-0.4338	-0.3952	0.2518	2.012	-0.2752	0.9065	-0.06482	0.07399	-0.2292	0.633	-0.6336	-0.2054	1.638	-0.4591	1.149	-0.7367	0.9036
VIP	NL	0.1212	0.188	0.0141	0.09665	1.358	-0.6587	-0.1365	-0.2789	-0.3681	0.2608	0.4976	-0.6554	-0.6224	0.07296	0.08535	-0.3096	0.4359	-0.3445	-0.1109	-0.936	-0.3929	-0.6089	0.387	-0.3203	-0.5544	-0.7563	0.6825	0.2273	-0.3349	-0.4108	-0.447	-0.3041	0.561	-0.143	1.156	-0.4209	0.3945	0.4102	0.8317	-0.5441	0.4198	-0.4182	0.5134	-0.3482	-0.5088	-0.9344	-0.3206	1.586
HPCAL4	NL	2.148	-0.404	2.237	0.3443	3.564	-0.2164	-1.583	1.101	4.533	2.153	2.867	-0.8653	-0.953	0.4398	-0.2127	-0.7666	0.02566	-1.412	1.134	-0.4687	0.4389	1.835	0.9832	0.3177	3.921	2.863	3.373	2.071	0.6126	-0.1143	4.615	0.5645	0.373	1.619	2.71	1.098	1.763	2.436	2.55	3.402	1.351	-0.9492	-0.02326	4.344	1.437	0.09577	-0.1971	2.876
HPCA	NL	3.693	0.4036	0.9332	0.3809	2.336	0.175	0.228	2.416	3.867	1.251	2.53	-1.145	-1.169	-1.483	-0.3647	-1.391	1.956	-0.3425	-0.5839	0.7427	0.9267	-0.4449	0.007991	-0.6592	-0.6343	0.2286	1.959	-0.3185	0.4377	-1.579	0.8281	-0.4434	0.821	0.9081	1.213	0.6561	0.4269	0.4045	1.442	0.3387	1.176	-0.8244	0.5401	3.046	-0.5716	-0.9701	-1.137	2.463
CRYM	NL	4.557	0.2012	-1.779	1.542	3.498	-0.9132	-1.377	2.222	3.415	0.7404	4.353	-0.8009	-1.972	0.7064	0.5659	-1.336	0.7044	-1.302	0.1498	0.4978	1.925	-0.6851	2.016	1.672	-1.689	-1.46	5.139	-0.3944	-1.323	-0.9661	1.38	-1.014	1.726	2.254	3.414	0.04277	3.335	2.223	3.399	0.8701	1.949	-0.6431	0.6589	4.456	-1.785	-1.045	-1.483	2.551
CCK	NL	3.743	2.338	-0.9885	0.9485	3.671	0.602	-1.262	-0.2712	3.549	1.792	5.495	0.7392	-1.733	-1.125	1.265	-0.9501	2.132	-1.047	0.4747	-0.4051	2.147	-0.973	3.084	-0.7951	-1.177	-1.192	6.43	-0.0006754	-0.8691	-0.9134	1.807	-2.392	-0.8105	3.665	4.968	-0.07148	3.864	4.776	2.829	0.1487	3.05	-0.6891	1.703	4.129	-1.532	-0.2303	-2.009	7.208
GPR22	NL	1.227	0.6357	-0.002078	-0.06339	0.9678	-0.7924	-0.6423	3.031	0.121	0.3158	2.092	-0.7387	-0.6046	0.7499	0.2084	-0.5419	3.741	-0.4691	0.1611	0.1263	0.5632	-0.2695	1.141	-0.01045	0.2766	2.773	1.436	-0.2275	-0.4564	-0.1583	-0.2059	-0.1718	0.6943	0.782	1.671	0.3087	0.3168	1.871	0.4257	-0.6148	0.9554	-0.3527	-0.1514	0.8874	0.668	-0.8068	-0.7409	1.94
CHN1	NL	0.382	-0.1322	-0.8281	-0.4214	0.2736	-0.172	0.1646	-0.4827	0.7289	1.01	1.484	-1.956	-1.308	-0.8931	-1.098	-2.25	0.4973	-0.6503	0.06482	-0.8621	0.173	-0.5526	0.2158	-0.01104	-1.18	-0.3873	1.804	-0.1874	-0.6962	-0.7031	0.2579	-0.07807	-0.08539	-0.4285	1.087	-0.3095	-0.1958	0.6153	-0.1778	0.9774	-0.4639	-0.3976	1.564	1.635	-0.8957	-2.272	0.1089	2.734
CA4	NL	0.9167	-0.4687	-0.4754	-0.1218	-0.3115	-0.5777	-0.4148	-0.8131	0.1993	0.1665	0.841	-0.5997	-1.37	0.7497	0.2079	-0.3184	0.4467	-0.8927	-0.3394	0.635	-0.4142	-0.64	-0.1935	0.4299	0.518	-1.097	1.487	0.6985	-0.2311	0.1386	-0.9274	0.2042	-0.7043	-0.1324	1.184	-0.7248	-0.06639	-0.4279	-0.2076	1.813	-0.2835	0.0004335	0.8032	0.4846	-0.543	0.1761	-0.8577	0.4596
ADD3	NL	0.9234	-0.687	0.6429	-1.42	0.007297	0.2853	0.1285	0.1802	2.886	1.365	1.11	-0.6715	-0.6024	2.13	1.422	3.213	0.3382	-0.09855	0.07692	-1.645	0.03018	-0.7368	0.02291	1.274	1.115	-0.7229	0.1258	1.298	0.5789	1.058	0.8704	-0.2723	-0.7639	-0.6034	0.9126	-0.5203	-1.061	-0.6544	0.7466	0.772	-0.8436	-1.198	0.5799	0.03807	-0.7799	0.6768	-0.6961	0.4461
CAMK2G	NL	0.5569	-0.7625	1.334	-0.3959	0.4197	0.01075	-0.3865	-0.9037	3.216	1.07	2.051	-0.1539	-0.9335	1.403	0.9096	1.562	0.03357	-0.37	-0.4656	-0.3179	1.35	0.325	0.9051	1.401	2.22	-1.203	1.173	0.8756	-0.03949	0.6591	-0.2837	-0.1596	-0.7887	-0.658	-0.07319	-1.14	0.4552	-0.3206	-0.4496	0.7341	-0.5644	-0.3929	0.6762	0.1928	-0.3624	0.5943	0.0545	3.212
NTSR2	NL	1.272	-1.115	1.955	-1.036	-0.4304	-0.03702	-1.441	0.4641	1.986	0.9328	-0.1158	-1.211	-1.533	1.913	-0.9367	-0.9822	0.4349	-1.224	-0.7227	1.182	-1.342	-1.371	0.269	-0.5593	5.099	-1.054	2.202	-1.528	-0.9554	3.598	2.443	0.6414	-1.155	-0.4328	1.11	-0.412	-0.6142	0.148	-0.0883	3.684	0.1551	-1.324	-0.8001	-0.7503	-1.425	-0.04414	0.7856	2.935
AGXT2L1	NL	1.702	0.419	3.966	-1.158	2.345	1.187	-2.085	2.756	2.388	7.531	1.796	-3.284	-2.299	6.465	1.447	-0.477	0.9543	-2.068	-2.334	-1.564	-0.209	-3.376	-0.03621	6.013	4.702	-1.356	5.056	1.864	-0.1564	5.283	4.831	4.116	-1.844	0.9187	1.458	-0.8597	1.647	-0.8364	4.087	3.474	-0.513	-3.236	-0.7906	5.138	-3.176	0.2134	2.149	5.238
EDG1	NL	0.06838	-0.6362	1.086	-1.162	-0.03155	-0.3846	-1.691	-0.2015	0.4961	0.1471	-0.9678	-0.8476	-1.132	1.392	1.24	0.1045	-0.3869	-1.556	-1.42	-1.514	-1.486	-2.634	-1.01	1.193	0.5973	-2.062	0.617	1.068	0.4028	0.9355	1.296	1.031	-0.1671	-1.323	-0.3623	-0.7365	-0.7413	-0.15	-0.3547	-0.2708	-1.367	-1.562	-0.2508	-0.3933	-1.886	-0.5901	-1.516	0.7123
MYBPC1	NL	-0.05916	-2.375	-0.733	-1.445	0.07772	1.566	-2.825	-1.545	1.44	3.903	-0.3664	-3.306	-1.726	1.775	-0.9005	-2.72	-0.2944	-2.637	-2.661	-1.222	-2.978	-2.881	-0.6662	0.6819	0.7537	-2.483	3.214	-0.174	-0.4606	-0.1667	4.649	3.597	-3.408	-1.455	1.99	-1.174	1.08	-2.309	1.508	-1.052	-1.29	-2.95	-1.601	2.3	-2.499	-0.4049	-3.482	1.596
PPP1R1A	NL	2.777	0.2487	3.086	-0.5449	2.005	-0.4691	0.3366	2.438	3.787	-0.1853	1.614	-0.3177	-0.5379	4.403	0.882	2.205	-0.09258	-0.9	-0.6431	0.8604	-0.5347	-0.1332	0.5311	2.471	1.857	-1.01	1.651	2.747	0.3669	1.51	-0.277	1.972	-0.02215	1.327	2.536	-0.1228	-0.3416	-0.2893	-0.1225	1.453	3.126	1.158	1.757	-0.9669	0.7197	2.468	-1.281	1.638
FEZF2	NL	0.4778	-0.0983	-0.692	0.04973	0.4018	1.038	-0.7763	-0.3188	1.805	-0.3847	0.6743	-1.158	-1.029	-0.299	2.302	2.239	0.5195	-0.9085	-0.1218	-0.1812	0.4953	1.522	0.6587	1.646	1.669	-0.0127	0.6561	0.3987	0.05582	0.6526	0.6918	-1.224	1.73	1.045	1.392	-0.3007	0.9533	0.2172	0.7066	-0.8421	1.062	-1.422	-0.2086	1.249	-1.575	0.7483	-1.723	2.976
LOC201229	NL	1.074	-0.9792	-0.3955	-0.9441	-0.1503	-0.9508	0.5696	0.1768	0.5476	1.763	0.6955	-0.9618	-0.4874	0.09187	-0.4292	0.4257	-0.007829	0.1176	-0.3747	-0.207	0.9781	-0.8482	0.5737	0.7403	2.313	-0.8356	-0.2058	0.1897	-1.187	-0.5159	0.3905	-0.1996	-0.7805	-0.3664	0.4208	0.2985	1.308	-0.2728	-0.1216	0.5568	-0.2932	0.03605	-0.2779	-0.2493	-0.5126	-2.032	-0.7709	0.1238
SLCO1A2	NL	0.9408	-0.4742	0.236	-0.5175	-1.171	1.329	-0.5208	0.4588	-0.3706	1.451	-0.2878	0.566	0.4803	1.883	0.8063	1.956	0.4825	0.67	-0.01914	-1.013	-0.8801	-1.257	1.056	2.282	1.525	0.2593	0.1635	3.17	0.9438	2.758	-1.165	1.384	-0.4726	-0.002025	1.454	-0.09843	-0.646	-0.001749	0.4044	-0.5085	-0.3573	2.042	-0.2559	0.8637	-0.458	0.1884	-2.111	1.115
DHRS9	NL	1.211	-1.045	1.136	-0.629	-0.436	-0.6912	-0.9712	-0.09886	-0.7011	-0.7731	-0.02717	-0.3062	-1.187	0.1468	-0.07992	0.3579	1.147	-0.5517	-0.7419	-0.2861	-0.8691	-0.4797	-0.4438	0.9306	0.7767	0.8297	0.2279	2.252	2.893	1.788	-0.6242	1.355	-0.5654	-0.239	2.652	0.3655	-0.7425	-0.9821	-0.1759	1.008	-0.1621	-0.7672	-0.02654	0.5563	0.5691	0.886	-1.41	0.314
FLJ22655	NL	1.258	-1.428	0.7332	-0.1674	-0.8774	-0.7454	-0.6251	0.1729	-0.959	0.4252	0.334	1.434	-0.7013	0.3058	0.1501	-0.7346	0.7431	-0.1015	-0.07964	-1.068	-0.3742	-0.4283	1.281	-0.00766	-0.5042	-0.2139	-0.4188	1.848	-0.2271	0.8123	0.2667	0.1537	0.5429	-0.5698	1.068	0.9838	1.52	-0.3138	0.7138	0.5932	-0.1176	1.365	1.511	-0.9717	-0.1864	0.2332	0.8674	-0.2307
THTPA	NL	0.9246	-0.09532	0.1549	1.044	-0.5822	0.1331	0.2493	0.009146	0.2574	-1.133	-0.2676	0.496	-0.4407	1.192	0.2131	0.7982	0.1907	1.594	-1.431	-0.1215	-1.922	-1.236	-0.1065	0.8312	0.6388	-0.3031	-0.9786	0.4823	-0.2259	-0.0475	0.229	-1.413	0.8183	-0.08376	0.5431	-0.1222	-0.1614	0.04368	0.6497	-0.7949	0.7409	-0.4445	0.6464	-1.99	1.201	-0.2357	0.6436	0.9287
SLC30A10	NL	-0.982	-0.2433	2.766	-0.1303	0.02491	-0.2935	-0.5067	-0.1829	-1.325	0.2044	-0.571	0.05156	-0.8671	0.1497	-0.2773	-0.7155	-0.02831	-0.8172	-0.1539	-0.1247	0.5034	-0.4915	0.5819	0.4293	1.609	-0.7294	-0.5757	0.4977	0.02438	0.7902	-0.07659	1.688	0.1512	-0.1348	0.2277	-0.6676	-0.599	0.002708	0.4246	1.569	0.5285	-0.2082	0.2238	-0.4954	0.8289	-0.4707	-0.781	0.4135
ANXA3	NL	-0.02576	-0.5197	-0.6192	-0.3505	0.4056	-0.3738	-0.893	-0.1596	-0.3662	-0.3739	-0.08729	1.107	-1.235	-0.03308	-0.35	-0.3706	0.1589	-0.6946	-0.8528	-0.08061	-1.084	-0.588	-0.172	0.2153	-0.6761	-0.6304	0.5652	1.082	-0.5367	-0.05158	-0.2101	0.7413	-0.9516	0.5684	0.6637	0.4009	0.6062	-0.2481	1.023	-0.1303	-0.1334	-0.525	0.06726	-0.5668	-0.8199	-0.4844	-0.8439	0.9927
FXYD1	NL	-0.7446	-1.719	-1.685	-1.148	-0.02445	-1.113	-1.588	-1.388	0.4578	-0.7611	1.359	0.4647	-1.716	-1.749	-1.478	-2.182	-1.011	-1.726	-1.93	1.876	-2.001	-1.922	-1.192	-1.632	-0.02541	-2.512	0.7914	-2.483	-1.866	-1.663	-1.944	0.2834	-1.708	-0.1644	0.01058	0.6493	0.3882	-0.8999	-0.05874	0.124	0.4711	1.442	-1.609	-0.6886	-0.789	-2.312	-3.444	1.615
PARP8	NL	0.2168	1.086	0.8954	0.9652	1.031	-0.9844	1.634	1.063	0.858	0.4475	1.509	0.1545	-0.03063	-1.08	-0.4292	0.484	-1.8	1.639	-0.1552	-0.6396	0.1973	1.181	0.1576	-0.7151	-0.7915	0.2769	0.2065	0.7741	-0.0498	0.2989	0.4851	1.224	-0.06736	-1.087	-1.019	0.8866	0.8964	0.68	-0.06533	0.01358	-0.6981	2	0.3199	-0.3913	1.572	-0.5407	-0.8117	-0.4426
MAGEH1	NL	1.134	0.5026	2.591	1.231	0.4038	0.4889	-0.05101	0.9126	0.8396	-0.3835	1.081	1.075	1.974	1.529	0.2543	0.2949	0.9619	1.212	0.03543	0.2934	0.5839	-0.6912	0.7559	1.526	1.151	1.693	1.91	2.377	1.102	0.8776	1.246	1.021	1.166	0.8538	0.6109	2.123	3.281	0.2745	1.672	-0.2707	1.637	2.051	1.444	0.7696	0.9647	1.104	0.1321	1.858
SLC16A7	NL	1	-0.0358	1.287	0.245	1.045	1.26	0.6799	0.7275	1.256	1.111	5.055	1.324	0.9529	1.18	-0.111	0.805	1.495	0.3235	0.8671	1.882	1.723	0.9697	1.566	0.5675	0.2088	0.3487	0.8293	1.826	-1.028	0.2649	0.2592	0.1795	-0.5599	-0.8111	-0.5906	-0.06529	-0.06232	0.888	0.08585	0.2481	0.1657	0.3448	0.8535	2.071	0.9214	0.4051	-1.118	1.194
PGBD5	NL	1.083	0.3893	-0.04447	-0.1232	1.183	0.8382	3.835	0.02788	0.3757	-0.1104	1.975	-1.106	0.262	-1.7	1.014	1.356	0.879	-0.7521	0.4576	1.477	-0.3752	2.692	0.8011	0.3599	1.511	1.295	0.683	-0.8935	-0.2968	-0.09102	-0.6003	1.092	0.7274	1.488	-0.03684	0.6567	-0.4327	0.8617	-0.1879	1.39	0.9878	-1.452	0.8768	-0.4916	1.106	-1.254	0.303	1.028
TPM3	NL	-0.3123	-0.1078	0.02299	-0.08201	0.6242	0.7835	-0.522	-0.4654	0.5908	-0.07046	-0.06152	0.013	-0.4706	-0.2176	0.04648	-0.4781	0.3818	0.5896	0.04062	0.2246	-0.4917	-0.1372	0.1235	-0.1782	-0.6216	0.2962	0.6478	-0.807	-0.5205	-0.7344	-0.08494	0.3353	0.1126	0.02192	1.083	0.01454	0.1691	0.3459	0.1895	0.257	0.8267	0.1052	-0.04561	0.2849	-0.2494	0.944	-0.9349	1.069
CDC42	NL	0.7068	-0.3287	-0.4506	0.2643	-0.3294	0.7893	-1.566	0.4476	0.4639	0.7268	0.3651	-0.6428	-0.4585	-0.8297	-0.1664	0.6517	1.34	0.8078	-0.3798	0.7947	-0.2529	0.392	0.2358	-0.2961	-0.8342	0.2079	-0.7614	0.09149	-0.1122	-0.4161	0.2258	0.09392	1.006	0.8819	1.273	1.011	1.615	0.062	0.6133	-0.2755	1.292	0.4203	-0.5136	0.1265	1.285	0.4524	0.2602	0.3991
PSCD1	NL	0.4119	1.33	0.7151	1.18	0.2294	0.6355	-0.1046	-0.1517	0.1184	-0.5476	0.5128	1.042	1.047	1.157	1.271	1.399	0.193	0.306	0.7062	-0.3069	0.7235	0.5666	1.204	0.9326	1.386	0.06187	0.4938	-0.2322	1.46	1.329	-0.3849	0.6116	-0.8442	1.093	0.8376	0.1883	0.01107	0.006591	-0.1405	0.2391	1.145	-0.09657	0.8535	0.3319	1.248	0.6296	-0.4373	0.4035
ENPP4	NL	0.5426	0.7515	1.47	0.003686	0.317	1.805	1.011	-1.267	2.101	0.1372	1.379	0.4854	0.5063	0.7671	0.9713	1.149	-0.5761	-1.128	-0.4744	3.015	-0.5848	0.9945	0.2207	1.108	1.859	-0.3289	-0.9674	3.7	0.2415	0.8861	2.136	0.3365	-1.088	0.6521	0.5592	-0.01623	2.06	-0.2846	-0.7998	-0.2727	-0.3465	-0.1088	0.8214	-1.034	1.526	1.333	-3.855	-0.5342
MMD	NL	2.465	-0.2882	-0.01958	0.1676	0.6156	0.06645	-1.661	0.7147	0.09854	0.2485	0.5018	-0.1243	0.4757	-0.9329	1.569	0.2337	1.074	-0.2924	-0.417	0.7476	-0.3188	-0.3944	-0.5863	-0.5445	-0.8444	0.09138	-0.0641	2.518	0.9262	0.154	0.4191	0.496	1.733	-0.1266	1.521	0.6047	1.229	-0.9418	1.116	0.03869	-0.2934	0.2986	-0.3481	2.072	0.5653	1.009	-0.8055	-0.1106
FAM49B	NL	0.4965	0.5801	-0.3341	0.8422	0.2988	-0.6592	-1.11	-0.2817	0.7942	0.01775	-0.3363	-0.1762	0.3624	-0.6004	0.8116	-0.03147	1.433	-0.008521	-0.6932	-0.9627	-0.6414	-0.1606	-0.412	-1.037	-0.3059	0.06332	0.2674	1.137	1.009	0.5454	0.572	0.4761	0.3605	-0.01258	0.8991	1.011	0.7051	-0.3574	1.071	1.172	0.2435	0.2638	-0.0005188	-0.4757	0.9784	-0.1552	-0.4117	0.5886
ARRB1	NL	0.3282	-0.4234	1.373	0.2105	0.6953	-0.7584	-0.1778	-1.25	1.824	-1.06	1.931	0.5137	-0.1838	0.1096	0.275	-0.368	-0.5809	1.669	-0.8532	0.3413	-0.5723	-0.06036	-0.6228	0.5172	2.327	0.2945	1.147	0.3543	0.154	1.143	-0.6645	-0.266	-0.443	0.1822	0.1391	0.1283	-0.8765	0.6636	0.6341	-0.5933	0.9231	-0.2331	0.06944	0.8441	0.5611	-0.1489	-0.8458	0.7378
ROGDI	NL	1.061	-0.39	-0.0331	0.03065	-0.06114	0.02377	-0.2668	0.1254	0.575	-0.4351	1.201	-0.1359	0.4433	0.1739	-0.05927	0.4585	0.1194	-0.05472	-0.2445	0.7027	-0.1862	0.5712	0.1449	0.3078	0.3122	0.6312	0.736	-0.09265	-0.06021	-0.1716	0.04291	0.5737	-0.1735	0.5052	0.472	0.7154	0.04337	0.1591	0.326	-0.001252	0.7645	0.5945	-0.1178	0.6715	1.627	-0.06417	-0.1449	0.6418
GRM3	NL	3.449	-1.178	2.664	-0.2988	0.332	0.5435	-0.2596	0.02748	0.6922	-0.5794	3.181	-0.93	0.5739	-0.1354	-1.365	-0.04698	-0.3187	-0.5423	-0.3705	-1.662	-0.6229	-1.424	1.41	-0.03261	1.281	0.8255	4.051	-0.7875	-0.1678	1.108	-0.05983	3.574	0.486	1.298	1.742	0.02166	0.918	1.031	2.012	1.055	1.279	0.2002	0.05288	3.046	-0.08539	-1.084	-1.923	1.852
SGK3	NL	-0.04723	0.2424	0.2271	0.5066	-1.783	0.6891	-0.9529	-1.082	-0.723	0.08824	1.031	0.5585	1.363	1.489	0.9244	1.243	-0.6226	0.06733	-1.174	0.07293	1.088	0.02352	0.1594	0.7682	1.764	0.9684	1.524	1.394	1.218	0.8414	-0.2622	0.5867	-0.333	1.303	0.5188	1.072	0.2647	0.1517	2.522	-0.5546	-0.1273	0.3705	-1.064	0.8618	2.384	0.8748	-0.4155	0.006892
PLCL1	NL	1.564	1.005	2.325	1.866	0.0519	1.73	-0.427	0.1702	1.562	0.7713	2.232	1.64	1.495	0.7251	0.05461	1.736	0.4275	0.8599	0.06084	0.5458	-0.795	0.7249	1.584	1.79	1.116	2.768	1.424	0.2042	1.395	1.618	0.04291	2.083	1.046	0.6101	0.8739	1.382	0.3754	0.7021	0.7845	0.4712	0.988	2.175	1.81	0.7502	1.124	0.8252	-1.047	1.284
BEST1	NL	0.2723	-0.99	1.594	0.4067	0.6399	1.503	-0.2783	-0.3786	-0.2303	0.5024	1.119	-0.213	1.751	0.7696	0.3536	0.9247	-0.5099	0.6073	-0.4442	0.03071	0.6381	-0.4187	0.281	-0.0005413	1.917	0.4551	1.476	0.5064	0.5146	0.2652	1.014	0.4941	-0.2481	2.295	1.275	0.3586	-0.4779	-0.3407	1.187	0.04238	2.532	-0.3698	0.6145	0.6158	2.917	-0.6277	-0.1127	0.2405
KIAA1598	NL	1.514	0.6005	-0.2474	0.5002	1.715	1.255	1.853	-0.01265	1.108	-1.286	0.4534	-3.152	1.3	-0.1887	-1.002	1.445	-0.3138	0.3431	1.261	0.01172	-1.011	1.596	1.76	0.5637	1.483	0.7447	1.465	0.2239	2.305	0.376	-0.2833	2.489	0.3459	2.402	1.382	0.5081	-0.1533	3.296	1.964	-1.276	0.5124	-1.253	-2.889	1.224	1.225	-2.249	-6.174	0.725
ENPP2	NL	1.735	-1.799	0.08723	-2.337	-0.06197	1.924	-0.1101	-0.2883	-0.03615	-2.478	-0.1641	0.3555	3.668	-0.9639	-1.257	0.6026	-0.8752	0.5743	-1.709	-1.807	-1.362	0.6155	0.4533	-0.9278	2.54	2.021	2.79	-3.69	0.04597	0.8363	-0.169	3.922	-0.9873	2.867	2.346	0.1492	0.1771	0.8634	2.316	1.007	1.596	-1.546	-2.203	3.089	2.398	-1.458	-5.166	1.631
EDIL3	NL	0.967	0.2614	1.464	-1.69	1.523	1.792	-0.6754	-0.2523	1.484	-2.967	2.741	-1.184	2.349	-0.2158	2.942	0.5858	0.7488	0.5941	-2.687	-0.4172	-0.9705	-0.003379	1.991	0.8225	0.9367	1.456	1.408	-1.635	0.5396	1.111	-1.716	2.542	-0.38	1.077	2.882	1.348	0.2491	2.004	3.16	-2.349	0.5354	0.5467	-1.364	1.782	2.274	0.1209	-2.166	2.371
SLC31A2	NL	1.41	-2.185	-2.438	-1.839	-1.246	0.6556	-0.8036	-0.2679	1.288	-3.303	0.5067	-2.115	2.534	-1.297	-0.3478	0.9337	-1.261	-0.3283	-2.551	-2.34	-2.34	-2.033	-0.998	-1.313	1.345	1.274	2.204	-1.504	0.6199	0.2052	0.2378	2.309	-1.128	0.1738	0.8718	0.5232	0.3673	-0.3952	1.355	-1.399	-0.2437	-1.012	-3.056	1.889	1.553	-0.9606	-3.405	0.6566
EVI2A	NL	-0.3154	-2.703	0.2552	-1.134	-0.5766	-0.4867	-2.214	-1.219	1.405	-2.684	-0.995	-1.25	0.9141	0.9363	1.095	2.441	-0.9718	0.8595	-1.98	-3.323	-2.567	-4.224	-1.57	1.043	0.6559	0.4278	1.547	4.489	1.666	0.1345	-0.04743	2.383	-0.6207	0.118	3.326	0.6267	0.6912	-1.975	3.017	-0.2944	-0.7201	-1.466	-3.519	1.097	1.086	-1.124	-3.835	0.8556
TMEM144	NL	1.689	-2.542	-2.694	-2.559	-0.8738	2.368	-0.07332	1.143	0.3783	-0.06425	-0.834	-2.176	2.57	-0.4625	-3.337	0.8983	-0.7831	-0.79	-2.389	-0.936	-0.841	-2.715	0.3765	0.1022	3.502	2.009	2.256	-2.891	1.057	1.427	-1.324	3.426	-0.4346	1.045	1.761	1.352	0.2872	-0.1579	1.696	0.4348	0.442	-2.487	-3.041	3.263	1.453	-2.707	-1.709	1.91
CLCA4	NL	0.4591	-0.4996	-0.2753	-0.4145	-0.4553	1.559	0.2606	0.1786	0.08665	-0.4395	-0.149	-0.5886	0.5284	0.09992	-0.1274	0.5179	0.1753	0.185	-0.03225	-0.4555	-0.1537	-0.2165	0.9331	0.5674	1.406	1.036	0.9451	-0.1558	0.8333	1.042	-0.09395	2.217	-0.2837	1.132	1.957	0.6687	0.4163	0.1757	0.9836	-0.1548	0.2192	-0.5886	-0.2237	1.687	0.3288	-0.6073	-0.7519	1.038
MBP	NL	2.59	-1.883	-1.955	-1.649	0.5186	2.135	0.2026	0.3242	0.8906	-1.373	1.052	0.009591	3.933	0.6716	-0.8721	2.554	-0.07535	0.7021	0.4422	-1.665	-0.02285	-1.2	1.176	0.8812	3.702	2.722	2.819	-1.387	1.264	2.241	-0.1837	3.888	1.782	2.301	2.879	2.018	0.4512	0.6162	3.679	0.5596	2.425	-2.365	-2.258	3.328	3.911	-0.2107	-0.1667	2.407
UGT8	NL	2.245	0.9992	2.842	2.152	2.583	2.533	1.234	1.554	2.618	-0.5273	1.559	2.747	6.611	2.497	1.164	2.422	1.661	4.29	2.863	2.222	2.647	1.838	2.91	2.441	4.374	5.406	5.261	2.802	3.341	3.317	3.815	4.442	3.886	1.728	4.995	4.475	2.301	2.476	6.261	2.363	4.708	3.185	3.377	5.128	6.471	2.22	-0.4203	2.309
BCAS1	NL	1.847	-2.23	5.028	0.05616	3.958	0.9531	-0.2895	-0.3087	0.874	-1.314	2.296	2.144	6.46	2.364	-0.04343	1.8	-0.6837	0.2442	0.7919	2.537	3.331	-1.995	1.775	1.14	5.481	5.579	5.745	5.007	2.631	0.6316	3.708	4.728	3.417	3.942	4.459	6.08	1.974	1.852	6.547	2.005	5.1	-2.153	-0.4826	4.535	7.397	1.715	2.136	2.92
SH3GL3	NL	0.7843	0.06678	1.471	0.3582	0.9758	1.451	0.7285	0.1804	0.3413	-0.6567	1.046	1.099	1.637	-0.1957	-0.02309	1.118	1.01	-0.4901	0.05928	0.2805	-0.03157	1.398	0.8426	0.9561	1.281	1.644	1.242	-0.4287	0.5888	1.6	1.013	2.182	-0.1301	1.123	1.802	-0.1374	0.7668	0.2961	1.828	-0.8011	1.614	-1.329	1.36	1.563	0.2065	-0.3083	-1.916	1.31
REPS2	NL	0.5655	-0.3523	0.9632	2.298	1.549	0.4289	-0.4895	-0.7074	2.088	-0.7837	1.441	0.7582	0.09978	2.367	1.591	1.27	0.3393	0.2514	0.4981	-0.07975	1.487	1.321	0.9071	2.579	0.9794	0.934	1.365	1.559	2.713	3.032	0.5936	3.098	0.01881	0.4193	1.485	0.4934	0.9796	0.8709	2.512	0.2463	0.3553	-0.9771	0.6982	1.797	0.2349	3.231	0.07333	2.353
BASP1	NL	2.726	2.226	2.659	1.193	2.469	2.703	1.594	3.548	2.334	-1.077	2.656	-1.056	1.176	0.5247	2.133	2.098	2.219	2.061	1.097	0.7769	1.026	1.755	0.9644	1.655	0.5498	3.977	0.9608	1.458	1.452	1.857	1.222	1.898	2.401	1.319	1.109	0.5075	0.641	1.911	-0.2887	1.573	3.724	1.481	2.523	1.344	3.527	2.838	-4.051	3.118
DYNC1I1	NL	3.141	-0.2083	-0.06102	0.3175	0.7057	0.3903	0.1119	1.453	0.5847	-0.3708	3.754	-1.841	0.9525	0.7636	-1.922	-0.7369	-0.05476	-1.269	-0.5258	0.4472	-0.3222	0.8238	0.1601	1.73	2.987	1.827	2.972	0.6534	-1.661	-0.09459	4.04	2.047	2.275	2.278	4.503	0.4945	0.5123	0.192	1.003	1.023	3.838	0.02571	-0.005053	1.746	2.626	-3.207	-2.953	4.358
SH3GL2	NL	3.948	1.474	6.445	0.8247	1.651	4.52	-1.485	0.7342	6.275	0.5446	3.909	-0.5692	0.4769	3.386	4.53	4.476	3.849	0.1508	0.4492	4.615	2.522	1.638	1.866	3.681	4.388	0.3592	3.564	3.87	2.271	5.254	1.604	-4.185	-0.4042	1.207	1.977	1.211	3.533	1.358	3.243	1.435	2.282	-0.02266	5.334	5.056	0.3252	4.695	-3.087	5.215
FUT9	NL	1.537	1.797	2.298	0.9387	0.8949	1.975	0.6187	2.019	2.062	0.4923	0.6547	0.4925	0.8849	2.709	0.3804	0.6251	2.541	0.4243	0.1625	2.241	0.2076	1.105	1.511	1.115	1.999	2.197	1.187	2.517	2.197	1.447	1.347	-0.7224	0.9026	1.489	0.5887	1.814	1.177	0.9725	1.626	2.014	1.507	1.159	0.7367	1.466	1.628	1.091	-1.946	2.651
ANKS1B	NL	2.845	1.031	2.056	0.3411	1.273	1.242	-1.137	1.131	2.416	-1.077	1.015	2.752	0.8794	-0.4367	0.09484	0.7622	0.838	0.144	1.31	0.2208	0.9165	2.405	3.703	0.5751	1.347	3.82	0.8533	0.5924	1.501	0.85	0.1052	2.812	1.247	1.269	2.886	0.165	1.643	2.1	3.002	-0.8977	2.272	0.716	0.2401	0.6902	1.878	-0.0863	-1.202	1.736
CDR1	NL	-0.1922	0.7582	1.794	0.5711	0.8969	1.904	0.8042	-2.515	2.205	-2.347	0.556	1.56	1.982	3.528	3.316	-0.2507	0.7057	2.07	1.644	-2.892	1.082	2.201	2.414	3.058	2.997	1.412	2.354	3.44	2.709	3.19	1.735	-0.5874	-0.3189	1.929	1.918	1.315	3.97	1.373	2.511	-1.603	1.896	1.399	1.793	1.812	1.047	3.209	-2.653	4.65
ATRNL1	NL	1.376	0.3248	1.628	0.8453	1.542	2.786	0.509	0.411	3.052	2.704	3.741	-1.813	2.454	2.425	0.3765	1.771	0.9216	0.3219	0.1699	-0.3179	0.5687	0.7266	1.395	1.122	1.522	0.7185	2.83	2.747	0.843	0.3789	1.211	-0.7432	0.903	0.1264	1.73	0.5853	1.143	1.68	0.638	3.223	0.4325	1.332	2.855	3.106	0.7379	1.582	1.679	4.915
GNAI1	NL	1.527	1.577	1.729	0.8487	1.107	0.603	1.344	2.175	0.377	-1.483	0.3578	0.9839	3.127	1.92	-0.2726	2.294	1.392	1.148	0.7468	0.2782	0.6265	0.7706	1.276	1.58	0.155	1.965	2.545	0.8936	1.481	0.3009	-0.08676	1.685	2.789	1.854	1.976	2.73	-0.5638	1.383	3.439	0.7269	0.9146	0.3186	0.1665	1.852	4.483	0.9732	-2.052	-0.1454
AGTPBP1	NL	1.673	0.4385	0.514	0.07003	0.7308	2.089	-2.725	0.4104	-0.01475	1.234	1.268	1.219	2.065	-0.03337	-0.09825	1.124	0.5624	-3.445	1.118	-0.1775	1.058	0.6064	0.3669	0.09007	1.385	0.6165	0.567	0.2011	0.04351	0.6135	1.322	1.654	1.454	0.7474	0.5352	0.2742	0.7899	-1.117	1.68	-0.0597	1.361	0.6501	-1.179	1.354	1.775	-0.3812	0.1632	0.9356
EPB41L3	NL	-0.1938	-1.647	0.6308	-2.111	0.8451	2.996	-2.21	-1.984	2.739	-1.182	0.1416	0.7432	2.375	-2.397	2.223	0.1321	-0.6125	1.179	2.159	-3.551	-1.322	1.572	0.8672	-0.315	2.353	0.5659	2.583	0.02703	0.8431	0.2541	0.6989	1.665	-1.601	0.8643	-0.6466	-0.8974	-2.192	0.3655	0.3043	4.311	0.6887	0.5614	1.474	-0.05751	-0.2305	0.6689	-3.612	2.012
FHIT	NL	0.4618	0.5985	1.422	0.3924	0.7504	0.08899	0.3797	-0.144	0.4635	0.02819	0.2553	1.66	0.6831	0.2087	-0.3916	0.931	-0.4087	0.1988	0.3552	0.2254	0.2904	-0.3878	0.5635	0.1067	0.368	-0.3053	0.1926	1.015	-0.05204	0.3228	0.3375	0.1149	0.4883	0.4909	0.5389	0.6117	0.5962	0.535	0.7079	0.02639	0.01756	-0.1995	0.4763	-0.5853	0.9341	0.08243	-0.1055	-0.3032
NANOS1	NL	0.6688	-0.7975	0.3477	0.09334	1.415	1.27	-0.1719	0.1195	1.504	-0.2125	-0.47	-0.9251	0.9906	-0.4103	-0.8752	0.6136	1.362	0.08454	0.1775	1.216	0.4792	1.988	0.2992	1.017	1.788	0.9882	1.835	1.501	-0.2386	0.6537	-0.3315	0.5423	0.7005	3.675	1.544	1.622	0.5477	0.2194	2.562	0.908	2.067	0.568	0.2707	0.7507	2.325	1.096	-0.0603	0.8648
TCEAL2	NL	1.244	-0.8618	1.627	0.904	-0.2646	1.502	0.8826	1.152	1.852	1.146	1.307	0.3987	0.1297	2.14	1.326	2.215	0.8709	1.365	-0.5491	1.772	0.7351	0.705	1.383	1.997	2.178	1.668	0.009284	1.951	1.294	1.425	-0.1527	1.189	1.186	0.1504	0.993	-0.7808	0.9614	1.251	1.612	0.5073	1.905	1.191	1.566	-0.395	2.02	1.168	0.7058	2.394
PPFIA2	NL	1.819	-0.2281	2.875	-1.132	0.7865	3.339	-1.145	1.285	-0.1484	-0.1746	2.135	1.359	1.989	1.16	0.2128	0.5585	1.592	-1.479	-0.7018	0.666	1.545	2.394	2.713	1.04	-0.7504	1.448	0.9177	0.4596	-0.3274	0.1968	-1.156	0.4449	1.813	0.01579	1.519	-0.3078	-0.7708	1.506	0.09661	1.038	1.831	1.06	2.441	0.6245	0.394	-0.4913	-2.366	1.387
ANXA7	NL	-0.4122	-1.329	-0.2462	-0.07961	-0.2925	-0.2966	0.1988	-1.238	1.027	0.5316	1.284	-0.2981	-1.078	0.8052	0.6596	0.9974	0.06538	0.3552	-1.043	-0.7916	-1.391	0.4778	-0.2528	0.772	-0.5527	-0.7437	-0.1481	0.9498	-0.06821	-0.4576	-0.1314	-0.2696	-0.6905	-0.9708	-0.7711	-0.1352	0.3454	-0.2798	-0.3304	-0.2178	-1.432	-0.559	-0.3405	-0.3714	-0.6266	-0.08954	-0.4858	-0.2033
UROS	NL	-0.09458	0.152	0.2344	0.03711	1.408	-0.8058	1.632	-1.054	1.323	-0.7896	-0.0002198	0.2356	0.19	0.2144	-0.6817	-0.1612	0.3261	0.9098	0.1274	-1.226	-0.9108	1.795	0.7022	0.6073	-1.21	-0.2725	0.6785	1.831	-0.04852	-0.04341	0.8815	0.9497	-0.2612	-0.5111	0.007595	0.6503	1.357	1.478	0.4719	-0.6389	-0.8414	0.6087	0.7948	-0.5203	-0.3726	0.5802	-0.04603	-0.5321
PPA1	NL	0.2469	0.3783	0.6144	1.595	1.081	0.5504	1.436	-0.9161	1.304	-0.247	0.6672	0.6865	0.521	1.092	-0.0793	0.3159	1.566	1.511	0.6692	-1.641	-1.415	0.3648	0.2764	1.035	-0.8823	0.2064	0.6334	0.4116	0.4693	0.01947	0.9755	0.5744	0.4761	0.1813	0.3669	0.5154	-0.4988	0.6681	-0.3239	1.075	0.07524	-0.1325	0.9116	-1.151	-0.2057	0.2376	-0.9362	-0.004
SAR1A	NL	-0.02044	0.03765	-0.09733	0.6947	0.5761	0.3164	0.6945	-0.2733	1.063	0.1984	0.5144	0.3507	-0.8453	-0.08133	-0.1847	0.6253	0.9455	1.425	0.06132	-0.9765	-0.7204	0.7958	0.4094	0.1508	-0.966	-0.8321	0.3268	0.6432	0.07524	-0.3292	-0.1979	-0.01377	-0.1123	-0.5377	-0.5058	0.04671	0.2015	0.2462	0.2844	-1.281	-1.152	0.6462	0.4655	-0.8335	-0.5596	0.5922	0.0789	-0.8833
CUTC	NL	-0.662	0.2483	0.2737	-0.3938	0.0299	0.4413	1.734	0.04499	2.066	-0.1341	0.6572	0.0608	-0.2603	1.163	0.5517	1.687	0.2353	1.435	-0.3591	-0.3953	-0.9062	0.5212	0.3157	1.695	0.3618	-0.4067	0.551	1.806	0.5183	0.3124	0.7171	-0.6735	-0.1516	-0.2584	-0.6067	-0.0497	0.6953	0.3481	0.3493	-0.4719	-1.201	-0.06849	0.3822	-1.429	-0.9195	1.14	-0.4358	-0.438
MSRB2	NL	-1.116	0.07948	3.065	0.6236	-0.2614	0.184	-0.006539	-1.659	1.616	-0.7452	0.5932	-0.3266	-0.37	1.33	0.6635	2.929	0.4604	1.511	-0.6945	-0.1256	-0.6197	-0.1362	0.7205	1.469	0.1717	-0.1314	0.2097	-0.2238	-0.1453	0.7159	0.013	-0.02199	-0.8265	-0.3862	-0.3897	0.02914	0.129	0.1962	-0.0529	-0.8136	-0.2354	0.239	1.265	0.2378	0.3488	2.461	-1.278	0.5848
HPRT1	NL	0.3013	-0.2739	-1.148	0.08693	0.5202	1.096	1.743	-0.2847	0.2289	-0.3514	1.299	-1.034	-0.8614	-2.111	-1.018	-1.582	2.199	-0.4837	-0.293	0.8076	-0.554	0.8502	-0.5698	-0.4616	-2.029	0.02185	0.736	0.336	-0.2667	-1.062	-0.6642	-0.469	-0.7585	0.3945	-0.3788	-0.7667	0.04241	0.477	-0.551	-0.3217	-0.982	-0.3522	-0.7343	-0.8803	-1.492	-2.501	-0.2956	0.4492
ACSL4	NL	0.2545	0.02906	0.394	-0.05739	-0.5981	-0.4473	-0.3683	-0.8068	-0.1062	0.03866	0.3468	-1.101	-0.6593	0.08662	0.06006	0.526	0.09949	-0.5135	-0.4072	0.6279	-0.5092	-0.2989	0.3084	0.5285	-0.4885	-0.5143	0.3975	0.0839	0.3858	-0.8592	-0.02901	0.02306	0.0826	0.5662	0.1267	-0.128	0.1897	-0.1426	-0.2376	-0.6161	-0.9893	-0.8636	0.6294	-1.324	-0.8407	-0.7973	-0.8399	-1.003
POPDC3	NL	1.434	0.3242	-0.0003446	-0.7133	1.704	-0.03554	-0.7997	-1.399	1.409	-1.365	1.881	-0.8437	-0.4338	-0.8146	-1.377	-0.6834	0.8588	-1.103	0.6302	0.3661	-1.187	1.746	1.199	-0.9533	0.07735	1.08	0.5661	0.6143	-1.26	-0.8573	1.442	3.11	-1.697	1.302	1.328	1.85	-0.7431	0.3756	-0.4181	-1.858	0.4802	-1.376	-0.8849	-0.9604	0.05572	1.323	-2.527	2.38
MGC72080	NL	-0.2978	-0.02905	2.184	0.7225	0.07043	0.3795	-0.303	-1.332	0.2929	-0.9444	-0.6882	0.327	0.09459	-0.1186	-0.395	0.2995	-0.6579	1.214	1.034	0.5149	-0.3597	-0.6175	-1.084	-0.1437	0.6094	0.8352	1.671	1.151	-0.7699	-0.267	-0.03699	-0.2177	-1.169	3.839	0.943	0.6441	0.08254	-0.1644	0.3999	-0.4509	-0.2488	0.1294	-1.825	-1.572	0.01707	-0.9091	-2.75	0.04867
SEPP1	NL	-0.2206	-2.407	-1.321	-2.927	-2.208	0.7178	-1.16	-2.215	-0.8326	-1.295	0.4089	-0.168	0.5275	-0.2952	-1.494	0.1134	-0.238	-0.8197	-4.901	-0.3457	-2.68	-3.509	-1.682	-0.2589	0.2507	0.01853	0.6197	-1.008	-0.8311	0.04457	0.66	0.5947	-1.904	0.01822	0.3358	0.08324	-1.433	-2.236	0.2876	-2.385	-1.441	-0.3218	-2.153	1.233	0.1228	-3.184	-2.865	-0.2593
MORF4L2	NL	-0.1757	0.4159	0.4121	0.2079	0.02427	0.2205	-0.1352	0.2163	0.3033	1.425	0.329	-0.1968	0.6612	-0.7313	-0.4792	0.1185	0.7229	0.3789	0.3343	-0.09831	-0.412	0.1235	-0.03189	-0.1256	0.05549	0.2035	0.6471	0.1594	0.08942	-0.9591	0.4808	0.8253	0.5433	0.143	0.6535	0.5904	1.653	-0.08391	1.303	0.1769	0.8524	1.171	0.6089	-0.5245	-0.537	-0.05425	0.06581	-0.3099
MC1R		-1.282	-0.09491	-0.7823	-0.5415	-0.05425	1.288	0.8223	-0.7391	-0.5414	-1.049	0.7282	-1.207	-0.7858	0.1584	2.111	1.006	-0.5596	-2.03	0.1411	1.003	2.767	0.7634	2.144	-0.003804	0.1104	0.3688	0.1466	0.5596	-0.07113	1.904	-1.915	-1.045	-1.168	0.2258	0.02762	-0.9388	-0.3979	0.1888	-0.05012	-0.2869	0.8239	-0.4428	0.06957	-0.0601	0.007197	1.327	-0.1566	-0.2317
KIAA0020		0.8633	0.5947	-0.479	0.04172	0.8879	1.771	1.231	1.134	-1.175	0.9479	-0.5247	1.731	1.832	-0.09939	0.1066	0.7799	-0.6727	-0.1804	2.022	-0.6527	0.8185	0.3325	-0.6246	-0.9068	-0.1211	0.5365	1.203	-0.4556	0.8374	2.085	-1.496	-1.013	0.8781	-0.0822	-0.1926	-0.03269	0.6943	0.8468	0.8191	1.625	0.3986	1.112	-0.2061	-0.1496	0.6274	0.4572	1.02	-0.34
AFAP1		-0.03751	1.106	1.551	0.06992	0.3633	1.57	-0.06384	1.203	0.4412	-0.682	2.407	0.3156	0.06404	0.6487	0.663	0.7696	0.2457	0.3142	0.3799	1.192	0.6934	0.296	1.197	1.425	0.3169	1.048	0.5288	-0.7955	0.09233	0.3459	-0.2127	0.06599	0.776	-0.2642	-0.4007	1.03	-1.01	0.5562	-0.1176	0.751	1.086	0.5842	1.42	0.8125	2.191	1.269	0.04694	-0.1029
ADCY9		-0.1532	0.4355	0.8666	0.3328	0.4279	-0.2283	-0.0291	0.1709	0.7685	-0.6806	1.347	0.6119	-0.03657	-0.1214	1.417	0.6108	-0.4394	-0.303	-0.1886	0.7589	1.243	0.3293	0.2597	0.5275	0.03892	-0.0183	0.3825	0.09949	0.04403	0.6356	-0.07725	0.3949	0.1487	-0.2288	-0.5096	0.05989	-0.3781	0.1031	-0.3091	-0.06859	-0.5769	-0.2798	-0.6105	1.802	0.3712	0.506	-0.233	0.2823
GPR172A		0.2688	0.5177	0.1842	-0.163	-0.6217	-0.484	-0.08372	0.1719	-0.5074	-0.3804	0.2529	-0.2666	-0.2537	-0.3357	0.1819	-0.1763	-0.1385	0.3008	0.1463	0.7125	-0.1154	0.2937	-0.2134	0.02961	-0.8537	0.3707	0.5055	-0.9463	-0.7532	-0.6817	-0.4438	-0.05231	-0.2013	-0.01332	-0.2818	0.2603	0.002087	0.2495	-0.2194	-0.1728	-0.07362	0.04522	-0.3813	-0.1041	0.2294	1.138	0.652	-0.4795
PHC2		-0.983	-0.1226	0.2912	0.818	0.3613	-0.01441	-0.4217	-0.01815	-0.374	-1.148	-0.3289	-0.13	0.5977	0.0623	0.04819	0.4757	-0.1383	0.3229	0.1846	1.008	0.01428	0.6333	0.4487	-0.03919	-0.4597	0.2324	0.04542	-0.3113	0.5791	0.01456	0.007339	-0.1042	-0.3232	0.8153	-0.3703	0.5171	0.2406	0.3306	0.0354	-0.2731	-0.3615	-0.04649	-1.068	-0.08199	0.1699	0.9894	-0.5259	-0.2081
SRF		-0.5556	0.1009	-0.5167	0.1551	-0.1697	0.1842	0.6206	0.5505	-0.5455	-0.39	0.08808	0.5088	0.1141	0.04434	0.1174	0.3614	-0.5172	-0.1871	0.4464	0.6139	-0.3012	0.13	0.1969	0.03042	-0.5334	-0.04892	-0.4244	-0.4457	-0.5068	0.1994	-0.4841	-0.4595	-0.03373	0.1836	0.05519	-0.1348	-0.5911	-0.01383	0.06972	0.7945	0.4732	-0.2599	-0.1125	-0.2427	-0.5731	0.1482	-0.3355	-0.2968
SEC61A1		-0.4323	0.1754	-0.04013	0.1559	0.06263	-0.5006	0.451	-0.4087	-0.001126	0.8295	-0.05694	-0.2724	-0.1961	-1.374	-0.7427	0.208	-1.688	-0.5896	0.4177	1.007	0.6385	0.2067	0.109	-0.1856	0.3384	0.8438	1.157	-1.152	-0.9131	-0.6041	-0.3023	0.7459	-0.2388	-0.3241	-2.06	0.2384	0.356	0.6943	-0.2586	0.3882	0.77	0.5662	-0.3892	0.512	0.4825	0.4505	0.2896	-0.597
CHST3		-0.7543	-0.3706	1.251	0.5931	1.994	0.8172	0.4429	-0.5214	1.143	-0.3961	0.4319	2.42	0.8171	1.042	1.264	1.006	-0.6884	1.476	0.3634	-0.6924	0.2495	0.8995	1.081	1.951	-0.09595	0.1508	0.494	-0.6309	0.831	0.661	-0.4085	0.8221	-1.289	-0.1022	-0.1375	-0.5684	-0.0804	1.984	0.3143	-0.8016	-0.1948	-0.5907	0.6856	1.27	-0.09505	1.105	-0.3813	-0.2536
DNAJC13		-1.028	0.7758	0.1802	-0.09131	-0.09383	0.5065	1.404	0.2645	0.302	0.2316	-0.4169	0.6445	0.06468	-0.2415	1.167	1.254	-0.5687	-0.05342	0.7895	-0.3749	1.11	0.4335	0.5062	0.2801	0.5923	-0.1727	-0.1287	-0.4369	0.3717	0.3561	-0.2138	-0.2091	-0.9623	-0.3261	-1.382	-0.3589	-0.2092	1.574	-0.5963	-0.01329	0.5259	0.5079	0.03122	0.4691	0.8094	-0.01362	-0.6033	0.3044
CDV3		-0.7156	-0.02129	0.08813	0.208	-0.1205	-0.03096	0.7403	0.03705	0.2611	-0.3182	-0.8481	0.6965	0.7815	0.2381	-0.3422	-0.8074	-1.075	0.4866	-0.1381	-0.4286	0.6628	0.04464	-0.503	-0.04806	0.3926	0.3141	0.3728	-0.5132	0.8251	0.05089	-0.1169	0.2294	-0.451	-0.6508	-0.7522	-0.3092	-0.8149	1.206	0.3072	0.6744	0.6146	0.2189	0.2822	0.8812	0.8196	-0.1435	-0.3184	0.4162
PABPC1		-0.5818	1.696	0.4106	0.4699	1.347	0.4002	0.5688	0.03603	-0.4688	-0.2376	0.4403	0.4093	1.027	1.724	1.842	0.9089	0.2685	0.4449	0.3953	-0.8597	0.7808	-0.3012	0.06835	0.8019	-0.5427	-0.1962	-0.5904	0.8421	0.7631	1.626	-0.5962	-0.229	0.04966	1.095	-0.1074	-0.06792	-1.139	0.309	0.1138	0.2601	-0.6436	-1.349	0.6094	0.386	0.4002	0.747	-0.5218	0.4104
MLXIP		-0.4729	0.5117	0.02153	0.4433	0.7765	0.4526	0.6769	-0.5898	0.26	-0.6545	0.1367	0.4124	0.5284	0.6198	1.135	0.7641	-0.4125	0.1622	0.5533	-0.03179	0.5961	1.181	0.2557	0.2757	-0.3585	-0.139	0.3452	0.2509	-0.09883	0.766	0.3097	-0.09902	-0.5465	1.17	0.08557	-0.1844	-0.7846	0.274	-0.3445	0.3298	0.1924	-0.0477	-0.5435	-0.03478	0.5105	0.2838	-0.5511	-0.586
STK10		-0.2441	0.1638	-0.3821	0.8376	0.7826	-0.4925	0.6606	-0.4907	0.4072	-1.099	1.391	0.9179	0.1593	-0.2128	0.08222	0.09646	-0.9934	0.1924	0.2557	0.6203	0.5877	1.253	1.394	-0.2825	0.09953	0.3737	0.8372	-1.037	0.1097	-0.2022	-0.5762	0.5183	-0.5459	-0.3556	-0.1533	0.3928	0.1427	1.482	-0.4346	0.3149	0.3519	0.8442	-0.1791	0.7343	1.017	0.663	-0.4047	0.135
SP1		-0.6128	-0.5286	-0.6854	-0.0631	0.3006	0.02279	1.039	-0.4286	-0.3278	0.1027	-0.6853	0.5441	-0.3859	-0.5274	0.173	-0.1657	-0.009454	0.1803	-0.191	0.1996	-0.106	0.06474	0.2821	-0.3965	-0.6896	-0.3204	0.00704	-1.231	0.1625	0.2082	-0.5053	0.3845	-1.138	-0.8077	0.1465	-1.207	-0.8064	-0.1791	-0.2933	-0.1333	-0.3839	-0.4623	0.0327	-0.0242	-0.594	0.3433	-0.0353	-0.4956
SNTB2		-0.9797	0.2009	-0.09839	0.3333	-0.3689	-0.4982	-0.03323	0.1835	-0.05387	-0.4826	0.4057	0.6015	-0.1455	0.1393	0.5461	0.04819	-0.4643	-0.9114	-0.2562	-1.166	0.5827	-0.2839	-0.06298	-0.277	-0.6689	-0.9355	-0.5726	0.2381	-0.306	-0.1386	-1.422	-0.1016	-1.278	-0.5351	-0.6245	0.08117	-0.7402	0.3242	-0.6165	0.1425	-0.7553	-0.2486	-0.777	0.9658	-0.02742	0.1174	0.1762	0.2474
RREB1		-1.462	-0.4885	-1.41	-0.5448	-0.8762	-0.8469	0.04161	-0.8662	-0.6655	-0.36	-1.317	-0.7213	-0.8697	-0.6637	0.1209	0.2858	-0.4956	-1.229	-0.06221	-0.2691	-0.4214	-0.6207	-0.8833	-0.1945	-0.07856	-0.7714	-0.5775	-0.8825	-0.1023	-0.165	-0.9451	-1.175	-0.6946	-0.5445	-0.4863	-1.32	-1.123	-1.16	-0.7019	-0.528	-1.011	-0.4176	-0.5003	-0.1246	-0.2753	-0.4299	-0.5262	-0.3041
LEPREL2		-0.6816	0.07917	-0.215	-0.1202	0.3171	-0.311	0.2136	-0.3119	-0.9128	-0.6461	-0.05362	0.2333	-0.02758	0.6153	0.5515	0.5789	-0.02994	-0.3041	0.1973	0.1751	0.3536	0.2687	0.1454	-0.03141	-0.6751	-0.7412	-0.7549	0.1082	-0.2243	0.5579	-0.7361	-0.3975	-0.5535	0.03643	0.2252	-0.6546	-0.2869	-0.3692	-0.5147	0.0742	0.1175	-0.452	-0.09693	0.07379	-0.4578	0.2916	0.1324	-0.6972
KIRREL		-0.8255	-0.3598	-0.2967	-0.6935	-0.3886	0.8146	-0.2547	-1.022	-0.9212	-0.6639	-1.042	0.07601	-0.4431	-0.1987	0.2594	0.3554	0.7577	-0.4548	-0.1491	0.3961	0.05732	-0.3873	0.3828	-0.5066	-0.718	-0.8455	-1.285	-0.6456	-0.5251	0.6236	-0.3383	-0.5105	-0.4276	0.9115	0.6665	-0.1851	-1.267	-0.6333	-1.47	0.9044	0.5851	0.2531	0.4608	-0.6248	0.1744	0.9257	0.8817	-0.4948
AKAP13		-1.798	0.8871	0.5613	-0.3899	-0.03755	0.3034	0.7886	-0.942	0.3063	-0.7801	0.7447	0.02476	-0.1794	0.6143	1.621	0.9794	-1.71	-0.812	0.007984	0.06388	1.21	-0.6428	0.1989	0.4567	-1.075	-1.15	-0.4113	-1.101	0.472	0.9905	-0.573	-1.317	-1.797	-0.7468	-1.339	-1.664	-1.528	0.289	-1.316	-1.355	-2.117	0.41	-0.4922	-0.02017	-1.428	0.2702	-0.4382	-0.5275
PLXNA1		-0.3921	0.0769	0.1151	0.1207	0.5497	-0.4601	1.551	-0.3278	0.1991	-0.9065	0.3728	0.2895	-0.1389	-0.202	0.2338	0.4001	-0.728	-0.2135	0.84	0.06654	1.076	0.2519	0.3924	-0.09706	0.1116	0.104	-0.4829	-1.371	-0.001736	0.006911	-0.06697	1.021	-0.4847	-0.4038	-1.114	-0.5751	-0.3888	1.098	-1.25	-0.2966	0.6255	-0.2437	-0.216	0.1161	0.2573	-0.7437	-1.175	-0.3942
KIAA0152		-1.687	-0.8044	-0.05706	-0.04451	0.3265	-0.7698	0.3599	-1.696	0.2153	0.832	-0.4496	0.08796	-0.318	0.0634	0.3855	-0.2128	-1.638	-1.178	-0.2975	-0.5556	0.9572	-0.1893	-0.3296	0.6275	0.02244	-0.1257	0.6789	-1.66	-0.3396	-0.3372	0.07225	0.9358	-0.5956	-0.5277	-1.66	-0.6439	-1.271	-0.004467	-1.24	-0.2873	-0.2845	0.4987	0.05135	0.3237	1.025	0.1805	1.233	-0.3009
MYO1E		-1.192	-1.183	-1.3	-1.377	-0.9959	-0.6967	-0.1586	-1.566	-1.585	-1.396	-1.524	-0.9078	-0.3323	-1.144	-0.9064	-0.7082	-1.304	-0.7407	-1.39	-0.9691	-0.7843	-0.9361	-0.8585	-1.632	-0.1733	-0.568	-0.6685	-2.317	-0.309	-0.1065	-2.207	-0.2368	-0.679	-1.032	-1.215	-1.824	-1.837	-0.507	-0.3625	-0.3635	-0.9103	-1.093	-0.9898	-1.109	-1.028	-1.121	-1.441	-1.552
CTSA		-0.5745	-0.813	-0.9983	-1.165	-0.6883	-0.9221	-0.2082	-1.183	-0.9385	-1.61	-0.1133	-0.3433	0.1295	-1.108	1.064	0.0308	-2.216	-0.8216	-1.218	-1.095	-0.1537	0.4436	-0.8774	-0.5947	-0.7792	-0.9981	0.07841	-0.486	-0.6366	-1.022	-0.858	-0.3042	-2.044	-0.6272	-1.999	-1.645	-1.047	-0.9302	-1.59	-1.089	-1.557	-1.429	-1.8	-0.4665	-0.9326	0.6361	-1.012	-0.6751
TMEM43		-0.4479	-0.3611	-0.1813	-0.8026	-0.3032	-0.1658	0.08342	-0.3463	-0.1522	-0.5739	-0.5812	0.03483	0.4537	-0.6026	0.5751	-0.3649	-0.264	-0.03976	-0.09037	0.8836	1.104	-0.2377	-0.1727	-0.6901	-0.02264	-0.3599	-0.02415	-0.5385	-0.2168	-0.1934	0.0718	-0.07075	-0.2578	0.07593	-1.434	-0.32	-0.1014	-0.5895	-0.1932	-0.684	-0.4338	-0.07672	-0.6127	-0.4147	-0.3439	-0.3135	-0.4554	-0.1159
TPM4		-1.062	-0.196	-0.9324	-0.3144	0.09305	-0.1142	0.3133	-0.2418	-0.5063	0.1107	-1.104	0.3502	0.4219	-0.517	-0.5161	-1.468	-0.5109	0.9634	0.2445	0.167	-0.9557	-0.3097	-0.3918	-1.895	-2.051	-0.2566	-0.508	0.2772	-0.8891	-0.9137	-1.421	0.3459	0.4227	-0.4511	-1.051	-0.6531	-0.2957	0.2197	-0.07625	0.3175	-0.4468	0.8955	-0.1886	0.2087	-0.7613	-0.4314	0.9364	-0.5142
TSPAN9		-0.2892	-0.7024	-0.2996	-0.6262	-0.06369	-0.9658	1.281	-0.6285	-0.02577	-0.7182	-0.3816	-0.3184	-0.6921	-0.3152	-0.08722	0.2903	0.007778	-0.1061	-0.1598	0.4275	-0.9025	-0.447	-0.5521	-0.7431	-0.492	-0.3869	-0.7524	-0.6337	-1.099	-0.2774	-0.8824	-0.2135	-0.1026	-0.2479	0.1274	-0.4744	-1.23	-0.245	-1.132	-0.06252	-0.3328	0.1848	0.1182	-0.718	0.177	-0.1823	-0.02114	0.06989
FLNA		-1.816	-0.1707	-1.223	-0.6701	-0.1694	-0.5951	0.6086	0.2	-0.6627	-0.6105	-2.085	-0.8941	-0.2115	-0.06511	1.092	-0.5346	-2.361	-0.8313	0.5689	2.057	0.8145	-1.353	-0.4972	-0.9372	-0.7834	-0.7397	-1.037	-0.7455	0.1572	-0.6126	-1.618	-0.1138	-1.736	-0.06324	-2.114	-2.402	-1.081	-0.5909	-0.9787	0.4873	-0.7773	-0.9216	-2.085	-0.03503	-0.9264	-0.1521	-0.1305	-0.649
PLOD3		-1.238	-0.7924	-0.2527	-0.308	-0.1621	-1.152	-0.2572	-0.4226	-1.363	-0.6833	-0.7942	-0.388	0.1233	-0.09869	-0.7259	-0.1225	-2.291	-0.2606	0.2229	0.5701	0.2741	-0.8642	-0.6757	-0.6441	-0.09921	-0.5286	1.134	-2.367	-1.262	-0.9336	-0.2958	0.05445	-0.3398	-0.2342	-0.7673	-0.1407	-0.6232	0.4595	-0.826	-0.9025	-0.7771	-1.206	-1.206	1.1	0.1408	-0.7862	-1.009	-0.6385
CSGlcA-T		0.0008455	-0.1689	-0.223	-0.4184	-0.8144	-1.28	-0.6394	-0.2422	-1.207	-1.669	-0.6527	-0.2781	-0.1897	-0.7389	-0.7881	0.2613	-1.675	-0.6167	-0.1044	1.123	0.3118	-0.01343	-0.08417	-1.185	-1.42	-0.2537	0.3565	-0.4458	-0.7918	-1.276	-0.6874	-0.3245	-0.6057	-0.4122	-0.6661	0.09699	-0.6014	0.03413	-1.353	0.09136	-0.3859	-0.4987	-1.243	-0.9866	-1.176	-0.5628	-1.16	-0.8798
ZYX		-0.1968	-0.8461	-0.6141	-0.4752	0.4111	-1.574	0.4158	0.6929	-0.9727	-0.9844	-0.9683	-1.013	-0.5718	-0.6349	-1.301	-0.4746	-2.296	-0.3141	0.416	0.09811	-1.006	-0.5607	-1.117	-1.028	-1.97	-0.7131	-0.6272	-0.9077	-0.6133	-1.647	-1.901	0.1412	-0.4366	-0.7942	-2.071	-0.1205	-0.7188	-0.02355	-1.061	-0.7109	-1.424	-0.6281	-1.505	-0.9898	-1.26	-1.541	0.4132	-0.7032
ACTN4		-1.052	0.3744	0.08285	-0.1134	0.8431	-0.5954	-0.5362	-1.089	-0.5554	-0.9955	0.11	0.07162	0.587	0.3855	-0.4115	-0.4541	-1.552	0.1689	-0.04164	-1.011	0.4558	-0.05007	0.08985	-1.345	-0.6288	-1.03	-0.7214	-1.096	-0.5301	-0.2415	-0.9802	0.2781	-0.08695	0.2359	-1.526	-0.5678	-1.026	0.1967	-0.7972	-0.2851	-0.8365	-0.1858	-0.7546	-0.1169	-0.4484	-0.3772	-0.1207	-1.21
NOTCH3		-0.4329	-0.6511	-0.4449	-0.8893	-0.3704	-0.6064	-0.6324	0.06801	0.9682	-1.017	-0.2913	0.05009	-0.3741	0.05308	-0.05523	0.3505	-0.7553	-0.0626	0.1612	-0.3488	-0.7116	-0.4431	-0.3551	-1.054	-0.97	-1.009	-0.826	-0.3843	-0.6078	-0.2479	-0.4197	-0.7399	-0.0622	-0.7184	-0.709	-0.7734	-0.9432	-0.3506	-1.095	-0.5562	-0.4912	0.1124	-0.111	0.8199	0.118	0.4505	0.1247	-0.8382
COL4A2		-0.6991	-0.5079	-0.638	-1.324	-0.4296	-0.358	1.151	-0.3083	1.76	-1.731	0.4503	-0.3025	0.458	-0.5971	-1.567	-1.632	-2.487	-1.12	1.072	-1.082	-0.7088	0.8973	0.469	-3.758	-1.138	-1.828	-0.4835	-1.986	-3.36	0.3607	-1.405	-0.4861	0.6195	-0.9667	-2.316	-0.4787	-0.9499	0.7588	-0.8488	1.09	-0.8159	0.4564	-0.007677	-1.356	0.467	0.2348	2.024	-2.808
SERPINH1		-0.7512	-1.18	-0.7125	-1.157	-0.8535	-1.619	-0.1203	0.07106	0.7002	-0.3958	-0.1979	-0.4606	-0.3802	-1.343	-0.8978	-1.249	-1.351	0.274	-0.8464	0.5753	-0.7704	-1.015	-0.9271	-2.179	-1.472	-1.937	-0.3099	-0.9839	-2.333	-0.7262	-1.141	-0.2454	-0.6349	-0.7978	-1.403	-1.191	-0.736	-0.7168	-0.8542	-0.1048	-0.5785	0.3147	-1.066	-0.4125	-0.6552	0.395	1.464	-1.353
LAMC1		-0.3167	-0.4821	-0.6801	-0.8417	1.347	-0.7703	0.6345	-0.6361	-0.2432	-0.3857	-0.2868	-0.2	-0.6325	-1.126	-1.871	-2.21	-1.784	-0.5357	0.9293	-1.858	-0.7261	-0.5894	0.01956	-1.988	-1.381	-1.762	-1.619	-1.721	-2.337	-0.7143	-1.327	-0.5154	-0.6624	-1.246	-2.385	-1.237	-0.5825	0.9419	-1.064	-0.8001	-1.766	0.453	-0.9687	-1.777	-0.588	-0.2181	1.136	-1.87
LMAN1		-0.2562	0.2067	-0.7928	-0.2361	-0.5025	0.07279	0.7657	-0.07556	0.1638	-0.05209	-0.4841	-0.2321	0.2454	-0.6634	-0.7868	-0.6305	-0.1479	-0.5601	-0.4352	-0.5528	-0.01481	-0.2784	-1.074	-0.5918	-0.2603	0.3195	0.4177	-1.263	-0.9033	-0.4652	-0.5846	0.5294	0.09897	-1.324	-1.27	-0.3733	-0.9933	-0.7971	-0.04514	0.1905	-2.351	-0.3642	0.01181	-0.1724	-0.2896	0.0171	0.783	-1.001
P4HB		-0.3474	-0.6903	-0.3659	-0.1356	-0.06962	-0.7464	0.5166	-0.5275	0.7443	-0.008597	-0.276	-0.05157	-0.08079	-1.06	-0.3908	-0.9378	-1.189	-0.03312	0.2685	0.3955	0.3563	0.2934	-0.451	-0.7611	-0.06843	0.2284	0.7939	-1.112	-0.9328	-1.262	0.04701	0.3229	-0.4633	-0.6302	-1.503	-0.212	0.2959	-0.08571	-0.5264	-0.5234	-0.928	0.1331	-0.6507	-0.09324	-0.08909	1.103	0.5554	-0.4604
HSP90B1		-0.1748	0.878	-0.2476	0.1878	0.4603	-0.2464	0.9589	0.135	-0.06749	0.5112	-0.04803	-0.2903	0.2877	-0.8582	-0.6929	-1.036	-1.092	-0.785	-0.4635	-0.5688	-0.2871	-0.08685	-0.4388	-0.9051	-0.5705	0.6895	0.264	-0.7236	-0.1692	-0.8452	-0.06647	0.1671	0.6401	-0.07087	-1.021	-0.6471	-0.3371	-0.2144	-0.2752	-0.09643	-0.413	-0.5077	-0.6103	0.2207	0.8544	-0.6223	0.7234	-0.06575
CKAP4		-0.9563	-1.159	-0.1447	0.4748	0.5626	-0.9386	0.4929	-0.9448	-0.5429	0.1818	-1.115	0.3268	0.323	-0.3089	-0.02045	-0.525	-1.047	-0.3349	0.2104	0.1205	0.2287	-0.2117	-0.4619	0.003619	-0.7718	-0.5668	0.7023	-0.9887	0.6851	-1.36	0.6716	0.6268	0.1923	0.1236	-1.15	-0.1573	-0.4786	0.2365	-1.167	-0.3502	-0.2423	-1.039	0.02194	0.6452	0.1344	0.147	0.5731	-0.1171
TRAM2		-0.784	-0.1543	-0.2624	0.3672	0.5177	0.1079	0.04098	-1.068	0.05184	-1.27	-0.7749	0.08278	-0.6138	-0.3703	0.2542	-0.1286	-0.4879	0.4578	-0.01929	0.4156	0.2859	0.1449	0.3257	-0.5151	-0.7347	-1.291	-0.08654	-0.5162	-0.4647	1.615	-0.4256	-0.7019	-0.7891	-0.1887	-0.5161	-0.8538	-0.4516	-0.2402	-0.6374	-0.9294	-0.9693	-0.5659	-0.7305	0.1811	-0.1193	0.6245	-0.8062	-0.5106
C19orf28		-1.078	-0.6396	-0.3395	-0.3301	-0.2511	-0.5393	-0.85	-0.7656	-0.6343	-1.059	0.1179	-0.466	0.1281	-0.7553	0.2778	1.015	-1.429	-1.272	0.1601	0.5999	0.3123	-0.4065	-0.7199	-0.5237	-0.1534	-0.1413	-0.003283	-0.8935	-0.4849	-0.5463	-1.331	-0.6372	-0.7259	-0.3746	-0.5242	-1.131	-0.7164	-0.3821	-0.1118	-0.1415	0.07106	-1.062	-0.8277	0.8931	0.6048	-0.4405	-0.5535	-1.117
FAM38A		-0.6528	-0.3707	0.2577	-0.4352	-0.1208	-0.7872	-0.882	-0.7188	-0.05474	-0.07607	1.052	0.5446	0.08202	0.2339	0.5181	-0.3683	-1.005	-1.697	0.2012	-0.6786	0.8595	-1.709	0.3741	-0.1722	-0.5101	-0.4866	-0.3976	-0.882	-1.054	-0.1203	-1.47	-0.6416	-1.379	-0.8094	-1.227	-0.6791	-0.6881	0.04357	-1.58	0.07071	-0.8036	0.16	-0.8669	-0.3262	-1.021	-0.3946	0.3486	-1.116
GANAB		0.09627	0.5424	-0.1983	0.2078	0.04115	0.1521	1.034	0.1289	-0.6417	-0.07521	-0.05804	-0.1586	0.1485	-0.1055	-0.8955	-0.6723	-1.138	0.2223	-0.05729	0.6189	0.3535	0.8699	-0.5598	-0.3557	-0.9676	0.2207	0.4523	-0.9261	0.08704	-0.5643	-0.5764	-0.6111	-0.4473	-0.3053	-1.5	0.04232	-0.7144	-0.02037	-1.156	-0.4268	-0.2605	-0.9374	0.0009506	-0.3373	-0.4305	-0.2168	-0.3749	-1.284
LAMA5		-1.848	1.071	-0.216	-1.208	-0.6631	-0.4537	1.497	0.3872	-0.7997	-0.07085	-0.9136	-0.1997	-0.3473	0.6569	0.3434	0.1597	-0.8211	-0.1995	-0.1175	0.03665	-0.2581	-0.2857	-0.215	-0.4887	-0.6862	-1.593	-1.583	-1.091	-0.3637	0.3265	-1.462	-0.9225	-1.431	-0.2603	-1.273	-1.557	-0.1291	-0.5727	-1.514	-0.6266	-0.04907	-0.632	-0.5042	-1.555	-1.257	-0.8776	0.2258	-1.422
PXN		-0.6211	-0.6142	-0.1589	-0.4406	0.005369	-0.4338	0.06736	-0.7819	-0.1479	-0.8521	-0.1014	-0.2444	-0.3425	0.2464	0.2758	0.2321	-0.5507	-0.4921	-0.1372	0.1893	0.5211	0.01776	0.2236	0.2304	-0.2574	-0.4041	-0.833	-0.446	-0.2473	-0.343	-0.9938	0.3866	-0.7413	-0.3344	-0.3112	-0.3618	-0.3576	0.1364	-0.7924	-0.4037	-0.692	0.2354	-0.2041	0.1472	0.1372	0.3129	-0.3599	-0.02914
UNC45A		-1.382	-1.197	-1.181	-0.009161	-0.4841	-0.6771	0.3429	-0.6263	-1.29	-0.2692	-0.6671	0.4209	-0.3326	-0.03506	-0.7728	-0.7614	-0.8859	-0.07969	-0.3281	1.48	0.132	-0.1157	-0.3888	-0.04463	-1.444	-0.7559	-0.6173	-0.916	-0.4593	-0.008391	-0.5346	-0.5576	-0.6308	-0.5974	-0.4323	-0.425	-0.9686	-0.7151	-0.4522	-1.074	-0.8608	-0.1914	-0.195	-0.2158	-1.952	-0.02392	0.4637	-1.525
QTRTD1		-0.1343	0.9174	-0.4243	0.2461	0.4729	0.07444	0.9082	-0.1722	0.09313	-0.2494	-0.8019	0.2902	1.398	-0.8399	-0.3334	0.562	-0.4421	0.0976	0.854	-0.1521	0.1365	-0.05603	-0.3119	-0.7486	0.6643	-0.4207	-0.1661	-0.4927	0.3095	0.6826	-0.1887	0.9499	0.402	0.08217	-0.5124	-0.4885	-0.6286	0.6289	0.5453	-0.7847	0.4394	-0.5052	-1.42	0.1049	0.6438	-0.1567	-0.4179	-0.8326
FAM46A		1.017	0.7512	0.3417	-1.362	-0.8979	-0.8518	1.212	0.5847	-0.6724	-2.146	0.797	0.3626	-1.477	-3.329	-1.055	-1.575	-1.373	-0.4821	-0.6115	-0.1706	-1.679	2.033	-0.1966	-1.689	0.1307	1.395	-1.331	-2.126	-1.284	-0.4146	0.456	-0.3565	0.294	-0.1485	-1.415	-0.05533	1.817	1.229	-0.1386	-0.9307	-0.9313	0.385	-3.074	-1.129	-0.438	-0.3169	-0.6604	-0.3823
PLEKHA4		-0.7717	-0.3264	-1.175	-1.002	0.3945	-0.3407	-0.6115	-0.3611	-1.128	-0.6936	-0.9364	-0.1383	-0.1863	-0.2512	0.3903	-0.3117	-0.8739	-0.8208	0.1141	-0.5905	-0.9367	-0.3424	0.2026	-0.9809	-0.6945	-1.258	-1.273	-0.1676	-0.06088	-0.9962	-0.1799	0.2315	-1.053	-0.3761	-0.2855	-0.9105	-0.1285	0.4329	-0.9689	-0.2246	-0.3494	-0.8999	-0.9531	0.0715	-1.709	0.6768	-0.9997	-0.548
ZDHHC18		-0.4018	0.3961	0.001811	0.7894	0.2055	-0.1408	-0.8022	-0.2494	-0.4069	-0.3497	0.1992	-0.2662	-0.1732	-0.2822	0.6006	0.6967	-0.04273	-0.01003	0.1201	0.2219	-0.4969	-0.05574	-0.2118	-0.329	-0.9121	-0.1454	-1.192	-0.1275	-0.4289	-0.2886	-0.2003	0.3459	-0.5574	-0.3421	-0.4209	0.3019	-0.3994	-0.1466	-0.3508	-0.2572	-0.1641	0.1879	-0.2328	-0.3978	-0.3255	0.8149	0.5651	-0.7539
AFF4		-0.03934	0.9178	-0.9523	0.4667	0.5731	0.8172	0.792	0.5161	-0.2953	0.1623	-0.03257	0.2426	1.016	0.3394	-0.4936	-0.4674	-0.2296	-0.4262	1.325	-0.6746	0.4926	1.021	0.07134	-0.02368	-0.1574	0.09746	-0.2312	-0.1983	0.579	0.459	-0.2384	0.0383	-0.1111	-0.1288	0.1451	-0.5684	0.3933	0.2956	-0.0489	-0.06188	0.6013	0.5313	0.1577	-0.4648	-0.4771	-0.518	-0.3359	-0.1698
BOP1		0.5905	1.864	1.319	0.6745	0.09245	0.3672	1.392	0.6165	-0.08217	-0.1287	1.171	0.7049	0.9767	1.108	0.01713	-0.1989	0.8458	0.7522	0.7594	0.2316	0.4426	0.8296	0.4044	0.9471	-0.2884	0.5651	0.3264	0.1794	0.3197	2.137	-0.2563	-0.2516	0.4402	1.333	0.1976	0.8861	0.3942	0.184	0.5829	-0.208	0.4527	0.4277	0.7131	0.263	1.02	1.718	0.4794	-0.0002438
RRP1B		-0.02063	0.9967	-0.4728	0.8965	1.13	0.2601	0.429	0.5367	-0.3168	-0.4599	-0.3282	0.2127	1.141	0.1776	0.3945	-0.07761	-0.5005	-0.6189	0.6378	-0.1739	0.3219	0.05408	-0.6999	0.09422	-0.409	-0.1581	0.5629	0.2442	0.4987	0.6681	0.1309	0.4639	0.7625	0.8058	-0.1995	0.8064	-0.4743	0.7016	0.04564	0.2926	0.04807	0.6444	-0.1886	0.5411	0.8318	0.598	0.1848	0.1986
EXT1		-0.8666	0.6638	0.08798	0.7885	0.05882	-0.3096	-0.4467	-0.2738	-1.109	0.1051	-0.05339	0.7734	-0.3145	-0.1555	0.2773	0.07576	-0.06939	-0.07809	0.47	-0.2082	0.5211	0.7514	0.3435	0.2027	0.374	-0.6151	0.02814	-0.3867	-0.323	1.096	-0.7714	0.1941	0.09897	-0.1293	-1.023	-1.131	-0.7638	0.2428	0.0827	-0.6128	-0.5223	0.4664	-0.02021	-0.4209	-0.75	0.4047	-0.134	-0.8013
MBTPS1		0.4969	1.378	0.5487	0.9668	0.8466	-0.9269	0.8182	-0.2546	-0.2152	0.9158	0.7412	2.134	0.2445	-0.3224	0.5982	-0.02995	-0.3929	-0.82	0.1487	-1.385	0.4445	0.1533	1.21	0.4286	0.0269	0.7844	0.1967	-0.2409	0.8366	0.627	-2.08	0.3242	-0.2191	0.4455	-0.2304	-0.2321	0.3378	0.7782	-0.3304	0.4246	0.4103	2.515	0.2718	0.1626	0.5036	0.6623	0.4798	-0.2566
HNRPAB		0.4348	1.268	-1.009	1.477	1.022	0.05636	1.623	0.6916	-0.7569	-0.1241	-0.5	1.727	1.934	-0.457	-0.7592	-0.3227	-0.3153	1.201	1.787	0.4205	0.08564	0.8407	0.4395	-0.3793	-0.3551	0.7267	0.8089	-0.2434	0.5668	0.4473	0.1173	0.0803	1.02	0.6993	0.3111	0.3179	0.4192	0.9881	0.5612	-0.3091	0.5724	0.803	-0.03312	-0.3412	0.4559	-0.009038	0.3112	0.02657
GNL2		-0.513	1.219	-0.1551	0.9453	0.8017	0.7602	-0.5571	0.5784	-1.265	0.1309	0.1103	0.3365	0.5258	-0.2721	0.03437	0.07777	-0.1015	0.4812	1.514	0.2726	0.595	0.4359	-0.2106	-0.09033	0.06131	0.1545	1.138	-0.5292	0.3795	0.5372	0.3957	-0.3142	-0.1686	1.366	-0.8105	-0.22	0.4896	1.021	1.008	-0.4296	0.6265	0.5014	-1.351	-0.1921	-0.006848	0.3032	0.6791	-0.8046
RBM15B		-0.2608	1.399	0.339	0.3997	1.345	0.2251	1.264	-0.03749	-0.3455	-0.453	-0.7925	1.378	0.9292	0.2243	-0.1128	-0.4694	-0.06765	-0.1695	1.196	0.9649	0.431	0.5774	0.1543	0.06844	-0.1313	0.7256	0.7225	-0.5706	0.68	0.7264	0.8679	0.5107	0.07656	0.04428	-0.5265	0.6765	0.5198	1.491	0.03459	-0.08153	0.5461	-0.3382	0.8076	0.2968	0.6563	0.9822	0.7554	0.648
GNL1		-0.02228	0.7328	1.063	0.1425	0.4167	-0.02493	0.7006	0.3364	-0.1568	-0.344	0.005817	0.4639	-0.1405	0.4017	0.3714	0.2743	-0.07145	0.4191	0.2814	0.3405	0.121	0.4918	0.3348	0.4466	0.1923	0.1459	-0.2742	-0.2845	-0.2435	-0.1587	-0.4071	-0.7734	-0.5192	-0.3037	-0.6247	0.3414	0.2159	-0.05044	-0.1035	-0.09797	0.023	0.5472	0.3935	-0.2395	-0.661	0.3977	0.1769	-0.442
MIER2		-0.3604	0.7481	0.2169	0.8519	0.5984	0.4118	0.2673	-0.4998	-0.3893	-0.332	-0.3511	-0.0422	-0.3313	0.5573	0.4305	0.493	-0.04132	0.08588	0.5233	0.3801	0.2959	0.5363	0.2749	0.3083	-0.6403	-0.2315	-0.5946	-0.6005	0.4839	1.039	-0.3263	0.2139	-0.2102	-0.02434	0.103	-0.1478	-0.2096	0.3461	-0.2803	-0.5082	0.1646	0.1896	0.04602	-0.04009	-0.3118	0.6016	0.3039	0.02085
XPO6		-0.06081	0.9084	0.6881	0.3523	0.8199	0.4142	0.6447	0.6933	0.3865	0.1328	0.3521	1.012	0.02714	0.4806	0.4273	0.1507	-0.4917	-0.0005826	-0.4449	0.3012	0.7047	-0.461	0.5798	0.2665	0.05018	-0.1024	-0.2323	0.4457	0.396	0.4303	-1.538	0.1364	-0.3459	-0.1964	-0.3981	-0.02776	-0.2093	0.5637	-0.676	0.2035	0.521	0.001089	0.115	-0.3636	-0.09576	0.4843	-0.4977	-0.3249
JARID1A		-0.3843	0.9765	0.7454	0.8661	1.566	-0.7121	-0.03923	-0.0656	-0.7435	-0.3649	0.01747	1.519	1.14	1.529	1.341	0.08252	-0.7356	-0.3729	1.109	-0.7072	1.44	0.5798	0.8689	0.8501	-0.008364	-0.4413	-0.2678	0.3618	0.1867	3.497	0.357	0.3824	0.04596	0.2357	-0.2618	-0.3296	-1.458	1.231	-0.5503	-0.03813	-1.081	3.081	0.3791	0.193	0.1544	0.6918	0.7272	0.8465
ZNF146		0.7053	2.144	0.1973	1.466	0.9823	1.252	-0.3284	1.799	-0.4321	0.85	-0.1073	1.565	1.915	0.9653	-0.3046	-0.02112	-0.205	1.083	1.374	-1.897	0.4082	0.3511	0.6678	-0.7897	-0.03702	0.5069	0.03464	0.21	1.093	1.202	-0.1154	0.01175	1.044	0.9646	-0.4144	-0.07828	-0.9816	0.9676	0.5857	-0.07971	0.9274	0.7459	-0.3177	0.1092	0.8085	-0.09278	0.4269	0.09184
EEF2		-0.3347	1.004	0.3121	1.145	1.139	-0.6079	0.8774	0.2686	-0.3533	-0.5224	0.2701	0.4791	0.7767	1.098	-0.3587	-0.1905	-1.212	0.2834	0.696	-0.826	-0.4238	0.1086	0.08061	0.9113	-0.279	0.1865	-0.5584	0.03054	0.3575	1.135	-1.216	-0.04887	0.6171	0.2142	-1.053	0.02874	-0.5854	0.4881	0.2186	-1.005	-0.435	-0.1306	0.9053	0.372	-0.4158	-0.1273	0.2757	-0.05278
BRD4		-0.6447	0.392	0.7951	0.4836	0.7728	-0.2679	-0.4061	-0.1307	-0.5035	-0.9471	-0.318	0.3354	0.144	1.369	0.741	-0.6731	-0.6312	0.8825	0.6364	-0.05191	0.1851	-0.1694	0.09575	0.1032	-0.7343	-1.391	-1.041	-0.5641	0.2077	-0.2252	-0.7564	-0.2288	0.1662	0.3309	-0.804	-0.2239	-1.172	0.5393	-0.6126	-0.8072	-0.2861	0.5559	-0.04473	0.7642	-0.5867	1.128	1.496	-0.284
STK11		-0.5756	0.2849	0.5268	0.6115	0.08152	-0.6141	0.5539	-0.3682	-0.1327	-0.1716	-0.1545	0.2626	-0.2155	0.5355	0.2908	0.1635	-0.4409	-0.2259	-0.3471	0.1271	-0.1084	-0.03027	-0.04416	0.3837	-0.6602	-0.695	-0.8309	0.05047	-0.1619	-0.1903	-0.8646	-0.7861	-0.2964	-0.5004	-0.3718	-0.02455	-0.1702	-0.3292	-0.6102	-0.121	-0.01283	0.3895	0.3466	0.1958	-0.4604	0.4543	0.7927	-0.05858
POLRMT		-0.6249	0.3591	0.1222	0.8931	0.3016	-0.4062	0.2911	-0.2254	-0.6916	-0.3556	-0.2544	-0.2564	-0.1986	1.007	-0.05694	-0.4364	-0.5609	-0.1641	0.1827	0.2647	0.02043	0.1898	0.1089	0.5959	-0.3239	-0.1736	-0.5496	-0.4067	0.5398	1.014	-0.5221	-0.5479	0.05824	0.2852	-0.09515	-0.2048	0.001025	-0.3751	-0.1683	-0.6771	0.04645	-0.5546	-0.2504	-0.0901	0.04454	-0.4022	0.5365	-0.2884
FZR1		-0.3048	0.3425	0.2788	0.7873	0.143	-0.01171	0.2576	-0.2621	-0.1164	-0.1771	-0.2708	0.0617	0.133	0.435	0.1327	0.04675	0.1204	0.1042	0.1976	-0.1542	-0.1823	0.3096	0.3681	0.2211	-0.3414	-0.2485	-0.808	-0.2542	-0.1272	-0.1536	-0.654	-0.5061	0.02	-0.1257	0.09383	0.009664	0.03656	-0.3143	-0.6719	-0.06055	0.321	0.2066	0.5794	0.09528	-0.1977	0.06301	0.5581	-0.1283
C19orf29		-0.7651	0.2051	-0.08886	0.6814	-0.1997	0.1275	-0.2115	-0.5055	-0.6635	-0.5164	-0.4899	-0.0962	0.02534	0.4387	0.3656	-0.2998	0.0171	0.02765	0.4279	0.3297	-0.05056	0.06936	0.006597	0.3006	-0.01577	-0.3766	-0.7558	-0.4718	-0.1651	-0.2116	-0.6863	-0.06572	0.1331	0.1072	0.2958	-0.4475	-0.1907	-0.3011	-0.1014	-0.02936	0.4905	0.24	0.05754	0.2583	-0.2914	0.2509	0.6721	-0.4132
GTF2F1		-0.6761	-0.3051	-0.1939	-0.05919	0.1412	-0.6229	0.3695	-0.196	-0.5208	0.0675	-0.393	-0.8623	-0.4466	0.3147	-0.02557	-0.601	-1.31	-0.2797	0.1004	0.1636	0.1053	0.3364	-0.5612	0.9211	0.03037	0.008141	0.03195	-0.6902	-0.5003	-0.2124	-0.8967	0.07107	0.4377	-0.314	-1.049	-0.2496	-0.1215	-0.141	-0.5851	0.6113	0.2141	0.1353	0.9538	1.086	0.4277	-0.3541	1.28	-0.1306
ARHGEF18		-0.3105	0.4542	0.3948	-0.1335	0.2197	-0.1148	-0.5468	0.06047	-0.0275	-0.3376	-0.614	-0.06814	0.2777	0.4206	0.8621	0.8225	-1.361	0.4482	0.4157	-0.2921	-0.1388	0.04998	-0.3855	0.6621	0.1701	-0.3187	-0.3885	-0.8543	0.06805	-0.3137	-1.238	0.07638	0.2137	-0.1194	-1.182	-0.655	-0.9902	-0.4255	-0.7294	-0.9056	0.3003	0.2238	-0.09869	1.53	-0.1135	0.4551	0.8498	0.2505
UPF1		-0.7148	-0.03087	-0.1659	0.07843	-0.3305	-0.09237	-0.2936	-0.2902	-0.7589	-0.5116	-0.5281	0.1731	0.2108	0.6492	0.5096	-0.1476	-0.6382	0.3079	0.1165	0.02022	0.284	-0.4947	-0.1554	0.3775	0.3322	-0.03421	-0.8244	-0.9241	0.3718	0.09212	-0.7493	-0.2159	-0.3298	-0.03829	-0.4367	-0.852	-1.234	-0.2357	-0.6215	-0.509	-0.1653	-0.272	-0.3541	0.8966	0.3397	-0.005223	0.5916	0.5562
AP3D1		-1.12	0.2219	0.1373	0.8268	-0.02958	-0.09669	0.08505	-0.3322	-1.074	-0.3163	-0.4778	0.04614	-0.1153	0.05472	0.1935	-0.7	-1.412	-0.6673	0.4084	-0.6477	1.265	1.188	0.5483	0.541	-0.6228	-0.0769	-0.2091	-0.9841	0.1901	0.758	-0.6315	-0.2322	-0.4664	-0.3511	-0.3616	-1.042	-1.225	0.459	-0.8028	-0.5372	0.1855	0.1193	0.4575	0.9203	0.4016	0.2148	1.503	0.1289
GNA11		-0.1478	0.08362	0.7364	1.106	0.5441	0.2899	0.01862	-0.1279	-0.1929	0.3495	0.5839	0.5451	0.2141	0.3044	-0.4031	-0.04524	-0.9436	0.06492	0.1233	-0.001754	0.05721	0.5056	0.5178	0.3586	-0.2609	0.5695	-0.08385	-0.8584	-0.1578	-0.1752	-0.5582	0.4048	0.5244	-0.1372	-1.176	0.4192	-0.4365	0.1594	-0.488	-0.2488	-0.2671	0.441	0.5203	0.9307	0.1301	0.03783	1.424	0.2067
WIZ		0.02654	0.3277	0.2411	0.8778	0.7356	0.1099	0.1323	0.2081	0.08059	0.3186	-0.5699	0.349	0.3863	0.6102	0.1863	0.2003	-0.5101	0.3802	0.6401	-0.6413	-0.2291	-0.01181	-0.08975	0.02042	-0.1799	-0.1044	-0.2208	-0.1076	0.246	0.1681	-0.4147	0.08492	0.2541	0.3548	-0.06195	-0.1662	-0.5814	0.2672	-0.302	-0.08595	0.2504	0.347	-0.3776	0.9476	0.6676	0.2437	1.133	0.09958
DOT1L		0.3235	1.474	0.1029	1.456	0.7328	2.167	1.463	0.888	-0.8043	0.3682	-0.8184	0.7305	1.081	0.5954	0.2611	-0.2362	1.11	0.3486	0.9507	-0.04665	0.8896	0.9936	1.017	-0.2034	-1.402	-0.1471	-0.7351	0.1137	1.195	1.935	0.3848	-0.6185	0.5624	1.072	0.3485	0.05254	-0.2699	0.7067	0.4531	0.2547	0.5293	0.6796	0.1588	-0.05821	-0.7544	0.6903	1.582	-0.8566
CHERP		-0.1752	0.7016	0.309	0.6355	0.4581	0.8027	0.1805	-0.05155	-0.8311	-0.3723	-0.3227	-0.02083	0.5535	0.8144	-0.1083	-0.07066	-0.3801	0.5064	0.5676	0.688	0.1031	0.01795	0.2923	0.3546	-0.02165	-0.04294	-0.2489	-0.2747	0.2756	0.1042	-0.2598	0.1641	0.8075	0.3647	-0.569	0.2614	-0.3162	-0.08558	-0.3474	0.005767	0.2987	0.03877	0.1756	0.4883	-0.03318	0.2656	0.8916	-0.317
AKAP8L		0.01681	1.043	0.7038	0.6879	0.5624	0.4092	0.3864	1.185	-0.6741	-0.1514	0.316	1.13	1.069	1.354	-0.3181	0.4914	-0.9075	0.579	0.7281	0.1851	0.644	1.234	0.9425	0.6464	0.5613	-0.5319	-0.5097	0.02079	0.6839	0.7257	-0.6565	-0.4803	1.34	1.406	-0.546	0.1166	-0.7103	0.3826	0.4641	-0.2749	0.2573	0.4218	0.2576	-0.1891	-0.7036	-0.02048	0.07999	-1.489
TYK2		-0.8358	0.1746	-0.2268	0.0619	-0.319	-0.3796	0.3327	-0.8235	-0.4884	-0.2566	0.6148	-0.1608	0.1259	0.08864	0.7832	0.6894	-0.6327	-0.04996	0.2623	0.3157	1.056	0.411	0.4606	0.1629	-0.5743	-1.125	-0.6139	0.1189	0.5236	1.241	-0.6463	-0.8876	-0.9528	0.4394	-0.7537	-1.224	-0.3909	-0.4582	-0.5562	-0.2363	-0.7325	-0.07082	-0.3919	0.03685	-0.5052	0.02339	0.46	-1.089
KIAA0892		-0.3877	0.9455	0.2745	0.5374	0.4156	-0.0384	0.5786	-0.05644	-0.3038	-0.1047	-0.1514	0.3278	0.3956	0.891	0.5923	0.05349	-0.4423	0.04192	0.385	-0.285	0.6113	0.4041	0.1488	0.1419	-0.461	-0.6138	-0.5559	0.08082	0.6149	0.443	-0.5753	-0.6167	-0.1087	0.4902	-0.4306	-0.1403	-0.4622	-0.1807	-0.1277	-0.1475	0.07725	0.2654	0.08785	0.1766	-0.2129	-0.07657	0.6738	-0.5822
SPPL2B		0.1904	0.6081	0.2133	0.3022	0.001634	-0.5072	0.5128	-0.01794	-0.6568	0.4257	-0.06924	0.2771	0.3756	0.3497	0.02241	-0.2111	-0.4986	-0.2976	0.03624	-0.4936	1.067	-0.1394	0.01803	-0.4349	-0.09651	-0.8466	-0.6328	0.2381	0.1611	-0.08405	-0.5178	-0.4953	-0.3359	-0.3652	0.2664	-0.4452	-0.3906	-0.5294	-0.6118	0.2468	0.2202	0.1951	-0.07295	0.08965	-0.08078	-0.4762	0.8275	-0.5292
C19orf6		0.3952	0.7735	0.403	0.6479	-0.2295	-0.2387	1.059	0.7047	-0.1269	0.2517	-0.2541	-0.1209	0.7893	0.604	0.06279	-0.1901	-0.8956	-0.1041	0.1221	-0.2439	0.2198	-0.05785	0.007852	-0.3991	-0.4269	-0.4484	-0.6826	0.288	1.604	0.5845	-0.6422	-0.6958	-0.03183	-0.1892	-0.602	-0.4463	-0.6446	-0.9821	-0.7453	-0.6786	0.5806	0.6149	-0.1165	0.08642	-0.3664	-0.3909	1.147	-1.31
MYO9B		-0.5321	0.3304	0.01283	0.00932	0.4701	0.2957	0.1008	-0.1019	-0.5022	-0.9395	-0.2404	-0.3122	0.7876	0.2829	0.02847	-0.1533	-0.7696	-0.02145	0.5966	0.04793	0.4067	0.1877	0.3917	-0.674	-0.1552	-0.2392	-0.349	-0.5075	0.5727	-0.2529	-0.9511	-0.3229	-0.0225	0.07582	-0.5563	-0.04864	-0.9868	0.3972	-0.02296	0.3644	0.02096	-0.1769	-0.7904	0.2864	-0.001234	0.3443	-0.08587	-0.9192
GATAD2A		0.06966	0.4932	0.9165	0.5767	0.6015	-0.03488	0.4282	-0.0768	-0.1006	-0.1334	-0.3363	0.04107	0.4119	1.009	-0.2211	0.1574	-0.9457	0.5325	0.9553	-0.09969	-0.3131	0.06701	-0.1515	0.1411	-0.4676	-0.741	-0.455	-0.002521	0.05045	0.07335	-0.7482	0.2146	0.3798	-0.3381	-0.9318	-0.09548	-0.7684	-0.1468	-0.3395	0.08009	-0.1445	0.5759	-0.4343	0.0972	-0.3091	0.2346	0.9351	-0.09833
TCF3		-0.2163	0.9966	0.0186	1.547	0.6488	0.2119	1.209	0.1831	-0.5239	-0.2351	-0.9544	0.732	0.337	1.231	0.09984	0.3444	-0.3361	0.851	1.097	-0.007834	0.0769	0.1139	0.198	0.3284	-0.6574	-0.6148	-0.9182	-0.1463	0.3246	0.7956	0.1005	-0.002116	0.3724	0.2131	-0.3649	-0.4559	-0.1954	-0.2003	-0.1177	-0.4024	0.3714	0.6498	0.358	0.2426	-0.1596	1.157	1.218	-0.02211
PTBP1		-0.1565	0.9642	-0.3787	1.369	0.7067	-0.3123	0.8255	-0.2862	-0.3913	-0.03305	-1.255	0.4306	0.9689	-0.2501	-0.645	-0.8271	-0.4793	0.4392	0.3527	-0.356	-0.2945	0.4211	-0.1811	-0.9623	-0.959	-0.5091	-0.03515	-0.6602	0.8062	0.6776	-0.6185	0.1514	0.2375	0.2391	-1.213	-0.09819	-0.02484	0.2411	-0.4529	0.1036	-0.6949	0.5193	-0.139	0.1333	-0.5032	0.2281	0.9659	-0.7372
NCLN		-0.5345	0.6605	-0.6534	0.6851	1.001	-0.5614	0.9981	-0.3053	-0.5513	-0.5	-0.1718	0.03767	-0.2505	-0.7373	-0.4489	-0.5555	-0.6544	0.3071	0.3385	0.4452	0.07411	0.3812	-0.1468	-0.4583	-1.228	-0.6041	-0.153	-0.5501	-0.5447	-0.6982	-0.6683	-0.3625	0.2521	-0.1743	-0.5019	-0.2957	-0.5357	-0.04367	-0.5095	-0.289	-0.177	0.3591	-0.1982	0.804	-0.06322	-0.1162	1.437	-0.8165
PLCG1		-0.6108	0.5935	-0.1796	0.3691	0.03887	0.1211	1.07	0.3051	-0.8105	1.209	-1.088	0.936	-0.139	0.1957	0.1146	-0.1117	-0.5199	-0.3199	0.1044	-0.2248	0.9618	-0.3012	0.1602	0.2911	0.02715	-0.8535	-1.023	-0.305	0.526	0.8152	-0.5917	-1.473	-1.162	0.3136	-1.319	-0.6731	-0.8041	-0.3624	-1.123	-0.6971	-0.3366	-0.979	-0.3931	-0.9415	-0.25	-0.4571	-0.0003523	-0.5163
NFATC3		-0.6457	0.7516	0.2104	0.8204	0.3675	0.08484	0.5309	-0.2485	-0.6276	0.3168	0.3607	1.226	0.2096	0.1452	0.353	0.3442	0.1785	-0.4697	0.9088	-0.8735	1.097	0.2329	0.5119	0.322	0.1266	0.1243	0.3971	0.2541	0.8587	1.117	-0.8414	0.2545	-0.3521	0.7525	-0.4899	-0.02619	-0.1839	0.8581	-0.1775	0.514	0.01897	1.036	-0.01206	0.258	0.1351	0.3605	-0.494	-0.3473
TRRAP		-0.1993	0.9604	-0.008138	0.1392	-0.2249	0.2392	0.2434	0.2588	-1.714	-0.03612	-1.034	0.1739	0.8453	0.6871	-0.07092	0.8285	-0.6423	-0.6486	1.217	0.6126	1.574	0.2994	0.3058	-0.09561	0.7587	0.1061	0.1653	-1.408	0.1405	0.2702	0.4708	-0.9059	-0.1867	0.6808	-0.4292	0.2714	-1.79	1.201	-1.134	0.9252	0.2174	-0.2979	-0.4752	0.2309	0.4801	-0.4585	-0.527	0.7119
NUP188		-0.2777	1.318	-0.1251	1.177	0.6423	0.9034	1.08	0.4379	-0.3903	-0.2044	0.101	1.065	0.9207	0.1367	0.7986	0.4209	-0.03969	0.6605	1.165	0.3488	0.9822	0.8166	0.3143	0.4656	-0.7013	0.2349	0.4478	0.1073	0.9381	1.228	-0.169	1.237	-0.2707	-0.4417	-0.5386	0.2868	-0.1173	0.8008	0.8429	0.04735	-0.194	0.5608	-0.2228	-0.05726	-0.3162	1.223	0.3114	-0.3314
CIZ1		-0.2547	0.7952	0.2849	0.959	0.7593	0.003202	0.3629	0.3841	-0.4607	0.2345	-0.4318	0.6186	0.2343	0.8979	0.4299	0.2364	-0.5688	0.7192	0.8743	-0.06834	0.9929	0.8016	0.4549	0.5771	-0.4799	-0.3502	-0.3405	0.2134	1.588	0.4083	-0.1285	0.9954	-0.5211	-0.3044	-0.851	-0.02327	-0.05242	0.8679	-0.3645	-0.2081	0.1173	0.4586	0.0457	-0.2772	-0.007025	0.7964	0.2117	-0.1612
ZBTB43		-0.3349	0.2607	0.01116	0.4875	-0.06583	0.6134	0.2262	0.646	-0.2553	-0.02512	0.217	1.076	0.6999	0.1525	0.4602	0.6409	-0.5272	0.3544	1.567	-0.2211	0.7788	0.3514	0.5971	0.5987	0.3324	0.09495	0.1684	-0.8109	1.089	0.8766	-0.1923	1.402	-0.07615	-0.1345	-0.8003	-0.4878	-0.3389	1.49	0.1928	-0.6207	0.003205	-0.2036	0.05759	-0.281	-0.5461	0.09098	-0.1157	-0.213
FBXL11		0.3879	0.2448	0.4477	1.21	0.1626	0.2428	0.4739	-0.05929	-0.196	-0.354	0.05644	0.2526	0.2258	-0.07865	0.5089	0.303	-1.048	-0.413	0.1552	-0.4091	1.26	1.013	-0.679	0.6251	-0.01868	-0.2157	0.3286	-0.1855	0.3115	0.822	-0.08897	-0.4685	-0.6034	-0.2243	-1.165	-0.2667	-1.462	0.6148	-1.283	0.1383	0.143	-0.7859	0.09508	-0.2358	-0.4742	0.1719	-0.0334	0.3033
GOLGA2		-1.267	0.09864	0.146	-0.4092	-0.07421	1.238	0.2153	-0.4711	-1.381	0.5429	0.131	0.7282	0.6622	0.1327	0.7414	0.9795	-0.8601	0.2165	1.369	0.04005	1.739	0.908	0.588	0.3644	0.4976	-0.1215	0.8215	-1.127	0.1944	0.6433	-0.4395	0.9873	-1.138	-0.3775	-0.3094	-0.977	-0.4437	1.205	-0.6016	-0.09218	0.4721	0.6063	0.2039	-0.2909	-0.07856	0.6666	-0.00227	-0.3329
BICD2		-1.283	0.1838	0.5904	0.6121	0.5427	0.4122	-0.1886	-0.4833	-0.05474	-0.007787	-0.025	1.368	1.537	1.134	0.5684	0.009813	-0.3811	0.6731	1.075	-0.06573	1.096	-0.1799	0.4932	0.6753	0.1703	0.1865	0.4096	-1.038	0.773	0.5935	0.2419	-0.05852	-0.3606	-0.07584	-0.1299	-0.678	-1.239	0.9698	0.176	0.3713	0.4663	0.1299	-0.2744	0.3063	0.6205	0.131	0.4889	-0.1027
LARP1		-1.597	0.5583	-0.8046	0.5599	1.013	-0.5617	0.9384	-0.5194	-0.1833	0.6375	-0.4401	-0.06906	0.2314	0.3468	0.3401	1.065	-0.914	-0.5258	1.188	-0.1912	0.5042	0.3224	0.137	0.6922	0.7151	0.01154	0.8697	-1.418	0.1177	1.002	0.2731	-0.213	-1.258	-0.00834	-1.526	-0.4369	-1.001	0.5732	-1.035	-0.03007	0.01857	0.2735	-0.4827	0.2814	0.7339	-0.9459	0.3209	0.5193
GOLGA3		-1.045	0.2249	-0.06339	0.02766	0.05607	0.732	0.1284	-0.4035	-0.3074	0.4269	0.1221	0.3882	0.3856	0.2482	0.5751	0.4808	-0.9286	-0.9207	0.853	-0.1572	0.9315	0.7259	0.4486	0.5689	0.4584	0.3474	1.244	-1.12	-0.03056	0.06621	0.1905	-0.3522	-0.8064	0.6377	-1.114	-0.6124	-0.7647	0.3546	-0.4839	0.133	0.2273	0.3148	-0.08865	0.2607	0.2487	-0.147	0.03706	-0.258
MSL2L1		0.5828	1.419	0.7921	1.525	1.149	1.633	1.672	0.6222	0.7064	1.377	0.1331	1.17	1.044	0.5181	-0.322	0.8772	0.2607	-0.06517	0.7746	-0.3436	1.073	0.7242	1.576	1.256	0.7863	1.074	0.5201	0.5659	1.253	1.105	-0.2605	0.5236	0.1549	-0.06497	-0.7446	0.8224	-0.8633	1.472	0.3426	0.554	0.5594	0.6277	1.276	0.3036	0.7748	1.012	0.8476	0.9813
MORC2		0.04526	1.271	1.562	2.368	1.032	0.9018	0.673	1.264	-0.6752	0.06767	0.4105	1.248	1.379	0.7483	0.3034	1.033	0.202	0.9751	1.483	-0.05877	-0.1691	1.468	1.701	1.545	-0.03982	0.7181	0.608	0.5404	0.7526	1.514	-0.5257	-0.168	0.3131	0.4986	-0.5228	-0.4473	-0.7078	0.6036	0.2219	1.004	0.1884	-0.06193	0.5112	0.3439	-0.2846	0.07499	0.4434	0.2522
TTC28		0.2717	1.27	-0.01883	0.9758	0.04121	1.1	0.9049	0.8367	-0.2438	0.4036	0.06759	1.372	0.6129	0.2811	0.6885	0.8974	-0.1165	0.0001243	1.243	0.5008	-0.1693	0.5216	0.5306	0.2323	0.4964	0.2864	-0.2349	-0.2503	0.7062	1.248	-0.3434	-0.8657	0.3034	1.031	-0.344	-0.8267	-0.9899	1.221	0.1997	0.1848	0.1701	-0.4714	0.4072	0.4285	0.8473	0.9049	0.7975	0.6422
MYST3		-0.4237	0.7329	0.4285	0.6548	0.5872	1.012	0.3892	0.255	-0.09709	-0.1811	-0.3049	0.7454	0.4437	0.6068	1.357	0.2477	0.2124	-0.1975	0.6998	-0.148	1.241	0.2829	0.8005	1.065	0.2197	0.4459	0.1733	-0.07635	0.463	1.26	0.4915	-0.236	0.3001	1.052	-0.1907	0.02755	-1.287	0.4607	0.2249	0.1248	0.417	0.347	0.9649	0.03585	0.08585	0.2547	0.3392	0.7976
NCL		-0.09715	0.7469	0.4317	0.6389	0.9772	0.5259	0.7875	0.4941	-0.3643	0.1667	0.2023	1.18	1.326	0.638	-0.6321	-0.5969	-0.4312	0.693	1.45	0.1893	0.8982	0.3759	0.6133	0.3797	0.243	0.1554	0.1888	-0.3769	0.6669	0.585	-0.6076	-0.6924	-0.5913	0.4681	-0.2897	-0.8648	-0.6352	1.063	-0.6115	0.5014	0.3903	0.3356	0.5522	0.549	0.2092	0.4616	0.736	-0.07417
PRKDC		0.2055	1.803	0.04859	0.9932	1.47	1.256	0.9458	0.6314	-1.249	0.6827	-0.5679	1.189	1.937	0.1793	0.4569	0.03674	-0.5172	0.6681	1.219	0.4034	1.238	0.0367	0.9895	-0.0618	-0.1919	0.5711	0.8385	0.07306	0.9027	0.45	0.2749	-0.2253	0.3063	1.127	-0.4258	0.2727	-0.3182	1.173	1.146	0.6511	0.1472	0.8336	-0.1511	0.8274	0.9154	0.524	0.9148	0.33
HNRPM		-0.09788	1.208	-0.3496	1.416	0.8509	1.844	0.5091	0.2385	-0.7163	0.4927	0.01816	1.408	2.281	-0.1653	-0.003364	-0.9067	-0.04197	1.071	1.62	-0.5283	-0.06236	0.6911	0.7968	0.2582	-0.08234	1.423	0.8663	-0.5573	1.139	0.697	-0.5123	0.5601	0.2777	1.363	-0.5347	-0.4265	-0.7598	1.895	-0.04269	1.006	0.8752	0.9547	0.2069	1.524	1.411	1.264	1.54	0.4544
NIPBL		0.2348	1.302	0.8144	0.6887	0.9398	0.6508	0.9798	0.5601	-0.1715	0.4891	0.4926	1.14	1.327	0.5884	0.2058	0.3671	-0.01563	0.9024	1.542	0.1299	0.7589	0.4194	-0.1136	0.9133	0.7398	0.7006	0.2822	-0.305	1.515	1.393	1.739	-0.5054	-0.1406	0.3024	-0.8544	-0.4162	-0.3427	1.233	-0.2299	-0.1814	-0.1532	-0.7644	0.2419	0.1022	0.2933	0.68	0.1668	-0.12
RNASEN		0.2238	1.161	0.1439	0.1043	1.03	1.167	1.93	0.8136	-0.6931	0.01183	1.364	0.6061	0.5241	0.2159	0.0353	0.8513	-0.1637	0.5187	1.156	-0.02693	0.781	0.02056	-0.2953	1.046	0.1016	0.5611	0.2196	-0.9986	0.6229	1.418	-0.1823	-0.04405	0.04576	0.3683	-1.445	0.01981	-0.5537	0.8606	-0.6404	-0.06601	0.06375	-1.171	0.8427	0.5505	0.2924	1.139	-0.1566	-0.07517
HNRPH3		0.7353	1.865	0.9221	1.95	1.288	2.498	2.027	1.772	0.7391	0.6085	1.073	1.682	0.9558	1.352	0.4916	0.5926	1.188	1.341	1.339	-0.3799	0.1993	1.244	0.8485	0.9887	0.7585	0.8931	-0.2081	0.6068	1.798	1.511	0.02112	-0.2887	0.6885	0.5549	-0.4745	-0.4326	-0.5364	1.889	0.7884	-0.1749	0.2225	1.087	1.144	-0.3672	0.3687	0.7313	0.5647	0.4431
HNRPA3		1.007	1.836	-0.1589	0.453	0.3086	2.239	1.615	1.728	-0.01431	0.4647	1.143	1.228	1.062	0.3993	0.2006	-0.1379	0.8775	0.3868	1.567	0.1279	0.5536	1.66	1.296	-0.3204	-0.2382	1.341	0.17	-0.2246	1.196	0.9874	-0.1536	-0.168	0.8257	0.514	-0.5388	-0.07653	-0.06386	1.566	0.2594	0.5688	0.3636	1.362	0.7376	0.3895	1.969	1.016	1.613	0.2608
JMJD2B		-0.2508	0.8842	1.131	0.676	0.9341	1.127	1.062	0.7075	-0.7541	-0.3309	0.1374	0.8746	0.8431	1.628	0.4589	0.7178	-0.6814	0.462	0.838	0.4901	1.05	0.5999	0.7845	1.655	0.04601	0.249	-0.7291	0.02469	0.8156	1.451	-0.2625	-0.7861	0.9188	1.547	0.1435	-0.1381	-0.5904	0.6915	-0.1468	-0.6599	0.9389	0.3279	1.711	0.9096	0.6099	0.5344	1.143	0.2147
SAFB		-0.3802	1.492	0.8039	1.378	0.7059	1.207	0.7384	0.3566	-0.504	-0.2826	0.2942	1.561	1.83	1.175	0.1904	0.1741	-0.1455	1.518	1.243	0.289	0.9437	0.7127	0.5777	0.8309	-0.2312	0.3663	-0.2758	-0.5894	0.6133	0.5993	-0.5628	-0.5375	0.3913	0.6856	-0.03789	-0.126	-0.4152	0.6458	0.01067	0.213	0.3362	0.968	1.326	0.2829	-0.2344	1.075	0.8458	-0.08638
ELAVL1		0.02507	1.247	-0.178	0.8366	1.321	0.1927	0.9091	0.5953	-0.246	0.1058	-0.2219	0.8603	0.6104	-0.1909	0.09736	-0.8227	-0.3344	0.603	1.599	0.5339	0.5648	0.3174	1.028	0.1475	0.1251	-0.1624	0.2436	-0.9031	0.1226	0.2366	0.6534	0.6746	0.419	-0.1309	0.3928	0.1819	0.509	1.082	0.4911	-0.2941	0.3968	1.085	-0.5316	0.9559	0.2507	1.042	1.576	0.5475
LMNB2		-0.03989	1.321	-0.002576	1.627	0.9174	1.842	-0.05469	0.3214	-1.249	-0.1337	-1.34	1.045	1.403	-0.7121	-0.7534	-0.7147	0.2257	0.8478	2.113	0.7449	0.4349	0.7459	1.719	-0.09178	-0.717	0.4899	0.6186	-1.059	0.6968	1.011	0.2165	0.09946	0.8286	1.459	0.4909	-0.008622	0.01843	1.131	0.397	-0.5562	0.3357	0.9432	-0.4034	0.9564	0.1495	0.7622	2.085	0.1349
DNMT1		0.2233	1.81	-0.06217	1.249	1.256	2.025	0.9089	0.5057	-0.8131	-0.1005	0.05406	0.656	0.6102	-0.5442	-0.06921	-0.8683	0.462	1.03	1.592	0.6755	0.6359	0.842	1.12	-0.03542	-0.5004	0.9269	0.5084	-0.2539	0.828	2.202	0.1767	0.2315	0.4544	1.092	-0.5432	-0.08175	-0.3463	1.243	0.6858	0.00359	0.3394	0.8031	0.3738	0.7104	0.2345	1.069	1.16	-0.3126
SMARCA4		0.0937	1.575	0.5867	1.524	1.554	0.7554	0.7968	0.8316	-0.1952	0.02913	-0.187	1.215	1.45	0.4708	-0.05927	0.1988	-0.6138	0.8798	1.888	-0.09027	0.9416	1.199	1.049	0.4261	-0.3267	0.5947	0.3098	-0.6786	0.8296	2.003	-0.1492	0.4055	1.089	1.287	-0.1652	0.1744	-0.6671	1.478	0.9539	-0.1063	0.8241	0.8927	0.2643	1.585	1.16	1.034	1.258	0.4114
ILF3		-0.2381	1.386	0.1546	1.127	0.7276	1.264	0.8573	0.6161	-0.5254	0.4404	0.06207	1.034	1.145	0.6427	-0.1163	0.09814	0.5109	1.152	1.455	0.218	0.8099	0.7383	0.7717	0.3748	-0.319	0.5195	-0.2517	0.07055	1.094	1.523	-0.3341	-0.1505	0.5111	0.6216	-0.3361	0.2345	-0.2235	1.071	0.1239	0.3147	0.6564	0.5937	0.4667	0.2657	0.4089	0.4486	0.8654	0.5218
KHSRP		0.0882	1.045	0.9748	0.921	0.9609	0.9827	0.5421	-0.2579	-0.7132	-0.1517	-0.01634	0.8413	1.043	1.269	0.5911	0.2687	-0.3741	0.8137	0.7416	0.2469	0.4127	0.2048	0.2061	0.7687	-0.7357	-0.1783	-0.6931	-0.1862	0.7973	0.2942	-1.014	0.04568	0.5979	0.07143	-0.3407	-0.05429	-0.6127	0.2936	-0.1971	-0.2771	-0.2993	0.7141	0.6929	0.7233	0.1238	1.572	1.531	0.4452
HCFC1		-0.1241	1.174	0.4315	0.9344	1.025	0.5834	0.4879	-0.1968	-0.1732	0.2269	-0.07376	0.57	0.753	0.7252	0.4965	0.2309	-0.2803	0.005248	0.4336	-0.3801	0.53	0.8837	0.626	0.3041	-0.1002	0.1218	0.1731	0.02999	1.202	0.2717	-0.4614	0.1726	-0.2033	0.05723	-0.6545	0.1213	-0.7011	0.4433	-0.47	0.4679	0.2956	0.4178	0.5127	-0.1603	-0.08183	0.7504	0.4139	0.01724
RAD54L2		0.04727	1.472	-0.1691	-0.04994	1.293	1.517	1.464	1.211	-0.6356	-0.7601	0.3238	1.585	1.506	0.5163	0.8329	0.8443	-0.7405	-1.393	1.955	0.211	2.024	1.127	1.025	-0.009496	0.005083	0.1166	-0.1895	-0.06992	0.972	1.522	0.3227	0.4923	-0.4453	0.9594	0.1593	-0.4316	-0.6761	2.52	0.244	-0.3088	0.4323	-0.5929	-0.4794	0.4283	0.4107	1.125	0.2845	0.2969
HELZ		-0.2119	0.7592	0.7398	0.4278	0.3613	0.7594	0.292	0.1049	0.439	-0.6671	0.7635	0.5589	0.4663	0.7323	1.109	0.3235	-0.3901	-0.4372	1.395	-0.1105	1.063	0.1453	1.217	1.003	1.896	-0.1705	0.1922	-0.3616	0.5953	1.425	-0.2007	-0.1575	-0.6942	0.2181	-0.5205	-0.6734	-0.3312	0.6497	0.1938	-0.1193	-0.2122	0.2914	0.493	-0.01825	0.5158	1.435	-0.05404	0.4246
MED12		-0.3044	1.206	0.4327	1.134	0.7741	0.1499	0.737	0.09876	-0.3519	-0.1134	0.4122	0.1088	0.3054	0.5388	0.9928	0.5072	-0.5603	-0.2309	0.8915	-0.4518	0.4245	0.1692	0.2055	1.131	0.1806	-0.1934	-0.07959	0.05394	0.874	1.206	0.1621	0.008985	-0.3845	0.5136	-0.892	-0.103	-0.5666	0.02325	-0.5657	-0.1254	-0.1936	0.6082	0.7625	-0.9194	-0.5461	0.2942	-0.162	-0.2684
KPNB1		-0.5576	0.4231	0.2478	0.394	0.3935	1.063	0.2762	0.09326	-0.8306	0.008386	-0.308	0.395	0.1385	0.1728	0.5041	-0.2599	0.0339	0.2953	1.322	0.7395	1.094	0.577	0.603	0.2724	0.9794	0.3632	0.3387	-0.8882	0.2375	0.8436	0.07248	0.01822	0.107	-0.03526	-0.9678	-0.1706	-0.846	0.9001	0.06872	-0.03619	-0.04867	0.1548	0.5625	0.00575	0.1451	1.695	0.01323	0.4584
DDX42		0.04746	1.128	-0.1128	0.6318	0.4043	1.057	1.065	0.0005916	0.5837	-0.1459	-0.0221	0.8164	0.4447	1.176	0.3548	0.2132	-0.6774	0.1745	1.401	0.07819	1.098	0.0834	0.4303	1.281	1.354	0.2246	0.2205	-0.4817	0.748	0.9575	0.1801	-0.3616	-0.3888	-0.2498	-1.225	-0.8763	-1.369	0.6651	-0.8412	0.433	-0.2708	0.05502	0.574	-0.5952	-0.2915	1.094	0.04731	0.4517
CHD4		-1.04	0.9251	0.6672	1.289	1.028	0.09055	0.4468	-0.1275	-0.5245	-0.06503	-0.2996	1.021	0.6461	0.7702	0.665	1.401	-0.7303	0.3322	1.166	1.19	0.7812	0.6316	0.9319	0.9932	0.5299	0.1707	8.33E-05	-0.8786	0.7946	1.873	-0.4545	-0.1877	-0.5837	0.6288	-0.7321	-0.3346	-0.8498	0.9773	-0.4559	0.03994	0.05355	-0.3739	0.3974	0.4724	0.1471	1.063	0.3158	0.1438
GCN1L1		-0.3081	0.6128	0.3014	0.8551	0.4893	0.4975	0.9117	-0.09181	-0.6674	-0.04631	-0.6747	0.5446	0.6166	0.5829	0.5652	-0.2148	-0.3825	0.2617	0.7303	0.1666	0.7883	0.7463	0.3976	0.8688	-0.07822	-0.2944	0.04923	-0.2322	0.7816	0.5064	0.08727	-0.7455	-0.6312	0.7606	-0.9467	-0.2132	-0.558	0.2209	-0.1915	-0.4488	-0.274	0.5235	0.01528	-0.2619	0.1977	0.6577	0.08409	-0.1342
EP400		-0.4861	0.2739	0.386	0.6683	0.5612	0.6782	0.5858	-0.2692	-0.2762	-0.1731	-0.3053	0.506	0.6475	0.5103	0.7069	-0.08646	-0.1668	0.1567	1.099	-0.1486	1.169	0.5827	0.6639	0.6142	0.2394	0.1999	0.03801	0.07	0.3084	0.6955	0.1187	-0.2867	-0.5381	0.6964	-0.6001	-0.08299	-0.6863	0.7726	-0.5671	0.4602	0.2904	-0.09705	0.1934	-0.1706	0.1948	0.2776	-0.1826	0.06999
THOC2		-0.5297	1.07	0.1222	0.1828	-0.1271	1.196	-0.005191	0.4927	-0.9147	0.9254	-0.537	-0.09034	0.6489	0.9475	1.002	1.071	-0.1784	0.1102	1.225	-0.09719	1.261	0.217	0.702	0.6621	0.4656	0.05553	-0.258	-0.1308	0.5619	1.164	0.1566	-0.9523	-0.08708	1.104	-0.8117	-0.8593	-0.5715	0.3818	0.07751	-0.3873	-0.09678	0.2914	0.3335	0.08164	-0.4245	0.6504	-0.006966	-0.04666
TPR		-0.9266	1.043	-0.1054	0.5449	0.206	1.214	0.255	0.1527	-1.171	0.03287	0.1485	0.8638	0.6854	0.5051	0.2194	0.173	-0.1187	0.2384	0.9863	-1.735	1.241	0.6817	1.034	0.5922	0.2923	0.109	-0.2872	-0.5091	0.7463	1.108	-0.6317	-0.8311	-0.9099	0.9784	-1.097	-1.505	-1.408	0.8948	0.4303	-0.2604	-0.5151	-1.292	-0.3054	0.5401	0.1347	1.23	0.05886	0.1349
SRRM2		-0.5203	0.3869	0.4763	0.5053	0.4241	1.271	0.9117	0.3904	-0.4958	0.2549	0.2958	1.242	0.1643	1.121	1.14	1.054	0.01764	0.2986	0.6764	0.01695	1.35	-0.05103	0.943	0.639	0.2279	-0.4203	-0.46	-0.02917	1.084	1.364	-0.1002	-0.2476	-0.4518	0.5403	0.6945	-0.4488	-1.14	0.7657	-0.6395	-0.1181	0.1489	0.2646	0.09678	0.0544	0.06331	0.8551	-0.1575	0.2958
RBBP6		-0.5069	1.017	0.789	0.6214	0.8187	1.392	0.5781	0.4788	-0.683	0.112	0.2453	1.002	-0.1545	0.6655	0.9185	0.3984	-0.1334	-0.208	0.2108	0.008686	1.62	0.8077	1.089	1.012	0.07147	-0.1182	-0.001488	-0.01601	1.025	1.429	-0.1222	-0.2246	-0.317	0.8383	-0.8328	-0.5399	-0.2462	0.675	0.1665	-0.04985	-0.1696	0.6397	0.3317	0.5881	0.01006	1.045	0.2785	0.06559
BAT2D1		-0.5295	0.9835	0.04485	0.6893	0.9652	0.6386	-0.5509	0.3513	-0.5844	-0.2051	0.4253	0.9745	0.8853	0.4312	0.1628	-0.03718	-0.2411	-0.3549	1.179	0.2292	1.839	0.01176	0.8718	0.4014	0.01398	-0.031	0.04227	-0.254	0.691	1.327	-0.4479	-0.2825	-0.7793	0.6957	-0.4053	-0.8407	-0.9865	0.9894	-0.1123	-0.04988	-0.4247	0.2354	-0.1031	0.7664	0.264	0.6348	0.2968	0.2351
BPTF		0.3792	1.197	0.1602	0.7156	0.2775	0.934	0.9654	0.8255	0.495	0.3756	0.3625	0.9911	0.7378	1.034	1.173	0.6965	0.352	-0.404	1.598	-0.7784	1.847	0.5938	1.366	1.026	1.229	0.1268	-0.2591	0.2235	1.108	1.74	0.6056	0.3598	-0.4032	0.3233	-0.3268	-0.3071	-0.6316	0.8993	-0.3105	0.1752	0.376	0.4044	0.8547	0.4674	0.3956	1.37	0.5859	0.3113
ANKRD11		-0.7336	1.61	0.9124	0.4192	0.897	-0.128	0.3453	0.281	-0.6071	0.694	0.3163	1.945	0.1944	0.5146	0.7054	-0.682	-0.5241	-2.025	1.102	-1.711	2.491	0.5784	1.114	0.3899	0.1486	0.1218	0.01086	-0.6817	0.7181	1.204	-1.233	-0.03547	-0.8066	0.5922	-0.5834	-0.7523	-0.949	0.7532	-0.9348	0.9585	0.8924	1.855	0.5274	0.8904	0.9159	0.3731	0.5753	0.444
RBM10		0.2669	1.543	1.077	1.078	1.221	1.016	0.9331	0.7051	-1.126	0.002855	0.645	0.4076	0.9555	1.08	-0.01346	0.1251	-0.08955	0.532	2.004	0.7331	1.086	0.8283	1.491	0.7324	0.2694	0.7097	0.6899	-0.7063	0.4597	1.309	0.03607	-0.2058	-0.01699	1.622	-1.158	-0.00124	0.145	1.269	0.5512	-0.063	0.7807	0.506	0.611	-0.5076	0.3097	1.224	0.7159	-0.05539
ZNF629		0.5305	1.034	0.6736	0.8776	0.8528	0.3331	0.1792	0.7902	-0.3166	0.01248	-0.3025	1.509	-0.2294	0.525	0.09949	0.3628	-0.9544	-0.03605	0.01231	-0.1229	0.8768	0.662	0.6345	0.7325	0.05915	0.9974	0.0324	-0.485	0.342	0.5731	-1.849	0.3999	0.08922	0.01076	-1.126	0.5073	-0.6869	0.4377	-0.4767	-0.6312	0.2835	0.8003	0.5897	0.4853	0.06551	0.9097	0.6271	0.2059
HNRPUL2		-0.3939	0.8858	0.302	1.308	0.3859	1.811	1.291	0.4075	-0.6627	-0.4686	0.08706	0.8093	0.6292	1.503	0.6245	-0.1204	-0.9869	0.0171	-0.154	-0.6069	1.617	1.367	-1.183	1.199	-1.929	0.708	-0.06612	-0.8449	1.482	0.9973	-1.255	-1.258	-0.1494	-0.8147	-1.098	-0.7409	-3.038	0.5826	-1.317	0.1411	-0.07045	-0.52	1.166	0.6476	0.07629	0.6613	1.859	0.705
ABL1		-0.5739	0.78	0.1611	1.091	0.6453	0.1945	1.324	0.313	-0.2858	-0.05752	-0.6247	1.104	0.4425	0.8663	0.2436	0.3701	-0.6285	0.9108	0.9257	-0.1228	1.123	0.1824	0.8117	0.9862	0.2118	0.3319	-0.8029	-1.127	1.528	1.218	-0.3703	1.205	-0.02954	-1.288	-1.556	-0.1784	-0.7949	1.037	0.1754	-0.3937	0.2783	0.5	0.8249	0.2366	0.3787	0.312	0.8687	0.2117
SSRP1		0.1607	1.049	0.4225	1.328	0.214	1.184	0.8213	0.6422	-0.2275	-0.1665	-0.3236	0.2743	0.3256	0.2543	-0.08551	-0.4689	0.0132	1.534	0.3427	0.548	0.8219	0.9923	-0.09603	0.4598	-0.1021	0.8744	0.4426	-0.615	0.8531	0.8488	0.2504	-0.8442	0.6489	0.05839	-0.9325	0.4006	-1.152	0.9791	-0.9845	0.7904	0.5742	0.1543	0.6276	0.01382	0.1963	1.473	0.3561	0.2854
BRPF1		0.2653	0.8242	0.8001	1.168	1.014	0.5471	1.104	0.4242	-0.07059	-0.6811	0.7086	1.143	1.115	-0.02899	-0.3548	0.2984	0.7014	0.3946	1.197	0.5482	0.4844	0.9517	0.5052	0.02741	-0.6365	0.5166	0.2932	-0.1107	0.6003	1.013	0.3736	0.9555	-0.1764	0.4571	-0.4604	0.5458	0.1922	1.572	0.3113	-0.4288	0.043	0.3282	0.1342	-0.3481	-0.1173	0.1618	-0.361	-0.0592
UBN1		-0.211	0.8726	-0.3224	1.08	0.5579	0.3053	1.159	0.1527	-0.798	-0.6676	0.21	0.7489	0.03715	0.03654	0.4256	-0.5727	-0.4206	-0.3564	0.9182	-0.2965	0.9548	1.509	0.4079	0.3816	-0.4722	-0.423	-0.2805	-0.1016	0.63	0.7965	-0.1144	-0.03443	-0.4857	0.2278	-0.7852	-0.2119	-0.8757	0.05879	-0.48	-0.5913	-0.2944	0.1034	-0.3662	-0.5225	-0.08927	0.01462	-0.6681	-0.4777
MAML1		0.007819	0.9458	-1.175	1.016	0.7607	-0.4861	1.645	0.9853	0.09854	0.4611	0.5623	1.443	1.154	0.6614	-0.1719	0.4099	-0.8363	0.3212	1.616	-0.05673	0.4064	0.05925	0.7027	0.7239	-0.6872	-0.06317	0.02342	-0.5357	1.207	1.177	0.4673	0.3713	-0.3377	0.6324	-0.5681	0.2006	-0.1112	0.5965	-0.605	-0.168	-0.09718	0.7526	0.3233	-0.7837	-0.07075	-0.3763	0.1125	-0.6229
TRIO		-0.2867	1.269	0.4641	0.3207	1.366	0.03505	1.7	1.088	-0.4528	-0.4761	0.7794	1.314	0.9159	-0.4993	0.5024	-0.7256	-0.8311	0.3247	1.738	-0.521	0.9503	2.301	2.28	-0.4743	-0.7647	-0.0451	-0.5139	-0.9342	1.277	0.918	-0.6151	0.823	-0.1927	-0.6581	-0.8126	-0.9431	0.01696	2.364	-0.3092	-0.07622	0.1501	-0.2925	-0.6427	0.1831	-0.3257	1.172	0.8412	-0.2584
TOP1		-0.7499	0.4998	-0.6569	0.8597	0.06725	0.11	0.4281	-0.214	-1.295	0.5883	-1.259	1.803	0.7463	0.3427	0.03251	0.1145	-1.002	0.2244	0.6956	-1.016	0.07789	0.1039	-0.2926	0.3103	-0.09891	0.08991	-0.5334	-1.223	0.559	0.4467	-0.7293	0.07038	0.1793	0.1466	-0.05159	-0.7211	-0.8617	0.3924	-0.5616	-0.5831	0.3004	-0.6632	1.031	0.2072	-0.2206	0.7071	0.7733	0.002928
GPR161		0.1669	0.9419	0.4617	0.9572	0.7976	0.9581	0.2802	0.4517	0.1186	-0.3951	-0.2962	0.5542	0.2668	0.2465	0.2381	-0.1051	0.0106	0.4855	1.065	0.6908	0.7565	0.3106	0.5938	0.2642	-0.08029	0.2093	-0.2801	-0.1062	0.5905	0.8227	0.5959	-0.0263	0.1728	0.1809	0.3018	0.08343	-0.2912	0.562	-0.6005	0.2568	1.06	0.6133	0.8544	1.444	1.38	1.288	0.23	1.308
BMS1		-0.432	1.746	0.1031	1.113	1.424	1.496	1.443	-0.2916	-1.112	-0.7317	1.242	1.333	0.1886	0.6218	0.7034	0.956	0.04674	0.9927	1.479	0.1867	0.2232	1.264	1.186	1.077	-0.5908	-0.3804	0.5522	-0.6282	0.951	1.076	-0.7937	-0.3528	-1.383	0.6613	-0.6617	-1.237	-0.3423	1.773	-0.1376	-0.2291	-0.4791	0.9575	0.4923	-0.6204	-0.1314	0.6691	-0.2142	-0.009967
PPM1G		0.4747	0.7624	0.3509	0.8836	0.3762	0.5926	0.5928	-0.02303	-0.5939	0.02232	-0.3779	0.6395	0.5061	0.0873	-0.4512	-0.4917	0.4704	0.7909	1.184	0.5968	0.08068	0.4814	-0.007625	0.5322	-0.3939	0.1848	0.3223	-0.2381	0.1785	0.06839	-0.2119	-0.1778	-0.511	-0.6321	-0.7652	-0.1908	-0.607	0.2956	-0.729	0.07866	-0.1013	-1.002	0.6665	-0.4287	0.07695	0.953	0.5669	0.2591
DCP1A		0.6729	1.146	0.1646	-0.6554	0.4411	1.121	1.726	1.301	-0.2109	0.6244	0.05233	0.7641	0.9084	0.01584	0.3971	0.9187	-0.8096	-1.359	1.363	-0.8337	0.7187	-0.1637	0.2814	-0.2207	-0.01326	-0.04521	-0.3693	-0.1747	0.9082	1.25	0.617	0.3907	0.3905	0.9295	-0.9158	0.7345	0.1036	0.8547	0.1101	0.1922	0.6114	-0.5953	0.6066	-0.1135	0.09368	-0.18	0.5918	0.1299
PCSK7		0.1067	0.5934	0.03228	-0.3475	-0.3707	0.1142	0.9435	0.534	0.2566	-0.2763	0.02111	-0.03805	1.118	0.8922	0.3653	0.7527	-1.134	-0.5485	-0.02793	0.3977	0.439	0.8353	-0.4622	-0.04423	-0.402	0.06082	0.5398	-0.1018	0.2929	0.2148	-0.1832	-0.7722	-0.5613	-0.04207	-0.9201	-0.6507	-1.456	0.002164	-1.07	-0.1772	-0.1974	-0.2169	-0.4735	0.04085	-0.01124	-0.114	0.02732	-0.6369
CASP2		0.115	0.6425	-0.2003	1.33	0.07392	0.3557	-0.3876	0.03847	-0.9186	-0.1825	-0.3388	0.175	0.655	-0.1616	-0.332	-0.315	-0.2819	-0.1572	0.8798	0.3078	0.4804	0.4434	0.07164	-0.3588	-0.6337	0.2058	0.3367	-0.3614	0.1011	0.05945	0.07794	0.1357	0.1954	0.61	-0.1069	0.5742	-0.7535	0.6906	-0.4464	0.6511	0.4113	0.2598	-0.1271	0.5832	0.4599	0.06986	0.09511	-0.1697
FER		-0.1186	-0.105	-1.194	0.257	-0.5757	0.9747	0.5551	0.8495	-0.0208	0.7269	-0.12	0.7225	0.9335	-0.06201	-0.004607	-0.1577	-0.03319	0.6454	1.276	-0.4207	0.9454	0.4791	1.196	0.2189	1.112	0.9605	0.7198	-0.56	0.5915	0.4933	-0.7211	-1.505	-0.6802	0.2277	-0.8068	-1.1	-0.2126	0.9141	0.0764	0.7917	1.022	1.527	0.5602	0.8334	1.316	-0.452	0.4919	0.09071
NCOR2		0.1587	-0.006156	0.00769	-0.05994	-0.3176	0.2781	0.643	0.3531	-0.5978	-0.2479	0.4277	-0.2252	0.09459	1.082	1.435	0.4933	-0.3081	-0.08744	0.1879	0.1981	0.735	-0.1228	0.2651	0.6502	0.1525	-0.619	-0.3715	0.03389	0.4736	0.3854	0.04905	-0.4558	-0.8719	0.6011	0.1358	-0.3295	-1.29	-0.09018	-1.048	-0.008093	0.3128	-0.2246	0.4287	0.4061	0.1504	0.741	-0.5361	0.4529
DIAPH1		-0.4564	0.4219	-0.5535	0.3317	0.5054	0.7949	0.4809	-0.3783	-0.1777	-0.1064	0.254	0.2547	0.7411	-0.1407	-0.3445	-0.495	0.2514	0.154	0.6956	0.7232	-0.3354	0.3358	0.243	-0.1535	-0.3005	0.0439	-0.2408	-0.2272	0.5039	0.2437	-0.04413	-0.05354	-0.1949	-0.09531	-0.4847	-0.2081	-0.3157	0.8586	-0.6204	-0.3404	-0.007844	-0.1768	-0.137	0.3526	0.4235	0.004124	-0.03653	-0.07231
DPP3		0.5461	0.1904	-0.2518	0.2691	0.4207	-0.962	0.4484	0.1462	0.5259	-0.3745	-0.743	-0.607	0.2483	-0.07654	0.03825	-0.4374	-1.121	0.6047	-0.2497	-0.1401	-0.03345	0.473	-1.128	-0.211	1.379	-0.08286	0.1756	0.3336	-0.1495	-0.9794	0.009044	-0.391	0.2866	-0.3073	-0.8551	0.4684	0.1502	-0.1014	-0.4003	0.1037	0.4582	-0.3516	0.4539	0.1783	0.8344	0.4772	0.3284	-0.5104
TARS		-0.5084	0.652	0.6029	0.6093	1.048	0.4456	1.574	0.281	0.003847	1.368	0.4063	0.08097	0.8094	-0.5796	-0.1726	-0.1383	-0.323	0.6409	0.9039	-1.257	-0.2827	0.6556	-1.043	0.08407	-0.09698	-0.3764	0.5917	-0.2318	0.3197	-0.0509	-0.8887	0.001831	0.6857	0.1656	-0.3159	-0.4473	-0.1703	0.05127	-0.1525	-0.1538	-0.194	-0.816	0.3808	-0.0438	0.7663	1.106	0.6782	0.1062
CDK6	CL	1.28	1.478	-2.181	1.418	0.8096	-0.5805	1.291	1.768	-1.758	0.7519	-1.791	-1.512	-0.4144	-1.095	-1.414	-2.306	-0.146	-0.529	1.791	-1.408	-0.5049	0.3081	0.6671	-0.5299	-2.939	1.767	-0.1171	-3.093	-0.9353	-0.7007	0.2076	-0.09771	1.437	-1.102	-0.8503	-0.1646	-0.8351	-0.06473	-1.717	-3.008	-1.058	0.6492	-1.713	0.3583	-1.095	-1.633	0.5647	-0.1986
ABCD2	CL	1.113	0.3404	-0.9094	-1.3	-1.794	-0.3168	0.006366	0.9921	-1.126	1.487	-0.9547	-1.995	-1.353	-1.484	-2.09	-2.358	-1.205	-0.06028	-1.635	-1.222	0.02112	-0.5465	-1.078	-0.5592	-0.06706	-0.6218	-0.1945	-0.7468	-0.3316	-2.035	-0.1102	1.817	0.25	-2.099	-0.5576	-0.5603	-1.616	-2.417	-0.3536	-0.6012	-1.67	0.7896	-1.368	-1.113	-0.637	-1.378	1.875	0.2512
GAS1	CL	2.64	3.111	-0.06164	1.168	-0.3174	-0.2232	4.437	0.0001843	-0.8644	0.7591	0.3769	0.5797	-0.04517	-1.768	-0.4509	-1.373	0.002467	3.535	0.01785	-1.032	-0.05535	0.06893	2.14	-0.3234	-2.758	1.664	-2.056	-1.165	0.3886	-0.07283	-1.095	-0.6391	1.187	-1.175	-1.386	0.1228	0.08292	-1.146	-0.9025	0.04046	-1.293	0.863	0.9049	-1.56	-1.716	-0.998	1.298	-1.313
TGIF2	CL	-0.7382	0.9948	-0.3004	0.4494	-0.003815	-1.316	0.8106	0.1326	-0.1863	-0.6963	-1.539	1.9	0.535	-0.4284	0.1437	-0.4266	-0.7024	1.607	0.1656	-0.9838	0.1053	-0.2155	-0.836	-0.7833	-0.5183	-1.946	-1.428	-0.3715	0.7383	0.1404	0.3197	-1.066	-0.1673	0.8413	0.2016	-1.091	-1.239	-1.447	0.6847	-1.273	-0.9804	-0.644	-0.9666	-0.6445	-0.592	0.4778	-0.3147	-1.108
TBX2	CL	-0.4616	0.03579	-0.885	-0.6333	-0.8585	0.1005	0.6102	-0.4866	0.7808	-0.4592	0.3625	0.2335	-0.7737	0.6143	-0.09918	-0.4653	-0.2025	-0.4684	0.2629	-0.4835	-0.4639	-0.1222	0.2897	-0.2143	-0.5515	-1.039	-0.9835	-0.3733	-0.7025	0.6957	-0.5007	0.4581	-0.1629	-0.3867	0.3409	-0.3008	0.632	0.277	-0.6734	-0.6246	-0.6361	0.6731	-0.00828	-1.066	-0.6266	-0.4756	0.4838	-1.038
DOCK6	CL	-0.5392	-0.1363	-0.5545	-0.2905	0.4792	-0.9719	1.3	-0.1273	0.3277	-0.7739	-0.3414	0.3599	1.647	0.5149	-0.636	-0.3786	-0.6663	-0.7932	0.9324	-0.1207	-0.06972	-0.6732	0.1524	-0.7551	0.004781	-0.8279	-0.4304	-0.4653	-1.035	-0.3889	-0.1919	-0.349	0.447	0.1353	0.2509	0.05311	-0.02998	0.354	1.34	-0.4752	0.2416	-0.04715	-0.2075	-0.6159	0.1157	-0.5153	0.5942	-1.247
CAMK2B	CL	1.487	-1.093	-1.776	-0.2615	1.572	-1.382	0.5204	2.379	-0.1926	-0.5884	2.914	-1.352	-2.468	-2.102	-1.222	-1.725	-0.3119	-2.406	-0.4351	0.3584	0.1294	0.9917	1.111	-0.6309	-1.056	-0.07201	2.339	-2.276	-2.157	-1.029	-2.273	0.3104	-2.208	1.481	-0.3788	-1.361	-0.9195	1.37	-0.9033	-1.011	0.1874	0.8052	-0.1604	-0.09765	-0.4819	-2.77	-0.3895	2.405
CALM1	CL	0.8292	-0.934	0.02272	-0.2837	-0.2948	0.07936	1.734	0.3081	0.4578	0.7566	0.3706	-0.9886	-1.478	-0.3705	-0.6304	0.06052	-0.2071	0.01675	0.3822	-1.108	-0.5605	-0.4389	0.2921	-1.169	0.3696	1.028	-0.2573	-1.032	-0.6964	-0.9799	-1.42	-1.262	0.4957	-0.7184	0.2642	-1.052	-0.5746	0.5381	0.1528	-1.202	0.4942	0.1051	0.09331	0.686	0.01414	-0.8303	0.4333	1.141
SHOX2	CL	0.3282	0.596	1.203	-1.659	-0.1111	1.013	-1.224	-0.9766	-2.37	2.031	-2.317	-0.2084	1.745	-1.843	-2.18	-2.03	1.685	-0.4683	1.254	1.011	-0.6938	-1.36	-2.039	-1.745	-0.1584	-2.695	-1.401	-2.821	0.4259	-1.902	0.6568	-1.994	0.9744	-1.375	0.3856	-1.447	-0.12	-1.502	-0.2085	-3.393	-1.198	-2.493	-1.451	-2.532	-2.457	-1.757	2.155	-1.305
IRS2	CL	0.8419	-1.169	-0.7864	-1.944	-0.7839	0.7112	-0.8497	1.79	1.142	-0.03189	1.567	-1.66	0.3107	0.002466	0.5279	1.151	-0.7255	-0.4421	-0.08471	0.197	-0.7406	-0.2379	-1.788	-0.3393	-0.07538	-1.738	-1.764	-0.9384	-0.2076	2.799	-1.373	0.8528	-0.1771	-1.458	-1.986	-1.805	-0.6259	-0.3508	-0.9261	-0.5772	-1.738	-2.159	-1.586	0.5911	0.3698	-0.3982	-0.7184	-0.6911
GRIK1	CL	3.223	-1.819	-0.8467	-1.6	-0.9792	-0.9992	-2.295	2.583	-2.173	0.4055	-1.546	-0.8993	-1.066	-1.903	-0.3667	-1.069	-1.32	-2.369	-1.608	-1.849	-0.02541	-2.175	-1.463	-1.898	-1.247	2.617	-1.931	-1.987	-1.592	-1.858	-0.5123	-0.03256	1.59	-1.784	-0.3793	-0.3227	-2.286	-1.467	-0.1985	4.227	-0.8327	-1.488	-1.614	-1.249	-3.193	-2.221	2.352	-0.9369
MEIS1	CL	1.788	-0.01085	0.242	-0.08597	-0.2962	-1.077	-0.5873	3.104	-1.356	2.316	0.004263	-0.6741	-0.8351	-1.558	-0.2315	-0.02671	-1.639	-0.2819	1.519	-1.656	-0.1862	-0.0567	0.1831	-0.3879	-1.139	1.852	-0.1314	-1.201	-0.03972	-1.112	-0.5403	0.162	1.366	-0.5294	-0.5843	-0.8314	-2.203	0.2739	-1.657	-0.2337	-0.6157	0.4033	-0.2542	-0.6684	-0.9186	-1.152	2.08	-1.483
ADAM19	CL	-1.152	-0.2936	-1.121	-0.7728	1.938	-0.5433	2.35	-0.3916	-0.1537	-0.294	-0.06017	-0.5396	-0.7111	-0.4728	0.5141	0.4075	-0.5003	-0.6401	0.8266	-0.7057	-0.7947	0.3017	0.3069	-0.5147	-1.097	-0.7624	-1.203	-0.9201	-0.9144	-0.2345	-0.878	-0.6005	-0.6227	0.06875	-0.5937	-0.6535	-0.1378	0.3514	-0.93	-0.3548	-0.1993	-0.02683	-0.3908	-0.4349	-0.4638	-0.5912	1.133	-0.7218
JAG1	CL	0.2416	0.357	-1.413	-0.952	0.2734	-1.318	0.9009	0.4582	-1.395	1.089	-0.4525	0.5837	-0.63	-0.8375	0.3762	0.3638	-0.7472	-0.6214	0.675	-1.162	-2.358	0.7667	0.5511	-1.714	-1.885	-1.516	-2.616	-1.292	-0.1157	-0.8054	-2.011	-0.2294	-0.07151	-1.49	-1.614	-0.1324	-0.1557	-0.6635	-1.626	0.4958	-1.84	-0.5386	-1.821	-2.466	-2.15	-0.9693	1.206	-1.356
LHFP	CL	1.171	1.144	-1.518	-2.336	-0.4604	-1.752	1.019	2.181	0.9691	0.9455	-0.9429	0.3703	-0.4599	-0.325	1.301	0.7163	-2.008	-1.286	1.406	-1.878	-0.3012	0.4386	-1.754	-0.873	-1.653	-1.604	-0.6415	-1.374	-0.3581	-0.1782	-1.025	-2.209	0.3012	-1.776	-1.149	-0.7162	-1.192	-1.429	-0.8082	-0.7895	-1.156	-0.7056	-1.862	-0.7336	-2.517	-1.839	1.803	-2.538
TMEM147	CL	-0.4535	-0.7682	0.09175	0.07036	-0.5075	-2.218	-1.792	-0.8966	-0.9108	-0.4206	-1.063	-0.7184	-0.2695	-0.22	-0.3203	-0.7151	-0.3335	0.288	-0.324	-1.904	-1.205	-0.8889	-1.175	-1.257	-0.6047	-0.2587	-0.214	-0.7019	-0.9779	-1.01	0.6846	-0.2297	-0.1992	-0.4937	-1.075	0.3537	0.3954	-0.4927	-0.2771	-0.4375	-0.2906	-0.3627	-1.65	-0.6779	-0.1909	-1.711	-0.3862	-0.5344
TMED1	CL	-0.3769	-0.8019	-0.5848	-0.8139	-0.6768	-0.5091	-0.6483	-0.7693	0.0607	-0.004768	-1.104	-0.9209	-0.8247	-1.044	-1.004	-1.442	-0.2378	0.2756	-0.7066	0.831	-0.2723	-0.5273	-0.5375	0.01173	-0.6466	-0.6644	-0.6783	-0.4915	-0.671	-0.2927	-0.75	-0.8071	-0.398	-0.2334	-0.8923	-0.2443	0.4565	-0.9732	0.0261	-1.185	-1.048	-0.2455	-0.3008	0.1527	-1.297	-0.6199	0.7252	-0.9413
RIN1	CL	-0.422	-0.8066	-0.4666	-0.7749	-0.3013	-0.4535	0.4521	-0.5243	-0.7567	-0.6223	-0.4862	-1.032	-1.295	-0.8577	-0.3031	-0.2657	-0.3425	-1.212	-0.5263	0.2439	-0.0326	-0.2584	-0.5726	-0.518	-0.6568	-0.2795	-0.6411	-1.053	-1.355	-0.8668	-1.219	-0.3407	-0.7873	-0.6075	0.03886	-0.7748	-0.3605	-0.4441	-0.9928	-0.4439	-0.2841	-0.8599	-0.1104	0.02771	-0.8953	-0.1214	-0.5277	-0.659
PEPD	CL	0.7424	-0.3265	-0.1818	-0.2968	-1.053	-1.031	-0.9059	-1.091	0.3214	-0.9299	-0.1458	-0.954	-0.4539	-0.0802	0.3456	-0.32	-1.859	0.009719	-1.097	-0.2816	-0.9326	-0.6729	-1.119	-1.083	-0.3591	0.07948	-0.9063	0.01632	-0.252	-1.113	-0.9292	-0.6088	-0.09324	-0.6154	-0.1015	-0.7337	-0.8106	-1.412	-0.7843	0.07924	-0.2647	-0.368	-2.214	-0.6458	-0.03955	-1.653	0.1637	-0.5929
HS3ST3B1	CL	-2.234	-1.589	-2.118	-1.477	-1.093	-2.079	0.7703	-0.8677	-1.353	-0.3649	-1.839	-1.781	0.382	-1.574	-1.001	-1.319	-1.005	-1.494	-0.5406	-0.6201	-1.573	-1.837	-1.788	-1.651	0.1044	-2.252	0.5434	-1.772	-2.166	-2.115	-0.6331	1.415	-0.6086	-1.115	0.01216	-2.135	-1.811	-1.925	0.6398	0.5219	-0.8656	-1.81	-0.8313	-0.08687	-1.725	-1.036	-0.3151	-0.7938
CDH4	CL	1.369	-1.422	-0.04678	-1.695	-1.415	-1.518	0.04843	0.9006	-1.766	-1.221	-0.03896	-0.09049	-1.186	-1.645	0.07071	-0.9449	-1.492	-1.244	-1.257	0.03122	-1.312	-0.6311	-0.1558	-1.969	-1.501	2.179	-2.302	-3.032	-1.749	-1.233	-1.088	-0.01499	1.793	-1.169	-0.5665	0.196	-1.318	-0.1506	-2.269	-0.06751	0.183	1.399	0.3048	-0.2683	-0.3204	-2.062	1.236	-0.6849
ACSL3	CL	0.5552	-0.5088	-0.9404	-0.9363	0.09791	-0.6797	2.233	0.5939	-0.7952	1.046	1.708	-0.2049	-1.454	-0.9384	-2.515	-1.133	-0.6824	-0.8196	0.2275	-1.268	-1.382	0.6738	-0.08055	-0.323	-1.131	-0.4184	-0.5031	-2.384	-1.26	-1.974	-0.8328	0.8853	-0.3342	-1.762	-1.911	-1.32	-0.5922	0.1492	-1.564	-1.009	-1.876	0.4084	-0.6896	-1.042	-1.388	-2.892	2.61	-0.2322
RGS6	CL	0.6178	-1.094	-2.148	-1.242	-0.5394	-1.428	-0.3203	-0.05481	0.001685	-0.8882	-1.781	-1.397	-1.892	-0.9954	-0.3671	-1.585	-1.152	-1.64	-1.493	-1.747	-1.468	-0.1441	-0.9025	-0.4881	-1.645	1.251	-1.539	-1.873	-1.651	-0.02879	-2.591	1.439	-0.04542	-1.647	-0.706	-2.655	-0.9499	0.03736	-0.8929	-0.07668	-1.644	0.2158	-1.151	0.3576	-1.837	-0.8204	1.725	-0.9008
KCNF1	CL	1.42	-0.9328	-0.2681	-0.0334	-0.3807	-1.81	1.007	-0.4839	-1.268	-1.457	-0.2527	-0.07557	-1.546	-0.6715	-1.263	-1.583	-0.5717	-0.1191	0.1501	-0.4113	-1.172	1.042	1.071	-1.109	-1.25	-0.6862	-1.306	-1.779	-1.369	-1.732	-2.437	0.6674	-0.05873	-1.683	-0.5869	-0.7207	0.7011	0.2928	-1.36	-0.4012	-0.7894	1.771	-0.4669	-0.5544	-1.098	0.0431	0.3707	-0.6924
LMO2	CL	-0.9694	-1.818	-1.836	-2.133	-1.229	-1.231	-0.9098	-0.7074	-2.071	-2.455	0.792	-1.743	-2.893	-2.08	0.3746	-0.02081	-2.833	-2.369	-2.198	-1.647	-0.3934	-2.347	-1.403	-1.304	-1.316	-0.9794	-0.2889	-0.9395	-0.2701	-0.8505	-1.265	1.407	-0.8053	-1.706	-1.835	-1.385	-2.648	-1.168	-1.788	-0.7911	-1.198	-1.21	-1.442	-0.3726	-0.2117	0.125	1.249	-2.057
FZD7	CL	-1.65	-3.326	-4.812	-3.462	-1.347	-0.978	-1.048	0.1719	0.3487	-0.769	-2.514	-1.098	-1.967	-1.154	-0.9929	-2.159	-0.6938	-2.478	-1.796	0.3904	-2.018	-2.776	-4.2	-1.333	-2.005	-1.786	-1.441	-2.601	-3.198	-2.174	-2.03	0.684	-1.69	-3.33	-1.876	-4.161	-1.797	-3.823	-3.057	-2.773	-3.192	-4.251	-3.383	-0.9936	-3.535	-1.715	-2.293	-0.4597
SLC2A10	CL	-1.139	-1.972	0.2416	-2.244	-1.167	-2.722	-1.431	-1.287	-0.8058	0.7706	-2.019	-0.4873	-0.9432	-2.082	-1.5	-1.632	-1.88	-2.19	-1.266	0.3243	0.4099	-1.648	-0.9632	-2.26	0.1137	-2.026	-0.3357	-3.536	-2.034	-2.095	-0.3205	-0.5324	-1.549	-1.449	-1.326	-1.325	-1.179	-1.67	-1.861	-0.8275	-1.446	-1.284	-1.898	-0.1297	-0.6433	-1.003	0.4864	-1.499
RBCK1	CL	-0.6288	-0.06722	-1.434	-0.6513	-0.2634	-0.5332	0.4069	0.0731	-0.7878	0.2414	-1.631	-0.6516	-0.466	-0.1028	0.5695	0.2456	-0.8697	-0.8115	-0.4358	-0.4693	0.04977	-1.323	-0.1437	-0.113	0.04724	-0.9265	-1.051	0.4533	1.047	-0.5055	-0.9026	-1.257	-1.072	-0.09529	-0.4977	-0.1675	-0.4633	-0.7881	-1.538	-0.2	-0.3403	-1.411	-0.432	-1.346	-0.7653	-0.7559	-0.3773	-0.605
NPEPL1	CL	-0.5871	-0.1511	-0.3059	-0.8739	-0.6669	-0.3448	-0.2458	-0.3177	-0.4079	0.195	-0.3527	-0.07586	0.005753	-0.1863	-0.1332	0.2117	-0.4989	-0.7609	-0.02555	-0.4121	0.5885	-0.6698	0.04187	-0.5933	-0.3315	-0.9395	-0.7569	-0.494	0.06802	-0.5271	-0.558	-0.877	-0.9452	-0.1865	-0.4352	-0.5198	-0.2392	-0.2155	-1.06	-0.342	-0.2239	-0.3148	-0.8281	-0.7565	-0.472	-1.091	-0.4863	-1.024
POFUT1	CL	-0.2516	-0.6376	-0.4831	-0.3614	-0.5954	-0.3392	0.2796	-0.4097	-0.6959	-0.1292	-0.5757	-0.284	-0.3639	-0.2557	0.4492	0.1432	-0.778	-0.3772	-0.5175	0.3655	0.00692	-0.106	-0.1659	-0.203	-0.3762	-0.9849	-0.8424	-0.5655	-0.2853	-0.5538	-1.388	-1.217	-0.9896	-0.6314	-1.123	-0.5979	-0.5245	-1.098	-1.336	-0.4529	-0.9014	-0.8131	-0.2603	-0.02744	-0.6588	0.07642	-0.2814	-0.7813
MCC	CL	-0.916	-0.964	-1.104	-0.4743	-0.8782	-0.92	0.07224	-0.4334	-0.5053	-0.4988	-1.545	-1.09	-0.1965	-1.493	-0.4318	-0.811	-1.358	0.06821	-0.6224	-0.09744	0.2301	-0.295	-1.364	-1.02	0.8185	0.01721	-1.969	-0.42	-0.000558	-0.445	-0.7116	-1.801	-0.2914	-0.7184	-1.205	-1.842	-1.779	-1.014	-1.963	-0.5264	-0.6207	-0.08102	0.4017	-0.2294	-0.3748	-1.347	-0.6836	0.5224
FLJ11286	CL	-1.491	-1.984	-1.295	-2.302	-1.461	-2.247	-1.39	-1.172	-0.9532	0.2272	-0.2358	-1.942	-0.9796	-2.143	-1.478	-1.425	-2.024	-1.867	-0.9073	0.2358	0.1162	-1.083	-0.5461	-1.492	-0.4479	-0.3876	-1.51	-0.7393	-0.5792	-2.282	-1.059	-1.262	-1.187	-0.9912	-0.3133	-1.413	-0.2552	-1.956	-1.858	0.1256	-0.7155	-0.04097	-1.464	-1.507	-0.9834	-1.56	0.4657	-0.7514
CD97	CL	-1.536	-1.135	-1.451	-1.598	0.1595	-2.409	0.3157	-0.5668	-2.318	0.7711	-0.952	-1.845	-0.6178	-1.758	-1.851	-2.134	-1.726	-0.2453	-1.051	-0.3462	-0.6094	-0.7819	-0.4205	-1.856	-0.9243	-1.869	-0.598	-1.581	-1.477	-1.836	-1.215	-0.4265	-1.411	-0.8356	-1.057	-1.228	-1.066	-1.731	-1.776	-2.698	-1.566	-0.5236	-0.9758	-0.1269	-1.315	-1.196	-0.7872	-2.042
PLA2G5	CL	-0.9642	-2.763	-2.475	-2.48	-2.486	-2.97	-2.697	-3.654	-2.124	-1.462	-2.631	-2.807	-2.919	-2.6	-2.458	-3.292	-1.834	-3.153	-2.541	1.302	-1.642	-2.471	-2.471	-2.45	-1.984	-3.534	-2.014	-3.96	-2.908	-2.948	-2.961	1.404	-3.281	-2.361	-2.157	-2.888	-1.888	-2.461	-2.254	-0.6297	-2.598	-1.491	-2.371	-3.063	-3.608	-3.815	-0.9492	-2.979
ARNTL	CL	0.007452	-2.125	-2.97	-2.665	-2.592	-0.438	-0.0454	0.4965	-2.5	0.5266	-0.9275	-2.256	-2.48	-2.489	-1.725	-3.02	-0.394	-0.9766	-1.948	-1.344	-1.351	0.1708	-1.375	-0.2324	-0.2856	-0.5737	-2.153	-1.567	-1.45	-1.945	-0.5034	-0.5638	0.1364	-2.058	-1.832	-1.701	-1.325	-2.407	-1.065	-2.025	-1.32	-1.34	0.3644	-1.859	-1.217	-2.077	-0.542	-0.08934
ANXA5	CL	0.3926	-2.118	-0.8227	-3.462	-1.932	-1.507	-1.123	-0.2984	-1.491	-0.08607	-0.6328	-0.8139	-0.565	-1.028	-0.9244	-1.738	-1.523	-0.1594	-0.8957	-0.3852	-0.9861	-2.318	-1.336	-0.4971	-0.8809	-1.321	-0.7843	-1.779	-1.897	-2.46	-0.8651	-0.3817	-0.4291	-1.263	-1.442	-0.7836	-0.5182	-1.088	-0.576	-2.015	-1.694	0.2654	-2.033	-0.9102	-0.8844	-0.9281	-0.7299	-0.5958
PIPOX	CL	-1.212	-1.994	-1.871	-2.366	-2.161	-2.706	-1.736	-0.6501	-1.604	1	-1.133	-2.504	-3.303	-1.345	-1.652	-1.63	-1.884	-2.153	-2.165	-1.932	-2.423	-0.9394	-2.22	-1.684	-0.9994	-3.37	-2.021	-3.064	-2.634	-2.581	-2.181	-1.165	-1.767	-2.929	-1.758	-2.803	-1.668	-2.251	-3.016	-2.394	-2.274	-0.6568	-1.241	-1.688	-2.532	-2.625	0.143	-2.753
LRRC16	CL	-0.2054	-0.9982	-2.107	-2.382	-1.938	-0.1829	-0.289	-1.565	-3.896	-2.148	-2.124	-2.9	-3.732	-2.528	-0.9965	-1.542	0.8811	-3.62	-3.857	-0.223	-1.441	-0.4889	-1.449	-0.8128	-4.521	-1.168	-2.347	-4.023	-1.928	-1.309	-3.732	-3.532	-1.161	-1.309	-2.271	-3.711	-3.323	-2.795	-2.731	-4.084	-3.129	-4.073	-2.386	-3.033	-3.668	-3.934	-2.255	-2.565
ELOVL2	CL	2.271	-2.551	-3.259	-2.273	-0.6897	-0.5715	3.636	3.275	-1.957	-1.758	-1.524	-1.999	-3.571	-2.795	-3.511	-3.3	0.2754	-2.842	-1.041	-0.8735	-3.638	-1.402	-2.687	-1.968	-2.706	0.3034	-3.24	-4.008	-3.225	-2.571	-2.677	-2.907	1.714	-2.507	-1.742	-3.99	-2.289	-2.133	-2.631	-5.47	-3.264	-1.713	-2.488	-4.413	-3.411	-4.246	-0.869	-2.259
VAV3	CL	2.533	-0.675	-1.836	-2.334	-1.699	-2.097	-0.2751	1.839	-1.628	-0.3718	0.1456	-0.814	-1.977	-2.896	-1.848	-2.297	-0.3994	-2.569	-0.9574	-1.006	-1.855	0.4579	-0.2356	-2.124	-2.553	-1.711	-2.492	-3.531	-2.489	-2.061	-2.47	-0.07373	0.7615	-1.266	-1.774	-1.421	-1.333	-0.4149	-1.817	-0.3345	-1.028	1.399	-1.748	-1.579	-0.6779	-2.11	0.7927	-1.464
MEOX2	CL	1.88	-3.64	-3.713	-2.828	-3.406	-4.273	-3.149	1.795	-5.306	0.6166	-0.861	-1.327	-2.157	-2.922	-3.697	-3.606	-2.186	-3.134	-2.354	-0.8937	0.6195	-3.704	-3.203	-3.36	-5.031	-5.182	-1.734	-4.285	-3.509	-4.631	-4.281	-1.584	2.571	-3.918	-1.212	1.652	-1.848	-4.228	-4.385	-1.528	-3.363	-3.413	-2.767	-4.423	-4.565	-4.506	3.632	-2.801
FLJ21963	CL	0.5051	-2.943	-2.214	-2.972	-2.981	-3.159	-3.975	-2.284	-4.895	0.06767	-1.528	-2.497	-3.412	-3.486	-2.812	-3.428	-2.346	-4.216	-1.842	-1.552	-1.314	0.2924	-3.016	-3.245	-3.132	-2.884	-2.507	-5.247	-4.396	-3.881	-2.354	-0.2723	0.2576	-3.054	-2.16	-4.547	-3.134	-3.719	-3.977	-1.721	-2.864	-0.3581	-2.612	-0.4807	-4.656	-3.833	0.02176	-3.367
NR2E1	CL	-1.125	-1.7	-3.864	-2.724	-1.803	-2.845	-1.663	0.5625	-3.297	0.09667	-0.2235	-3.473	-4.294	-3.595	-2.591	-3.124	-2.353	-3.122	-2.38	-1.323	-4.088	-2.829	-3.002	-2.742	0.9268	-2.198	-1.359	-2.63	-2.932	-2.997	-0.4003	-2.669	-0.4352	-2.892	-3.082	-2.393	-4	-2.132	-2.297	1.133	-0.9345	-2.172	-1.13	1.088	-2.712	-3.293	1.398	-0.05508
SIPA1L1	CL	-0.5394	-1.35	-1.74	-1.372	-1.258	-1.312	0.5254	0.02137	-0.5143	-0.6432	-0.6113	-1.199	-1.962	-1.778	0.4074	0.5838	-2.13	-1.556	-0.7032	0.1385	-0.1477	0.2619	-0.08627	-2.004	-0.6729	-0.01224	-0.819	-1.874	-1.564	-0.8082	-1.919	-0.7305	-1.011	-0.6419	-1.245	-2.841	-1.82	-0.1394	-1.029	-0.8954	-1.015	-1.094	-0.2677	0.9658	-1.347	-0.8417	-0.4534	-0.3767
GALNT4	CL	-0.9134	-0.6386	-0.3184	-0.3948	-0.6825	-0.7329	-0.5116	-0.6725	-0.4247	-0.8498	-0.5404	-0.3755	-0.3057	-0.208	-0.5081	-0.3674	-0.4915	-0.3494	-0.3319	-0.5344	-0.1732	-0.5141	-0.62	-0.4572	-1.131	-0.8923	-0.89	-0.6352	-0.8509	-0.7653	-0.4964	0.2797	-1.047	-0.9578	-0.3431	-1.209	-0.927	-0.6643	-0.6584	-0.9212	-0.6834	-0.9904	-0.3266	-0.839	-0.9273	-0.2778	-0.3355	-0.4053
LRP10	CL	-0.971	-1.198	-0.7188	-1.292	-1.27	-1.206	-0.2075	-1.12	1.044	-1.541	-1.304	-0.6739	-1.223	-0.163	0.8691	0.3736	-1.989	-0.4413	-2.179	-0.3002	-1.09	-1.535	-1.636	0.04697	-0.2377	-1.996	-0.8538	-0.4935	-0.617	-0.6128	-0.7452	-1.118	-1.745	-1.252	-1.356	-1.744	-1.829	-1.397	-1.53	-1.119	-0.909	-1.106	-1.156	-1.041	-0.509	-0.2322	-0.1278	-0.08137
LAMB2	CL	-1.743	-1.681	-0.413	-2.06	-1.037	-0.7097	-0.0317	-1.629	-0.6862	-1.068	-1.345	-0.9531	-1.096	-0.08528	0.1806	0.2937	-2.112	-1.986	-0.5348	0.1362	0.9493	-1.704	-1.521	-0.6005	-0.5328	-2.764	-1.322	-1.21	-1.32	-0.6769	-0.7661	-1.226	-2.605	-1.497	-2.055	-2.427	-0.8169	-1.687	-1.822	-1.729	-1.854	-0.7702	-1.52	-1.551	-1.862	-0.03803	-0.3102	-1.762
OSBPL3	CL	-1.231	-1.507	-1.565	-3.199	-3.16	-1.651	-0.6013	-1.656	-2.265	-2.834	0.009248	-2.461	-1.368	-0.8513	0.1325	1.013	-2.035	-3.736	-2.343	-0.8906	0.4808	-1.718	-1.266	-2.237	-1.75	-1.999	-2.335	-2.206	-0.6147	-1.754	-2.92	-0.6534	-1.424	-1.932	-1.215	-3.971	-3.384	-1.869	-2.519	-0.6727	-2.741	-1.466	-2.995	-1.474	-2.481	-3.245	-0.5209	-3.027
TRIP6	CL	-1.497	-3.467	-1.172	-2.21	-2.251	-1.323	-2.892	-0.8245	-0.9759	-0.6882	-1.416	-2.453	-1.604	-2.009	-0.6256	-0.0056	-1.852	-0.9793	-2.018	0.5307	0.01599	-3.292	-2.182	-2.195	-0.312	-2.636	-1.303	-2.579	-1.123	-2.071	-0.5667	-1.025	-1.953	-2.06	-1.997	-2.248	-2.766	-2.717	-2.334	-0.6886	-1.267	-2.409	-2.441	-1.042	-2.063	-0.9527	-1.072	-1.353
GSTK1	CL	-0.06265	-1.434	-1.165	-0.7514	-2.038	-2.143	-1.56	-0.9031	-0.7926	-0.6046	-0.6731	-1.566	-0.4528	-0.1166	-0.2035	-0.04666	-1.8	-1.257	-1.002	-0.06256	0.2301	-1.572	-0.8651	-1.278	-0.7255	-0.9607	0.7063	-0.6692	-0.7422	-1.431	-0.7257	-1.16	-1.475	-0.5223	-0.3797	-0.2844	-0.8053	-1.429	-1.45	-0.1971	-1.38	-0.5219	-1.248	-0.2531	-0.3189	-1.349	-0.671	-1.147
PTPN14	CL	-1.889	-0.8069	-0.1736	-1.388	-0.305	-1.153	-0.1359	-0.2831	-0.633	-1.146	-1.478	-0.3619	-0.2611	-0.8728	-0.7659	-0.7731	-1.186	-0.9464	-0.6601	0.351	0.5704	-1.094	-1.122	-0.3304	-1.016	-1.706	-1.905	-1.002	-1.418	-1.108	-0.6354	-0.7307	-1.556	-1.1	-0.5247	-1.605	-2.025	-1.001	-0.4691	-1.651	-1.349	-0.6195	-0.9813	-1.314	-1.04	-0.3787	0.2221	-0.7162
TEAD3	CL	-1.068	-0.8835	-0.006148	-0.9001	-0.4913	-0.4295	0.4119	-0.5055	-0.2206	-0.3155	-0.9149	-0.4738	-1.021	-0.5696	-0.3754	-0.6979	-0.3585	-0.7197	0.3592	0.2796	-1.053	-0.7877	-0.7484	-0.9984	-0.2993	-0.7943	-0.9916	-0.7518	-0.3781	-0.9348	-0.3232	-0.7307	-0.5763	-0.4605	-0.0832	-0.7795	-1.068	-0.9276	-0.8091	-0.4178	-0.3657	-0.362	-0.4137	-0.5731	-0.6346	-0.6958	-0.1433	-0.1144
EPHB4	CL	-1.493	-0.8502	-1.38	-0.632	-1.108	-1.014	0.206	-1.043	-1.558	-0.7864	-1.022	-0.6225	-1.073	-0.2661	-0.4046	-0.5912	-0.1253	-0.2136	-0.8221	0.2204	-0.2312	-1.357	-0.8433	-0.542	-0.586	-1.105	-1.472	-1.255	-1.04	-0.9739	-1.14	-1.023	-0.8676	-1.102	-0.3324	-1.44	-0.6786	-1.464	-1.052	-1.237	-0.8327	-1.113	-0.5483	-0.4593	-1.111	-0.9007	-0.4534	-0.8036
PCSK5	CL	0.1502	-2.751	-0.7687	-3.193	-3	-0.5752	-0.4292	-0.6045	-2.832	-1.716	0.5682	-2.266	-1.811	-1.835	-0.563	-0.9089	-2.984	-1.641	-3.737	0.3481	-0.1002	-2.365	-2.712	-1.687	-0.5079	-1.988	-3.691	-2.519	-2.92	-1.896	-2.188	-1.932	-1.381	-2.782	-1.372	-4.082	-3.567	-3.236	-3.202	0.3705	-1.745	-2.777	0.5815	-1.498	-2.725	-1.635	-0.6816	-1.056
DLC1	CL	-0.3623	-0.6453	-0.7681	-1.154	0.007737	-0.7065	-0.497	-0.1065	-0.3895	-1.389	-0.06025	-0.6872	-0.7722	-0.9522	-0.5407	-1.149	-1.133	-1.767	-0.9626	-1.485	-1.436	-0.9413	-0.1109	-1.074	-1.072	-1.496	-1.255	-1.275	-1.107	-0.243	-2.269	0.51	-0.4549	-0.2483	-0.5827	-1.358	-1.8	-0.1379	-0.6424	-1.131	-1.353	-0.5163	-0.8247	-1.265	-0.6264	-1.236	0.0162	-1.387
CD151	CL	-0.1707	-1.36	-0.3	-1.968	-0.002176	-2.222	0.7149	0.5654	-0.5461	-0.7447	-0.7427	-1.039	-1.62	-1.363	-1.362	-1.52	-0.729	-0.967	-0.6421	0.2664	-0.3385	-0.8029	-1.081	-1.872	-1.781	-0.698	-0.4771	-1.941	-2.866	-3.269	-0.7443	-0.09556	-1.435	-2.034	-1.914	-0.9911	-0.3641	-1.288	-2.636	-0.901	-0.6706	-2.159	-0.4573	-0.6791	-1.559	-1.107	-1.048	-1.296
ITGA7	CL	-0.1006	-1.111	-2.183	-2.652	0.05313	-0.3161	3.502	2.157	-1.789	-1.398	1.797	-1.521	-0.8633	-1.343	-1.7	-0.3905	-1.983	-2.842	0.2031	0.06428	-0.825	0.377	-0.9113	-2.239	-2.44	-1.891	-1.903	-0.05211	-1.396	-2.02	-2.112	-0.2169	-1.855	-2.169	-2.608	-3.103	-1.717	-1.729	-2.334	-0.8531	-0.8072	-2.011	-2.561	-1.39	-4.258	0.3729	-1.166	-3.36
M6PRBP1	CL	-0.7251	-2.048	-0.6962	-1.403	-1.624	-0.8012	-0.836	-1.099	-0.8432	-0.7553	-1.838	-2.488	-0.7305	-0.7523	-0.2214	0.02616	-2.248	-1.203	-1.834	-0.2634	-1.245	-1.775	-1.831	0.3548	-0.6618	-1.43	-0.8004	-1.374	-0.4134	-0.7726	-1.95	-0.1804	-0.6217	-0.4333	-1.579	-0.7164	-0.6565	-2.304	-1.109	-1.272	-2.02	-0.3386	-2.013	0.8351	-0.9807	-0.3415	-0.2765	-0.8044
RASGRP1	CL	-1.421	-1.072	-1.792	-1.686	-1.677	-1.459	-2.136	0.4415	0.4622	-1.291	-0.5885	0.9237	-3.075	-0.3408	0.6447	0.8278	0.5665	-1.252	-2.499	0.1474	-1.306	-0.04866	-0.404	-2.417	-1.857	-3.887	-0.7396	-1.148	-0.7962	1.397	-1.004	-2.022	-1.638	-1.757	-0.9049	-2.826	-0.7836	-0.4793	0.9378	-3.313	-1.328	-0.3421	-1.596	-0.2292	-1.099	-1.677	-1.627	-0.6845
ACSBG1	CL	-2.096	-0.7388	-3.977	-2.034	-1.721	-1.115	-2.326	-0.5385	3.132	1.543	-1.889	-0.8476	-0.5569	-0.3736	0.5417	-0.7535	-2.074	-1.316	-0.2527	-2.679	-2.204	-2.478	-1.898	-0.8993	0.5381	-3.425	-0.2292	-0.8803	-0.3064	0.3366	-1.883	0.05537	-4.108	-2.168	-1.974	-2.881	-1.72	-1.2	1.078	-4.94	-1.029	-0.7159	-2.242	-1.422	-1.194	-1.919	0.9964	-2.013
MLC1	CL	-0.7695	-2.5	-0.8019	-2.375	-1.827	-3.087	0.7299	-0.04075	-0.563	0.4879	-4.168	-1.498	-1.117	0.8192	-0.5992	-0.381	-2.397	-1.56	-0.1658	-1.077	-0.4859	-2.001	-1.493	-0.2814	1.003	-1.364	0.05731	-1.024	-1.56	-1.222	-1.299	-0.9259	-1.625	-2.175	-1.561	-3.777	-3.207	-1.978	-2.382	-1.172	1.007	-1.81	-2.116	0.9559	0.003891	-2.434	0.3134	-0.0735
CENTD1	CL	-0.7991	-2.118	1.104	-2.174	-1.997	0.1657	-0.7492	0.2407	-1.772	0.379	-0.3571	-2.539	-0.1571	0.05589	-0.3497	-0.9097	-1.753	-3.374	-1.845	-0.3332	-0.3669	-0.9468	-0.4968	0.2482	0.526	-1.549	-0.9245	-1.016	-0.7438	-0.6857	-0.5	-1.691	-2.151	-1.738	-1.742	-1.242	-2.655	-1.012	-2.31	-0.09676	-2.002	-0.09108	-3.177	-0.6067	-0.4196	-2.589	0.2999	0.2126
SLC4A4	CL	-1.736	-2.06	-0.1042	-3.131	-1.866	-1.877	-2.291	-2.056	1.187	2.419	-0.793	-0.03952	-2.679	1.031	-0.6492	-0.4225	-1.228	-2.372	-1.349	-2.191	-1.147	-2.701	-1.993	1.218	1.362	-1.02	-1.868	-1.377	-0.6942	-0.1575	0.8263	0.8451	-2.703	-3.586	-2.401	-2.35	-1.646	-1.795	-2.074	0.3482	-1.578	-0.9352	-3.044	-1.358	-0.9541	-3.016	1.402	-1.128
FGFR3	CL	-0.4451	-1.603	0.3325	-1.38	-0.834	-0.1611	-1.814	0.8098	0.1921	-1.306	-0.6037	-0.636	-0.07802	-0.2834	0.5793	-1.272	-0.643	-1.365	-0.4488	-0.1389	0.2539	-1.711	-0.9591	-1.305	1.041	-1.291	-0.3673	0.2926	-0.3734	-1.099	-2.322	-0.5784	-0.3874	-0.9248	0.1161	-1.742	-1.287	-0.8821	-0.2116	-1.953	-0.8391	-1.91	-1.109	0.1562	-1.373	-1.502	-0.04363	0.9147
PTPRA	CL	-0.04889	-0.1485	-0.9385	-0.5462	-0.9872	-0.3575	-0.3092	0.2513	0.1273	0.2817	-1.376	0.1196	-1.02	0.346	0.4819	0.3303	-0.8529	0.1487	-0.6477	-0.2465	-0.3208	-0.6001	-0.4367	0.2499	0.6746	-0.5599	-1.448	-0.8807	-0.07058	-0.1323	-0.9608	-1.267	-0.7945	-0.8094	-1.311	-0.8184	-0.7499	-0.5491	-1.075	-0.3991	-0.7323	-1.182	0.8812	0.03274	-0.1052	0.1338	-0.1092	0.03871
ITGB8	CL	-0.1839	-0.8522	-0.5462	-1.122	-1.105	-1.003	-0.04955	0.1122	-0.9716	-0.05516	-0.7631	-0.5547	-0.5792	-0.3511	-0.7413	-0.01043	-1.89	-1.388	-0.1688	-0.7406	1.006	-0.2668	-0.4146	0.04751	-0.01513	-0.2868	-1.173	-0.7253	-0.1605	-1.269	-1.899	-0.171	0.1284	-0.9592	-0.5404	-0.5678	-1.59	0.2959	-0.1043	-0.9394	-1.834	0.4015	-0.7503	0.5279	-0.1943	-0.6861	-0.2409	-0.1696
EYA2	CL	0.2049	2.033	-1.755	-2.098	-1.318	-1.065	0.7862	-1.491	-1.485	-1.336	0.3562	0.03934	-2.831	-2.633	-1.192	-3.188	2.659	-2.881	-1.743	-0.05686	-2.658	-2.199	-2.263	-0.9471	-0.7915	-0.8027	-1.703	-4.216	-0.6084	-0.9057	-2.543	-0.8886	-0.375	-1.209	-1.623	-1.765	-0.4667	-2.021	-0.6089	-2.045	-0.6337	-0.6665	-2.856	-2.394	-0.5476	-3.169	1.624	-3.279
NES	CL	-0.9081	-0.1466	0.4557	0.9099	-0.07262	-1.925	0.7882	0.5322	-0.729	-0.03339	-0.8487	-0.2157	0.5417	-0.05862	-1.276	-0.646	-3.272	-0.6421	1.566	0.3646	0.3597	-0.5904	0.4777	-1.242	0.1997	-0.8889	-1.141	-2.35	-0.4692	-1.357	-0.5987	-1.288	-1.085	-3.152	-2.882	-0.4612	-0.6534	0.01931	-1.122	0.2181	-0.7989	0.444	-0.129	0.5794	1.44	-0.836	0.5468	-0.1498
DENND2A	CL	0.9876	0.1102	0.05115	-0.04359	-0.7395	-1.203	-1.08	1.484	-1.239	1.227	-0.09316	-0.3754	0.09459	-0.7042	-1.048	-1.893	-1.482	-0.58	0.5348	-0.04352	0.07169	-1.482	-0.1835	-1.097	-0.8996	-0.2904	-0.8345	-1.861	-0.7619	-0.4991	0.3413	-0.8708	0.5883	-2.308	-0.9083	0.3153	-1.079	0.5454	-1.943	0.639	-1.155	1.111	-1.586	0.5254	-0.639	-0.3188	1.225	-0.3208
DAG1	CL	-0.01145	-0.5203	0.01327	-0.9476	-0.2616	-0.5431	1.265	0.1529	0.567	-0.0483	0.31	0.2939	0.1096	-0.5654	-0.9798	-0.3221	-1.162	-1.11	-0.3665	0.6889	0.08713	0.2508	-0.01641	-0.7481	0.1024	0.03314	-0.2462	-0.394	-0.2428	-0.9661	-0.5155	-0.4201	-0.3053	-1.122	-1.198	-0.175	-0.02967	0.1016	-0.5325	-0.903	-0.5803	0.5255	0.02599	0.2749	-0.05016	-0.01629	-0.4064	-0.1721
CENTD3	CL	0.3657	-0.4177	0.4235	-1.871	0.3315	-0.5795	1.801	0.468	-1.091	2.566	2.03	-1.587	-0.134	-1.927	-2.675	-2.196	-2.368	-1.297	1.844	2.025	-1.427	0.4192	0.3527	-2.332	-1.6	-2.378	-0.773	-3.068	-1.16	-1.564	-0.5071	-1.485	-0.3596	-0.9965	-1.941	-0.7377	-0.03517	0.2	-2.914	-0.09881	-0.07639	2.098	-0.5877	-2.36	-2.285	-3.321	1.93	-1.148
SPRY2	CL	0.506	-1.016	-2.551	-3.286	-0.482	-1.885	1.891	0.2982	-1.174	1	1.496	-2.08	-2.039	-2.436	-2.073	-2.6	-3.422	-1.182	0.5428	-1.807	-3.417	1.946	-1.152	-1.735	-3.74	-2.533	-3.328	-3.365	-1.614	-3.059	-2.829	-1.069	0.05181	-4.653	-3.834	-0.7908	0.5173	0.5514	-3.35	-0.7701	-2.755	0.1699	-1.23	-4.457	-3.047	-2.627	0.4139	-2.97
PDGFA	CL	-0.1785	-2.685	-2.881	-1.92	0.05046	-2.778	0.2631	0.736	-2.495	-1.451	-2.14	0.7289	0.3076	-3.289	-1.925	-2.982	-1.832	-2.18	0.2428	-1.214	0.1973	-1.915	-0.5477	-3.084	-1.017	-1.294	-0.9568	-2.459	-2.19	-1.78	-2.654	-0.5264	0.4667	-2.293	-1.779	1.568	-0.6507	0.00225	-0.8564	-0.9722	-1.505	-0.5188	-2.002	1.247	0.8395	-2.037	-0.273	-1.141
SLC12A4	CL	-0.6646	-1.153	0.3987	-1.04	-1.43	-1.572	0.01463	-0.5184	0.9272	-0.5083	-1.015	-0.4031	-0.711	0.4044	0.856	0.9031	-1.235	-1.182	-0.7881	-0.3249	0.1101	-0.7105	-0.2582	0.5001	-0.2494	-1.563	-0.7737	-0.02137	-0.314	0.03486	-2.246	-1.379	-0.6989	-1.519	-1.001	-0.8373	-1.182	-1.263	-1.307	-0.4626	-0.7349	0.1782	0.9828	-0.8863	-0.9339	0.799	1.202	0.01845
GLG1	CL	-0.404	-0.2563	-0.2509	-0.687	-1.043	-0.983	-0.4503	-0.5892	-0.3695	-0.4658	-0.3511	0.5318	-0.9639	-0.4641	1.12	-0.1841	-1.444	-1.767	-0.7945	-1.51	0.7641	0.2634	-0.4456	-0.08003	-0.2496	-0.7565	-0.5741	-1.47	-0.4172	0.03626	-3.089	-0.2135	-2.262	-1.072	-1.196	-1.794	-1.653	-0.2875	-1.884	-0.6345	-0.4259	0.9844	-0.5368	-0.1003	-0.08263	0.03961	-0.01124	-0.0985
SSH3	CL	0.2233	-1.758	-0.136	-1.32	-0.9371	-0.9209	-1.706	-1.552	-0.8752	-0.5793	-0.4972	-1.127	-0.836	-1.416	-0.4734	-0.5154	-0.862	-1.609	-1.277	-0.1915	0.2402	-1.212	-1.233	-1.17	0.5919	-0.5798	-0.1049	-1.878	-1.315	-1.561	-0.2092	-0.3659	-1.068	-0.5813	-0.4597	-0.5394	-1.75	-1.664	-1.374	-0.06332	-0.2073	-2.044	-1.138	-0.2675	-0.281	-1.788	-0.3864	-0.1536
PMP22	CL	-1.054	-3.992	-0.7693	-3.856	-2.782	-2.056	-0.6256	-0.314	-0.569	-0.6088	-0.3661	-1.346	-0.0295	-1.306	-0.7253	-0.5171	-2.976	-1.456	-1.966	0.4021	-0.6137	-3.268	-2.546	-1.804	1.231	-1.34	-0.8749	-2.163	-3.357	-1.904	-1.189	-0.6587	-0.6823	-0.4512	-1.364	-1.302	-2.448	-1.897	0.6469	-2.691	-0.2732	-2.147	-1.286	0.4303	0.7038	-2.343	-2.081	-1.354
SOCS2	CL	3.387	-0.7373	-3.322	-2.314	-1.228	-2.029	-2.448	1.742	-1.184	-0.9562	-2.385	-1.867	-1.827	-1.356	-0.8764	-0.9219	-0.3024	0.4586	-1.275	-1.181	-2.23	-1.024	-1.516	-0.9817	-2.349	3.597	0.2007	-1.24	-2.862	-2.514	-0.1272	0.2342	0.7539	-1.433	-2.322	-0.8205	1.373	-2.618	-2.675	-0.1986	-2.038	-0.355	-1.812	1.608	-2.028	-0.9314	2.612	-3.031
EGFR	CL	5.246	-2.825	-0.6012	-1.791	-4.104	-0.6516	-2.698	5.204	-4.13	7.538	-2.456	-1.166	-3.049	-0.04874	-1.145	-1.242	-1.451	-0.1135	-3.25	-2.234	-0.4272	-4.113	-3.239	1.635	2.595	-4.256	-4.535	-2.066	1.03	0.2885	1.055	-3.818	-1.578	-3.871	-3.628	-5.059	-5.033	-4.32	-3.778	2.515	-2.535	-3.402	2.215	-4.221	-3.881	-1.66	9.42	0.9045
SLC6A11	CL	-0.3669	-0.3706	1.658	-0.7471	-0.4173	-1.142	0.923	0.05762	1.95	0.3218	0.2335	-0.8059	-0.3397	-0.7763	-1.272	-0.3295	-0.6373	-0.8442	-0.685	-0.397	-0.2747	-1.001	-0.4873	-0.8179	0.2388	-1.139	-0.4801	-1.179	-0.8011	-0.3426	0.3689	2.471	-0.7899	-0.6155	0.192	-0.1933	-0.6719	-0.3803	-0.9346	1.116	0.2542	-1.004	-0.3814	-1.587	1.367	-0.7246	-0.8128	-0.05911
SLC6A9	CL	-0.8055	-0.6887	0.486	-0.845	-0.451	0.06849	-1.205	-0.7884	1.075	0.3942	-0.4512	0.2831	-0.4137	-0.3869	0.05232	-0.423	-0.383	-0.3123	-0.2771	-0.4069	-0.4794	-0.4131	-0.5845	-0.1268	0.3507	-0.4627	-1.038	0.08728	-0.08489	-0.3799	-0.8751	0.02237	-0.6156	-0.7102	-0.5969	-0.8763	-0.9796	-0.6396	-0.818	0.4072	-0.07144	-0.4565	-0.9203	0.08754	0.9753	-0.1193	-0.2747	0.272
LFNG	CL	0.9817	-0.3036	0.05843	-1.45	-1.255	-0.1624	-0.6326	0.5562	0.4531	0.1264	1.356	-0.6011	0.03501	1.46	0.03313	0.531	-0.1192	-0.1572	0.034	0.2059	0.1671	-1.395	-1.418	-0.7567	0.1631	-0.6274	-1.837	0.8628	0.7554	-0.6361	-0.5783	-1.036	-0.6603	-0.9802	-0.5045	-0.6766	-1.068	-1.526	-1.27	0.649	-0.4552	-0.2541	0.2561	0.5777	0.3046	-0.5771	0.1368	0.768
GNG7	CL	0.1242	-0.344	0.2582	-1.011	0.1337	-0.9137	1.718	-0.8905	-0.06166	1.501	2.042	-0.7324	-0.2072	-0.1155	0.01061	-0.1899	-0.9652	-0.8162	-0.9924	-1.724	-1.515	0.7305	1.231	0.08802	-0.382	0.1149	-0.5669	0.001316	-0.01581	-0.3647	-1.433	0.156	-0.1785	-1.397	0.1328	0.1829	0.219	-0.01092	-0.7027	-0.2424	-0.1093	1.3	-0.4535	0.02714	0.2207	-1.456	1.852	-0.3291
SEMA6D	CL	-0.9499	0.2006	-0.08177	-0.634	0.7246	-1.376	0.3794	0.1201	-0.196	0.7721	-0.9636	0.2685	1.522	-1.205	-0.7517	0.05179	0.7176	0.2508	1.156	-2.351	0.1054	-0.0009656	0.08048	-1.268	-1.98	0.1155	-0.2222	-0.7227	-0.0147	-0.09765	-0.3935	0.3847	0.8631	-1.039	0.01532	-0.2534	-0.04161	0.2087	1.828	-3.208	-0.6862	-0.01861	-1.543	-0.02308	-0.04443	-0.7309	0.2618	-1.584
FZD3	CL	0.6674	0.3565	0.04459	0.2351	0.5415	0.1795	-1.033	1.089	1.688	1.554	-1.275	-0.1625	0.7331	-1.076	1.771	0.3472	-0.5666	0.5034	0.2279	-1.816	1.694	-0.2655	-1.298	-0.3262	-0.8547	-1.325	-1.171	1.492	0.2935	-0.006521	0.1407	0.7674	1.186	-0.6321	-1.103	-1.008	-0.9901	-0.2719	-0.2871	-0.7544	-1.271	-1.069	0.05698	-0.216	-0.7336	-0.5411	0.09775	-0.0165
BTBD2	CL	-0.6991	-0.01817	1.123	0.7129	0.7121	-0.2826	0.6337	-0.8265	-0.6927	-0.4177	-0.7364	0.3918	0.1093	1.11	-0.3784	-0.06261	-0.7579	0.6151	-0.2294	0.161	0.43	-0.6698	0.3418	0.8853	-0.7158	-0.3097	-0.1587	-0.5827	0.07083	-0.07266	0.1651	0.6485	0.3406	-0.5736	-0.799	1.001	-0.4044	-0.2552	-0.8677	-1.243	-0.03818	0.3418	0.589	0.621	-0.716	0.07036	0.9922	0.1577
ZNF446	CL	-0.289	-0.5976	0.1493	0.0687	0.03092	-0.115	-0.3647	-0.5214	-0.7037	-0.2213	-0.4124	0.2835	-0.09858	1.301	0.9175	-0.1612	-0.07654	0.1344	0.06482	-0.4868	0.1347	0.0101	0.6133	-0.02789	-0.1785	-0.1075	-0.9429	-0.05283	0.2448	0.394	-0.5107	-0.5327	-0.4245	-0.06952	0.5928	-0.245	0.2024	-0.2715	-0.676	0.07509	-0.0954	0.07855	-0.2224	-0.2378	-0.09777	-0.07657	0.03889	0.06066
DMWD	CL	-0.3496	1.261	0.6828	-0.1009	0.9969	0.5581	0.005018	0.2645	-0.3903	0.7139	0.4248	0.4384	0.53	1.064	1.116	1.093	-0.3572	-0.6941	1.131	-0.7708	0.6751	0.3246	1.083	-0.2488	-0.2965	-0.589	-0.2809	0.3927	0.7845	0.8726	0.006793	-0.2343	0.1705	0.9237	0.008824	0.138	-0.007904	0.4598	-0.4527	-0.4183	0.2129	0.1316	-0.65	-0.5033	-1.143	0.1555	-0.447	0.01822
GRIK5	CL	0.1282	-0.2087	1.406	0.3438	0.2654	-0.02379	-0.6591	0.03786	0.4114	-0.1043	-0.2452	0.03424	0.04744	1.272	0.5364	0.607	-0.2044	-0.407	-1.538	-0.679	-0.2439	-0.8186	-1.337	0.01405	-0.2202	0.09515	-0.3245	0.07354	0.3109	0.2925	-0.7648	-0.2815	0.006751	-1.786	-1.207	-0.3917	-1.15	0.3595	-1.731	-0.2235	0.3039	-0.1172	0.3946	0.4539	-0.8813	1.231	0.4725	0.2094
ZNF20	CL	0.696	0.5797	-0.4268	1.255	-0.1507	-0.1687	-0.043	1.141	-0.2844	0.2628	0.6073	-0.03106	-0.2511	-0.5211	-0.6337	-0.06908	0.01851	1.258	1.251	-1.956	-0.1055	0.7979	0.8362	0.2516	0.268	-0.2882	-0.3868	-0.1074	0.8536	-0.3321	-0.136	-0.6448	1.047	-0.4458	-0.5056	0.2158	0.6469	0.1453	0.4385	-0.3325	-0.2087	-0.185	-0.1631	0.4303	-0.3777	-1.514	-0.229	-1.453
CREB5	CL	0.1166	2.03	1.18	0.4751	0.696	-0.4986	0.8564	0.7252	-2.474	0.5281	-0.4966	1.621	1.145	-0.5716	-0.2268	-0.4674	-2.178	0.9544	2.699	-2.703	2.158	-0.3345	1.942	0.672	-0.01724	-0.9162	-0.3602	-1.19	2.568	0.9815	-0.1044	-0.2351	-0.1323	-0.334	-0.9952	2.259	-0.6001	2.032	-0.05437	1.607	-0.001666	1.74	0.6094	-1.235	1.073	-0.4623	1.184	0.7106
WSCD1	CL	1.797	1.451	1.239	-0.7203	-1.002	-1.034	2.26	1.766	-0.05755	0.2965	2.449	-0.2411	-0.01565	-0.5149	-0.2765	-0.9261	-1.418	0.3484	-0.9124	-1.63	-0.3988	1.802	0.9013	-0.8171	0.2619	1.693	0.538	-1.287	0.5553	-0.9812	-1.908	1.212	1.65	-1.614	-1.028	0.2041	-0.3551	0.7255	-0.1118	0.135	0.2304	1.248	1.017	0.8214	0.169	-1.883	1.128	-1.155
TRIB2	CL	1.525	1.23	0.1172	0.5946	1.962	-0.7999	1.869	1.945	-0.08042	1.523	-0.05481	1.107	-0.3269	-2.362	-1.831	-1.533	-0.8591	0.7262	2.806	-1.495	-1.548	1.215	2.192	-1.329	-1.923	1.771	-1.184	-2.199	-1.157	-1.266	-0.2453	1.476	2.803	-1.923	-1.589	1.854	0.9135	1.524	-1.641	1.327	0.4107	1.006	0.5139	-0.3081	-0.1907	-1.15	2.312	-2.732
BLM	CL	-1.215	0.1956	0.1946	0.8142	0.4112	-1.155	1.29	0.9128	-0.4955	1.544	2.118	1.614	0.4541	-2.48	-1.939	-2.117	-0.838	-0.2656	0.381	0.6945	-0.008989	1.164	2.408	-2.24	-2.196	0.6119	0.7959	-3.076	-0.02124	-1.142	-0.7259	0.6185	0.05142	0.09792	-1.612	-1.282	-1.558	1.928	0.2525	-2.384	-2.074	2.193	-1.842	0.976	-0.7786	-1.384	1.012	-2.972
GPR56	CL	0.7233	0.07355	1.515	-0.1247	-0.4752	0.1437	0.4526	2.096	1.547	1.701	0.815	0.7322	-0.2492	0.2363	0.881	0.3862	-1.543	-0.2861	0.1546	-1.019	0.3312	0.3888	-0.09798	0.09796	0.1834	0.1543	0.2368	0.2714	0.2423	-0.3049	-1.116	0.8869	-0.2545	-1.776	-0.7678	-0.5693	-0.2786	-0.2245	-1.589	-0.2538	0.1454	1.844	0.2006	0.6855	0.5398	0.3696	1.031	0.3196
SEMA6A	CL	1.214	0.3349	-0.8274	-2.027	-0.06996	0.3637	1.178	0.9664	-0.3652	0.3556	-0.9879	0.02471	-0.3894	0.569	-0.297	1.083	-0.2333	-0.6227	0.2845	-0.6209	-0.9177	1.638	1.046	0.4899	-0.6826	0.03056	-1.771	-0.01152	0.4094	0.8442	-0.8385	-0.8724	0.2266	-0.4203	-0.7655	-2.065	-2.111	0.7178	-0.9088	-1.083	-0.7478	0.4451	1.341	-0.05109	-0.05623	-0.8951	0.7521	1.461
NPAS3	CL	0.7204	-0.272	0.2737	-0.3933	-0.4109	-0.8796	-0.3226	0.7584	-0.379	-1.055	-0.006467	0.567	-0.5441	0.8138	0.2103	-0.05961	-1.118	-0.5251	-0.5602	-1.197	0.009999	0.1311	0.3684	0.7942	0.3956	-1.25	-2.104	0.1199	0.8374	0.1662	-1.753	-0.9109	0.5398	-0.4663	-0.8259	-1.277	-1.227	0.3986	-0.1557	-0.01491	-0.553	-0.292	0.5992	-1.912	-0.1134	0.03785	0.9091	0.5022
SOX9	CL	1.379	0.229	-0.3539	-1.701	-0.855	-0.5085	-0.4357	1.452	0.1783	0.9824	-4.327	-2.14	-2.525	0.09785	0.7313	1.291	-2.222	0.9479	1.561	-1.302	0.06804	-0.4427	-1.454	0.1998	-0.002002	0.1506	-2.522	-1.413	-0.06358	0.3229	-0.6313	1.911	1.535	-4.54	-2.914	-2.304	-0.9002	-0.7361	-1.875	0.2683	-1.967	-0.4726	-0.458	1.313	-2.841	-0.2752	2.035	-0.1118
QTRT1	CL	0.7272	0.4066	-0.3842	0.2021	0.09396	-0.5729	1.218	0.8263	-0.9647	0.7672	0.494	-0.5572	1.589	0.9013	-0.6739	-0.889	-0.5094	0.5694	0.6355	-0.5311	1.342	-0.7037	0.06533	-0.2604	-0.2411	-0.2836	-0.7553	0.3545	0.1085	0.5161	-1.516	-1.169	-0.07171	-0.201	-0.7618	-0.9793	-0.338	-0.7744	-0.6841	-0.8574	-0.1108	-0.03539	-0.5308	-0.7665	-1.328	-1.381	0.2671	-1.736
CC2D1A	CL	-0.2408	0.2554	-0.07911	-0.2358	0.2482	-0.2147	0.1323	-0.5381	-0.2823	0.0702	1.965	-0.3434	-0.08306	0.3585	0.2028	0.2128	-0.2716	-0.148	-0.09022	-0.3135	0.1482	0.1662	0.7989	0.06922	-0.2625	-0.5605	-0.8922	0.06653	0.0003815	-0.3515	-0.9028	-0.6185	-0.472	0.1194	-0.3085	-0.09968	-0.06902	-0.4627	-0.8827	-0.1997	-0.08213	0.2874	-0.5514	0.1987	-0.5867	-0.2364	0.3021	-0.7345
AKT2	CL	0.4194	0.9447	0.9917	0.7614	0.7539	0.1524	0.9018	-0.1906	-0.3811	0.3412	3.475	0.4756	0.4573	0.8498	-0.3175	-0.2602	-0.4289	0.01261	-0.1625	-1.197	0.6881	0.6501	1.118	-0.8755	-0.8201	-0.181	-0.725	0.008623	0.8787	-0.1368	-0.6174	-0.06706	0.303	-0.2614	-0.9236	0.6584	0.0943	-0.3271	-0.3752	0.06011	-0.4001	1.104	-0.5979	-0.8927	-0.8168	0.01023	0.5427	-0.8687
LRFN3	CL	-0.09201	0.2066	0.5763	0.7425	0.5286	-0.7848	-1.138	0.3401	0.2404	-0.7134	-0.6441	0.2974	0.1527	0.3412	-0.09654	0.6251	-0.6364	0.3526	0.04688	-0.8641	-0.3309	0.03836	0.2103	-0.4648	-0.03442	0.1839	-0.387	0.1277	-0.1141	0.3051	-0.5107	-0.00874	0.454	-0.4666	-0.6684	0.04465	-0.2984	0.24	0.02845	-1.28	-0.1233	-0.07546	-0.2012	0.3217	0.2802	0.01843	-0.3502	-0.1207
SCAMP4	CL	-0.3076	-0.3071	0.07743	-0.1384	0.135	-0.5644	-0.03829	-0.6247	0.2211	-0.1983	-0.5665	-0.2399	0.006133	0.4809	0.4367	0.4317	-0.9848	-0.01994	-0.1975	-0.1609	0.6664	0.396	-0.2877	0.02659	-0.3686	-0.5806	-0.04413	-0.2523	0.04503	-0.3129	-0.1168	-0.0732	-0.505	-0.9629	-0.7502	-0.258	-0.5661	-0.7732	-0.5141	-0.03686	-0.8096	-0.5322	0.02785	0.7741	-0.4944	0.1242	0.3381	-0.4489
C19orf22	CL	-0.2121	0.2659	-0.1789	0.8533	-0.2604	-0.7065	-0.2169	-0.05745	-0.2772	-0.2131	-1.012	-0.2014	0.01862	0.2211	-0.05554	-0.3867	-0.8354	0.1559	-0.1167	-0.25	-0.4601	-1.037	-0.6342	-0.04201	-0.2586	-0.1299	-0.6299	-0.5716	0.2392	0.2657	0.03682	-0.1237	0.72	-0.1499	-0.9601	-0.1411	-0.5045	-0.55	-0.1673	0.01617	0.4026	0.0798	-0.04827	0.7629	0.2525	-0.3005	1.232	0.1786
RBM42	CL	-0.1645	0.2216	0.1628	0.6303	-0.2316	-0.1738	-1.052	-0.06418	-0.6585	-0.4513	-0.4451	-0.06495	-0.375	0.2671	-0.2385	0.2432	-0.8009	0.6024	-0.09827	-1.3	-0.5771	-0.08463	-0.2882	-0.425	-0.05753	0.03477	-0.5433	-1.023	-0.3708	-0.37	-0.934	-0.255	0.2399	0.08736	-1.893	-0.2146	-0.06738	-0.2725	-0.1955	-0.5633	-0.209	-0.0176	-1.057	-0.1949	-0.02742	0.2	0.2613	0.4707
HMG20B	CL	-0.1221	-0.05422	-0.403	0.2738	-0.7542	-0.3365	0.2891	-0.448	-0.03074	-0.3863	-1.17	0.0759	-0.2918	0.1284	0.0103	-0.2352	-0.0282	0.2682	-0.4391	-0.3751	-0.2257	-0.3444	-0.8925	-0.08967	-0.7084	-1.093	-1.079	0.5057	0.1659	-0.5696	-0.7197	-1.487	-0.02028	-0.218	-0.5454	-0.8704	0.2627	-1.424	0.4487	-0.5549	-0.4154	0.3468	-0.1653	0.05203	-0.1614	0.4169	0.9188	-0.6018
TMEM161A	CL	-0.3857	0.1956	-0.09913	0.4206	-0.1006	-1.397	0.07488	-0.278	-0.5446	-0.5209	-0.8471	0.1763	0.466	0.8326	-0.2045	-0.5046	-0.7465	0.8142	-0.1875	-0.5002	-0.6464	-1.306	-0.3193	-0.02899	-0.4841	-0.8898	-0.3694	-0.06587	-0.007796	-0.3709	-0.2104	-0.5733	0.2206	-0.123	-0.7025	0.1987	0.401	-0.8328	-0.2205	-0.8188	-0.7486	-0.227	-0.3609	0.1793	-0.3854	-0.7336	0.8921	-0.881
APBA3	CL	-0.3626	0.1921	0.1453	0.5232	-0.4873	-0.5668	-0.02634	-0.2125	-0.7431	-0.7742	-0.3373	-0.2852	0.03084	0.4768	0.3664	-0.1119	-0.2521	0.3501	-0.1488	0.261	-0.3503	-0.5776	-0.0871	-0.1727	-0.5705	-0.7139	-0.8404	-0.2742	-0.06311	-0.06722	-0.5746	-0.6781	0.1107	0.1575	0.007946	-0.2078	-0.04233	-0.9291	-0.4212	-0.8113	-0.1881	0.2078	-0.1813	0.02617	-0.168	-0.3116	0.7261	-0.7932
RFXANK	CL	-0.2247	-0.2288	-0.06239	0.1788	-0.3469	-1.317	0.04721	-0.1064	0.3791	0.264	-1.553	-0.2823	-0.6389	-0.1988	-0.9255	-0.8792	-0.8728	1.183	-0.3386	-0.1066	-0.2849	-0.6762	-0.4095	-0.2017	-0.6015	-0.6837	-0.3022	-0.6477	-0.4231	-1.231	-0.2291	-0.4028	-0.4436	-0.4131	-1.718	-0.25	0.4075	-0.4644	0.3923	-0.08521	-0.6369	0.768	0.05163	-0.02647	-0.3992	-0.1491	1.723	-1.133
KEAP1	CL	-0.3016	0.04411	0.2925	-0.06013	0.1233	-0.2198	0.2593	-0.487	-0.4459	0.2415	0.2858	-0.1243	0.2085	0.095	-0.3872	-0.3993	-0.7791	0.9489	-0.1545	0.8131	0.0007617	0.3557	0.09869	0.5049	-0.1385	-0.1487	0.1522	-0.4426	-0.2401	0.7929	-0.7245	-0.0663	0.1286	-0.1196	-1.296	0.1098	-0.2672	-0.4944	0.05865	-0.2777	-0.4603	0.2315	0.9721	0.7569	-0.527	0.1792	1.004	-0.3581
NR2F6	CL	-0.6146	-0.1918	-0.004445	-0.02708	-0.03311	-0.7005	0.03429	-0.3959	-0.1811	-0.7407	-0.516	0.02564	-0.1034	0.4763	-0.5439	-0.4192	-0.3501	0.3405	-0.253	-0.1941	-0.4248	-0.4148	-0.3715	0.1849	-0.3941	-0.4117	-0.5842	-0.00776	-0.4059	-0.3432	-0.5771	0.1276	0.1073	-0.5039	-0.2212	-0.07495	-0.2266	-0.4486	-0.3278	-0.5672	-0.05501	-0.3087	0.2894	0.02343	-0.5414	0.0827	0.3885	-0.4643
ERCC2	CL	0.1352	-0.2722	0.1713	0.1047	-0.5023	-0.9514	-0.5035	-0.1033	-0.3033	-0.6781	-1.001	0.02157	-0.1982	0.779	-0.02806	-0.1736	-0.6602	-0.1979	-0.6064	-0.7822	-1.346	0.2665	-0.541	-0.4275	-0.164	-0.5391	-0.8253	0.5047	0.08916	-0.2124	-0.6943	-1.29	0.7337	0.06654	-0.4027	-0.1985	-0.3466	-0.8049	-0.5972	-0.8436	-0.01024	-0.4686	0.3367	-0.6186	-1.364	-0.1498	0.06645	0.008791
KIAA0355	CL	-0.007229	0.4489	-0.331	-0.2346	-0.3346	-0.002377	-1.003	-0.1872	-0.08691	-0.01737	0.278	0.1537	0.3156	0.6659	0.6955	0.2788	-0.3024	0.01886	-0.03657	-0.4106	-0.1889	-0.3347	0.06517	-0.556	0.5309	-0.04848	-0.4444	0.03789	0.3046	0.8386	-0.2861	-0.4349	0.2484	0.3327	-0.5648	-0.413	-0.3722	-0.08967	0.3122	-0.4468	0.1853	-0.1113	-0.6445	0.01036	0.0675	-1.211	-0.2938	-0.1981
HSPBP1	CL	-0.08265	-0.02498	0.7036	0.8164	0.7923	-0.9814	-1.15	-0.1909	0.4537	0.5751	-0.583	0.0794	0.5127	0.6877	-0.6273	-0.553	-0.7785	-0.3036	0.7595	-1.027	-0.7511	0.1571	0.3725	-0.8178	-0.1496	0.1487	-0.09215	0.09853	-0.1892	-0.5895	-0.74	0.8461	0.8781	0.4104	-0.09023	0.5527	1.399	0.2202	0.1483	-0.3842	-0.05877	0.8019	-0.2363	-0.7458	0.009039	-0.308	0.6968	-0.2945
MGC2752	CL	-0.1083	-1.73	0.9931	0.5068	0.7772	-1.411	-1.842	-0.4073	0.1608	0.993	-0.6987	-0.01666	0.6835	0.1543	-0.134	-0.8968	-1.583	-0.07865	0.8045	-2.278	-0.657	0.336	0.4899	-1.37	0.08788	0.4064	0.461	-0.1746	-0.5075	-0.1017	-0.518	-0.2623	0.5577	-0.1528	-0.9917	0.02072	1.041	-0.1973	-0.0426	0.05516	-0.1946	0.0225	-0.4431	-0.4227	-0.5305	-2.177	0.4353	-1.134
ZNF606	CL	1.08	-0.8767	0.5662	0.9542	0.1421	0.5668	-0.9559	1.372	-0.2174	1.645	-0.804	0.9988	0.8246	1.445	0.1157	0.652	0.4082	-0.4215	0.7701	-1.318	-0.8465	-0.07179	0.3511	0.01869	0.07946	0.7823	-0.126	0.3273	1.014	0.1932	0.428	-0.6153	2.015	-0.4531	-0.3937	1.011	1.169	0.195	0.7368	0.2332	0.6651	1.223	0.2702	-0.4	0.8083	0.1302	1.444	0.1869
ZNF671	CL	0.5973	-1.177	0.06296	0.08086	-1.589	0.1996	-1.045	1.065	-0.7459	0.04355	-0.5059	0.04761	0.2063	0.5717	0.4582	0.1936	-0.009671	-1.404	0.4671	-2.037	-1.285	-0.4586	0.01929	-0.2705	0.01167	0.7844	-0.2786	0.4059	0.4976	1.086	-0.4051	-0.4202	0.7395	-0.8834	-0.2515	-0.01109	-0.04888	0.01195	0.06767	-0.6094	0.6604	0.3557	-0.4113	-0.3323	0.1648	0.3803	0.04378	-0.2352
ZNF264	CL	-0.2297	-0.7826	0.5803	0.4718	-0.09658	0.2335	-1.721	0.1348	-0.3074	-0.5799	-0.447	0.3167	0.513	0.8252	1.013	0.2706	-0.6961	-1.133	1.095	-1.919	-0.8376	1.094	0.6912	-0.3393	0.2046	-0.5943	-0.5469	0.5563	0.7076	0.328	-1.308	-0.4487	0.2588	-0.1487	-0.2701	-0.8424	-0.3254	-0.5384	-0.5011	-0.9192	-0.2237	-0.07254	-1.009	-0.4961	-0.5829	-0.1691	-0.01504	-0.3304
ZNF8	CL	0.1721	0.2706	0.1193	1.894	0.5385	0.7745	0.1902	0.2519	-0.8053	0.1552	-0.5229	1.232	0.4421	0.6116	0.1258	0.4088	-0.2466	-0.6832	0.8732	-1.745	-0.3157	0.3539	1.399	0.03453	0.07252	0.6459	-0.06051	-0.76	0.7055	0.9269	0.05383	-0.2554	1.17	0.5982	-0.9757	-0.06521	0.1571	0.04911	0.6977	-0.4544	-0.06253	0.769	-0.1105	-0.4055	0.5535	-0.4581	0.5501	-0.2665
ZNF211	CL	-0.03641	-0.3283	-0.2575	0.3712	-0.2602	0.132	-0.4958	1.126	-0.9206	0.5794	0.00491	0.6111	0.8241	0.6391	0.3536	0.6319	-0.8142	-1.041	0.8704	-1.522	-0.21	1.044	0.8355	-1.191	0.2376	-0.2301	-0.6139	-0.5284	0.2195	0.8322	0.2362	-0.4098	0.5109	0.4178	-1.103	-0.2206	-0.7396	0.748	0.07807	0.1896	0.2538	0.4031	-0.517	-1.232	0.1863	-0.6342	0.1908	-0.8718
ZNF304	CL	0.3536	-0.5062	0.1848	0.6444	0.15	0.3327	-1.205	0.8743	-0.7493	0.5657	0.009086	0.9845	0.577	0.6716	-0.003986	0.8341	-0.2665	-0.8844	0.8488	-1.44	-1.71	-0.001936	0.4309	-0.3287	-0.1259	-0.3008	-0.2693	0.09084	0.2704	0.2915	-0.4982	0.1278	1.551	0.1296	-0.3902	0.3254	0.3126	0.05239	0.3408	-0.6766	0.1935	0.9471	-0.2621	-0.5043	-0.3169	0.09716	0.3892	0.01645
ZNF134	CL	-0.2458	-0.8639	-0.4933	0.5942	-0.3397	0.2734	-0.7656	0.2619	-1.106	0.4046	-1.207	0.5584	0.3477	0.1947	-0.3321	-0.09767	-0.1534	-1.111	0.3762	-2.055	-1.691	-0.3933	0.3684	-1.001	-0.3104	-0.0883	-0.3281	-0.2	0.4144	0.4252	-0.6574	-0.3076	1.168	0.1503	-0.5395	-0.1852	-0.2532	0.2115	0.4806	-0.4173	0.3104	0.1802	-0.1641	-0.1165	0.2076	-0.2256	0.2627	-0.4965
ZNF419	CL	0.3723	-0.6387	0.146	0.5399	0.2629	0.5767	-0.7008	0.9485	-1.489	0.6111	-0.7684	0.4993	0.5018	1.319	0.1726	1.404	-0.06429	-0.4813	1.123	-1.846	-0.7237	0.06583	0.4858	-0.4961	-0.03575	0.1455	-0.3325	0.511	0.4884	1.09	-0.01375	-0.3692	0.8377	1.195	-0.3609	-0.4729	0.09392	0.6261	0.9971	-0.5638	0.7221	0.2317	-0.484	-0.6575	-0.3945	-0.4446	-0.4726	-0.9355
ZNF45	CL	0.08526	0.5989	-0.7871	0.7626	-0.2992	-0.4381	-0.9423	0.7621	-0.5087	0.5584	-0.844	0.498	0.5106	-0.8695	-0.2071	-0.233	-0.7586	-1.386	0.2256	-1.934	-1.56	-0.1049	0.5903	-0.9162	-0.1452	-0.02011	-0.2846	-0.6973	0.3842	0.01713	0.178	0.3155	0.6212	0.06592	-0.9838	0.2682	-0.7141	0.1289	-0.0918	0.09172	-0.3144	-1.338	-0.5703	0.1674	-1.224	0.1093	1.057	-0.269
ZNF228	CL	0.5657	1.338	-0.3691	0.9698	0.489	0.4467	-0.6843	0.8293	-0.5381	1.181	-0.8647	0.8408	0.9579	-0.587	-0.1237	1.41	-0.2488	-1.101	0.9471	-1.431	-0.451	0.3619	0.7743	-0.2427	0.3465	0.636	0.4224	0.1774	1.44	1.411	0.4453	0.3074	1.556	0.9396	-0.7522	0.2718	-0.8761	0.6805	0.6113	0.4707	0.08149	-0.0207	-0.5084	0.8456	-1.712	-0.7566	1.001	-0.07914
ZNF227	CL	0.8327	1.315	-0.09575	1.115	0.06356	0.2014	-0.4025	1.658	-1.101	0.4861	-0.7713	0.6351	1.571	0.007122	-0.06175	-0.08014	-0.4619	-0.9676	0.7583	-1.464	-0.696	0.4222	0.7696	-0.3287	0.3495	1.033	0.4211	-0.1213	0.9397	1.232	0.1214	0.1198	1.283	0.3786	-0.7908	0.4842	-0.3092	0.4477	1.208	-0.02016	0.2365	-0.1554	0.4901	0.26	-0.5201	-0.3141	1.135	0.4483
ZNF235	CL	-0.0454	1.193	0.7897	1.041	0.3053	-0.2495	-0.5501	0.6479	-0.3013	0.1739	0.1662	0.9231	0.8059	-0.1163	0.324	0.2526	-0.3523	-0.6188	1.071	-1.284	0.1757	0.7298	1.236	-0.07408	0.03759	0.8264	0.2324	-0.2763	1.257	1.245	0.1671	0.03553	0.9402	0.6584	-0.3096	0.3819	-0.01257	0.4901	0.2685	0.3111	0.236	0.09976	-0.465	-0.519	-0.8611	-0.1206	0.2001	-0.186
PRPF31	CL	0.03076	0.6157	-0.05071	0.5855	0.2353	-0.3811	-0.9962	0.2629	-0.6231	-0.04821	-0.6344	0.2628	0.4833	0.579	-0.4129	-1.131	-0.8972	-0.5427	0.8558	-1.331	-1.08	0.2155	0.09108	-0.5253	-0.2695	1.065	0.06965	-0.2952	-0.007624	0.1312	0.3247	0.4029	1.028	0.4939	-0.8293	0.2307	-0.02839	0.4666	0.3243	-0.3735	-0.04273	0.711	-0.621	-0.2518	0.2374	-0.08057	0.04193	-0.5209
MEGF8	CL	0.2926	0.2302	1.085	-0.09993	0.335	-0.4131	-0.7625	0.3578	0.8199	-0.5025	-0.08005	0.06339	0.5068	0.5738	1.355	0.6435	-1.13	-1.385	0.05025	-1.189	-0.7381	-0.3842	0.1219	-0.556	0.6575	0.3178	-0.3699	-0.06006	0.3632	0.2073	-0.9301	-0.5576	0.09039	0.2662	-0.7781	-0.8537	-1.161	0.0783	-1.103	0.0465	0.2936	0.08963	-0.8659	0.5707	0.1188	-0.5834	-0.5079	0.406
CD3EAP	CL	0.2627	0.07639	0.3931	0.5135	0.3504	-0.4069	-1.253	-0.3058	-0.6642	-0.09567	0.2294	-0.4895	0.5517	0.7592	0.339	-0.1378	-0.1753	-0.8764	0.3968	-0.6017	-0.9067	-0.8092	-0.3918	-0.204	-0.4913	-0.3265	-0.06029	0.3381	-0.02939	0.03231	-0.5319	-0.01511	0.4983	-0.09127	0.01163	-0.1876	-0.5393	-0.8971	-0.3389	-0.5672	-0.2413	-0.4809	-0.903	-0.1704	-1.13	-0.468	0.232	-0.3681
PRKD2	CL	-0.4657	0.1627	0.1956	-0.1142	-0.1731	-0.7326	-0.9657	0.1584	-0.3814	-0.6122	-0.003974	-0.2059	-0.4682	0.443	0.0634	-0.3244	-0.8634	-1.087	0.01409	-1.51	-0.4218	-0.4529	-0.2861	-0.3116	0.18	-0.6923	-0.4133	0.207	0.3715	0.1419	-0.4195	-0.2371	-0.1445	0.1769	-0.6157	-0.4932	-0.2532	-0.3153	-0.8638	-0.06861	-0.4419	-0.9385	-0.439	-0.7003	-1.568	-0.254	-0.4785	-0.2828
IRF3	CL	-0.4311	-0.9936	-0.004792	-0.5321	-0.004407	-0.1371	-1.617	-0.4125	-0.9216	-0.1517	0.2553	-0.4484	-0.2322	0.6651	0.2755	0.4472	-0.8118	-0.4135	0.3928	-0.7485	-0.9102	-0.5221	0.07832	-0.1001	0.3497	-1.083	-0.4367	-0.1609	-0.1886	-0.3534	-0.09388	0.02699	-0.8489	0.4152	-0.8849	-0.4836	0.289	-0.3045	-0.3031	-0.1363	-0.4278	-0.2502	-1.178	-1.28	-1.54	-0.4692	-0.2983	-0.7602
B3GALT1	CL	-0.6389	0.2398	-0.5221	-0.29	0.07802	0.01298	-1.33	-0.9516	-1.808	0.2417	-0.6087	0.3654	-1.089	-1.411	-0.7856	-0.8808	-0.0191	0.4291	0.1422	-1.42	-0.4069	2.204	1.086	-0.9857	-1.518	-0.0934	-1.849	0.409	1.839	-0.6755	-1.606	-0.2405	0.4404	-0.983	-0.2889	-0.7322	-1.46	1.178	-0.3528	-2.481	-0.6868	1.062	-0.4589	-0.2564	-0.6996	-0.8949	1.171	-1.382
CDH2	CL	-0.2389	0.2828	-0.6884	0.002869	-0.1662	-0.01818	-0.8073	0.0456	-1.754	0.06547	-1.841	0.2916	-0.4506	-0.2	-0.9402	-0.5757	-0.8418	0.3647	1.246	-0.5186	0.1894	-0.1168	0.1341	-0.2681	-0.3291	-0.414	-0.4486	-2.086	-0.7963	-0.363	-0.8396	1.023	0.5836	-1.333	-1.213	-0.7542	-0.9659	0.4817	-0.3298	-0.6932	-3.23	0.7136	0.3322	0.7666	0.1025	-0.3757	0.607	-0.06419
NOS2A	CL	-0.5348	-0.6421	-0.1018	-0.589	-0.5254	-0.416	0.3178	-1.446	-0.7228	1.986	3.673	-0.4088	-0.56	-0.1248	-0.07495	-0.3955	0.07585	-0.3503	-0.1449	0.02524	-0.1929	-0.5076	-0.5053	-0.1597	-0.008525	-1.096	-0.4862	-0.1604	-0.5126	-0.5751	-0.6042	-0.6345	-0.2558	-0.4406	0.3559	-0.6335	-0.1931	-0.8358	-0.6676	0.1833	0.1866	0.1342	-0.1097	-0.1369	-0.4382	-0.3129	2.841	-0.4211
FBXO17	CL	-0.07549	-2.331	1.499	-2.086	0.6229	-2.813	-2.767	-0.964	-3.881	0.5411	0.2921	-0.1411	0.7886	-2.552	-2.447	-2.117	-1.662	-2.885	0.648	-0.5302	1.354	-2.127	-1.965	-2.273	1.06	-1.372	-0.2501	-3.168	-2.877	-2.766	1.014	-0.2633	1.104	-0.1387	-0.9144	0.7584	-0.5387	-0.9678	-2.002	-0.08546	0.09533	-0.469	-1.803	-0.3202	-0.4258	-2.886	0.667	0.2115
MAB21L1	CL	-0.5783	0.04825	-0.3611	-0.4559	0.7905	-1.074	1.283	-0.3439	-2.093	0.8763	0.2754	-0.7119	-0.7585	-0.8519	-0.6252	-1.169	0.218	-1.377	0.01973	0.9127	-0.4715	-0.381	-0.534	-0.812	-0.01615	-1.371	-1.233	-1.131	-1.291	-0.9894	-1.219	-0.5991	0.598	1.027	0.4916	-0.8503	-0.8154	-0.9766	-1.26	-0.04546	1.13	-0.8081	-0.2685	-1.051	-0.09698	-1.296	1.967	1.25
CDH6	CL	0.1071	-0.02561	-1.131	-1.404	-0.5284	-1.569	5.231	1.712	-2.182	0.3105	-0.1139	-1.508	-0.8014	-0.3883	-1.615	-1.318	-0.5886	-1.613	0.2143	-1.124	-0.9851	0.2536	-0.2579	-1.59	-1.511	-0.7099	-0.3468	-1.621	-2.735	-0.7588	-0.9154	-1.101	1.283	-1.164	-1.015	-0.3567	0.7666	-0.05409	-1.833	1.12	-1.261	0.3981	-0.9459	-0.9166	-0.05925	-0.94	2.038	-3.091
SEPT11	CL	-0.2204	-0.03057	-0.6356	0.1878	-0.5638	0.5889	-0.4222	0.179	-0.5766	0.4355	-0.2055	1.092	0.204	0.129	-0.2579	-0.706	-0.04338	0.05166	0.506	-0.8565	-0.425	-0.2301	-0.4599	-0.2081	-1.195	-0.1929	-0.7504	-0.9955	-0.2375	0.2734	-0.4124	-1.06	-0.346	-1.289	-1.552	-1.178	-0.8545	-0.01257	-0.9754	-0.4401	-0.7842	0.5483	-0.8143	0.3058	-0.724	-0.5382	0.583	-0.7934
KLHL4	CL	3.53	0.1727	-0.08311	-3.014	-0.8296	-1.999	1.494	2.976	-1.654	0.8908	-1.348	-2.859	-0.2347	-1.831	-2.186	-2.159	-1.715	-3.047	1.378	-0.2325	-2.158	-0.5368	-3.114	-3.096	-3.243	-3.301	-2.219	0.1955	1.061	-3.014	-2.329	-2.343	1.302	-4.451	-1.675	-3.745	3.047	0.8846	0.5809	-3.795	-4.232	0.3777	-0.9285	0.2533	-4.121	0.3207	2.031	-1.506
EXTL3	CL	-0.4016	0.3334	-0.2083	0.1191	1.082	-0.7028	0.8562	0.133	-1.165	-0.3346	-0.1865	0.1178	-0.04259	-0.02674	0.02179	-0.9361	-0.9848	0.3028	0.241	-0.3236	-0.02661	0.5121	0.2251	0.09966	-1.187	-0.2563	-0.5428	-0.5265	-0.5321	-0.529	-0.8016	-0.1985	0.2851	-0.2953	-0.3999	0.9243	-0.3229	-0.1436	-0.841	-0.4785	-0.1744	1.276	-0.2849	-0.951	-0.4227	-0.5355	0.3526	-0.3635
KLHDC8A	CL	0.4547	-0.1712	-0.7821	0.1798	-0.4967	0.3919	2.89	1.819	-0.3944	2.026	-0.09525	0.2183	-0.9724	-1.893	-1.82	-1.752	0.745	0.1673	0.06572	0.2375	-0.6955	0.1207	-0.7072	-1.86	-0.8468	-3.033	-1.831	-2.744	-2.706	-0.9855	-1.301	1.703	1.424	2.044	-1.239	-0.3706	-0.2701	0.2431	-1.989	-1.588	0.6235	1.686	-1.733	-1.783	-1.156	-0.2133	0.893	-0.7779
SMO	CL	-0.4872	-0.8634	-0.189	-0.5878	-0.6444	-1.327	-0.2099	-0.5835	-0.5559	-0.1552	-1.956	-0.5951	-0.2825	-0.4086	0.0595	-0.4141	-0.5492	-0.5116	0.7425	0.3186	0.3949	-1.242	-1.226	-0.2824	0.3201	-1.362	-0.6076	-0.2629	-0.1952	-0.2078	0.7799	-0.3316	-0.2567	-0.3787	0.06502	-0.1846	-0.5634	-0.6663	-0.8028	0.1129	0.1695	-1.337	-0.2106	0.4502	-0.3987	-0.4949	-0.41	-0.2661
GLI2	CL	-1.088	-0.7775	-0.5394	-0.5464	-0.5662	0.2424	-0.4228	-0.2746	-0.7759	-0.3486	-0.9353	-0.6608	-0.905	0.3021	0.3273	-0.6528	0.0748	0.02957	0.211	0.709	-0.01481	-0.9144	-0.6398	-0.1926	-0.03969	-0.9496	-1.02	-0.3233	0.3547	0.3357	-0.2106	-0.9188	-0.4613	-0.2045	-0.2188	-1.049	-0.9839	-0.7137	-0.7954	-0.133	-0.1797	-0.4132	-0.1866	-0.457	-0.4429	-0.1653	0.02974	0.3271
RFX2	CL	-1.023	-0.9635	0.005414	-0.9585	-0.8207	-0.6351	-0.4801	-1.137	-0.1448	-0.02221	-0.7979	-0.738	-0.7201	0.7933	0.3866	-0.01413	-0.1781	-0.775	-0.5219	-0.08293	1.535	-0.512	-0.72	0.3198	0.7179	-0.7865	-1.33	0.007786	-0.5533	-0.4023	-0.6315	-0.7265	-0.3615	-0.7536	-0.2492	-0.8021	-0.3416	-1.333	-0.8161	-0.1485	-0.1423	-0.6	-0.4731	0.3444	-0.2692	0.211	0.2047	-0.2194
GNAS	CL	-0.2899	0.1118	0.187	-0.1245	0.3583	-0.06111	0.1643	-0.3397	-0.3441	0.607	0.6502	0.1509	0.2696	-0.04423	0.2884	0.08906	-0.9259	-0.165	0.2217	-0.5778	-0.0379	0.02286	0.2958	0.236	-0.3059	0.2475	-0.1512	-0.4188	-0.3482	-0.2427	-0.3479	0.3291	0.5515	-0.1814	-0.2615	-0.2268	-0.1087	-0.1545	-0.9524	-0.5213	-0.1221	-0.08159	0.346	-0.5755	-0.8243	-0.3457	-0.03948	-0.2815
ZFHX4	CL	0.5248	2.299	-4.263	-1.859	-3.157	-1.766	-0.1891	0.977	-2.065	0.4653	1.117	0.4434	-0.6335	1.219	2.251	1.439	-0.9858	-3.332	1.253	-0.9618	2.317	-0.6976	0.9974	1.691	0.08226	-0.8617	-0.975	-0.8169	-1.899	2.158	-1.126	0.09599	0.3373	2.503	-1.023	-1.776	-2.847	0.4073	-0.95	-0.2246	-2.634	-2.54	-0.08601	2.638	-0.1045	0.7239	0.01867	-1.01
LRP5	CL	0.01076	1.542	1.538	2.347	0.996	-0.8559	1.915	0.03562	0.1294	-0.3879	-0.9198	1.148	-0.09715	1.036	0.2562	0.1848	-0.5191	1.87	0.7637	-0.6816	0.4828	0.6516	-0.02073	1.161	0.0006951	0.3749	0.02858	-0.5157	0.01859	1.184	-0.03147	0.5121	0.5727	-0.3775	-0.1304	0.5542	-0.7071	1.002	-1.266	-0.2429	-0.08015	0.04635	0.8635	-0.9445	0.2547	0.4372	0.7005	0.08854
KLHL25	CL	-0.2716	-0.04443	0.4466	0.128	-0.4868	0.2906	-0.05336	0.6035	0.5469	-0.5852	-0.2383	0.3695	0.04865	1.515	0.1017	0.3523	0.1176	0.4725	0.6136	1.443	0.4098	0.08637	0.2241	0.884	-0.6053	0.08552	-0.6382	0.3803	0.3419	0.7623	-0.1812	0.06784	0.3671	-0.3255	0.07732	-0.0715	-0.3564	-0.1692	-0.3517	0.1358	0.3265	0.1408	0.2349	0.8443	-0.3624	0.6937	0.09623	-0.6129
RGS12	CL	-0.04558	0.2048	0.7279	-0.1555	0.2019	0.2287	1.008	0.2943	-0.4875	-0.2463	-0.006483	-0.1992	0.1598	0.605	0.312	-0.08314	0.02913	0.02423	0.3006	-0.1224	0.633	0.1558	0.313	0.4789	-0.04634	0.461	-0.7497	-0.1643	0.3412	0.5908	-0.6067	-1.008	-0.2816	-0.1555	0.2545	-0.4169	-0.4181	0.3553	-0.805	-0.3025	0.3115	-0.06933	0.1577	-0.1407	0.2347	-0.5439	0.2942	0.1369
CLIP2	CL	0.4191	-0.5607	0.7284	-0.847	-0.3816	-0.5699	0.2797	1.155	0.1911	-1.422	0.4646	-0.1995	0.8522	0.3664	0.0858	1.418	-1.543	0.1422	1.002	0.6132	1.937	-0.6586	0.7846	0.7146	0.5512	1.571	0.1406	-0.5791	-0.3614	0.2513	-0.2551	-0.2355	0.2508	0.005557	-1.37	1.154	-1.637	0.7656	-1.722	0.4317	0.7388	0.2777	0.6571	0.4751	0.9696	0.03633	0.1244	0.1877
POMT2	CL	-0.4981	-0.3846	-0.567	0.08538	-0.3832	-0.5359	0.4184	-0.3764	-0.4296	-0.6543	-0.4689	-0.4193	-0.4706	0.9412	0.5908	-0.09151	-0.493	0.836	-0.1588	0.7487	0.548	1.33	1.392	-0.01659	0.1108	-0.009845	-1.25	-0.4976	0.3428	0.4216	-1.433	-1.441	-0.8781	0.1593	-0.2537	-0.9424	-0.8423	0.4076	-0.09631	-1.359	-0.06491	-0.555	-0.05556	-0.198	0.4726	0.8866	0.7995	0.2522
SARS2	CL	-0.3389	1.363	-0.1009	0.4662	0.8897	0.5608	0.3152	-0.6381	-0.3544	0.1898	-0.9557	0.01723	0.4888	-0.0929	-0.1063	0.5547	0.7574	1.138	0.4269	-0.1291	1.202	0.8411	0.06381	-0.4162	-0.4424	0.0442	-0.5433	-0.1946	-0.7611	0.9389	-0.7291	-0.9333	0.7282	1.436	0.4968	-0.09922	0.3031	0.268	0.6795	-0.06201	0.5732	0.9167	-0.473	-0.2555	0.491	-0.1784	0.4509	-0.39
TLE2	CL	1.163	-1.165	-0.01476	0.7361	1.271	1.345	1.488	0.1552	-1.254	-0.08333	2.488	0.5999	-0.901	-1.357	-0.02495	0.229	1.05	0.6483	-2.08	0.2312	-1.25	0.08044	1.991	0.8626	-1.475	0.3063	-1.511	-1.147	-1.06	-1.119	-1.032	0.529	1.826	0.8087	0.3736	2.539	1.069	0.6089	-2.139	0.9859	0.5182	0.8813	2.198	0.1348	0.5693	-0.8787	0.9624	-1.106
VPS16	CL	0.03883	0.113	-1.361	0.5942	-0.008719	-0.7788	-0.1209	0.2511	-0.6436	0.05536	-0.8843	0.01088	0.02014	-0.9049	0.4027	0.007302	-0.8479	0.1167	0.1403	0.3801	0.3877	-0.2686	-0.02729	0.4089	-0.02324	0.05404	-0.5456	-0.08886	0.3489	-0.1561	-0.1753	-0.4715	0.2007	0.6541	-1.029	0.117	1.011	-0.2344	-0.6971	-1.564	-0.748	-1.014	0.1669	-0.8041	-0.6697	-0.3585	0.2807	-0.8253
JUND	CL	0.2928	0.476	0.8346	0.2654	0.729	0.2795	0.1971	0.1497	-0.102	0.3967	-0.3915	-0.4355	-0.6843	0.9379	-0.1046	-0.2044	-0.02083	0.4801	0.01615	0.3337	0.03207	-0.6461	0.164	0.4987	-0.6896	-1.363	-1.456	-0.2351	0.5154	-0.6514	-1.205	-0.4817	-0.01165	-0.7933	-0.5983	-0.3604	0.2167	-0.8511	-0.8818	-0.7829	-0.5248	0.5335	0.3739	0.01041	-1.048	0.5497	1.37	0.4352
MYO5C	CL	-1.202	-0.1009	-1.34	-0.2787	-0.6089	-0.8212	-0.7627	-0.6285	-1.076	-0.783	-1.44	-0.136	-1.738	-0.2948	-1.056	-0.2046	-0.553	-1.819	0.08619	0.8175	0.9716	-0.6347	-0.5477	-1.247	-0.9525	-1.808	-0.2979	-1.153	-0.03187	-0.86	-1.131	1.614	-0.5016	-0.6005	-0.9223	-1.856	-1.547	-1.585	0.6779	3.707	-1.784	-1.726	-1.027	0.6344	-2.654	-1.721	0.3134	-1.512
TGFB3	CL	-1.304	-0.9722	-1.958	-0.9863	-2.112	-1.238	-0.7438	-0.6255	-1.645	-2.531	-1.634	-0.9665	-1.031	-0.01221	2.682	-0.3001	-1.218	-0.1332	-1.456	-1.067	-1.541	-0.8534	-0.2108	-1.562	-1.353	-0.5865	-1.04	0.05795	-0.984	0.07009	-0.3951	-0.4143	-0.7766	-0.6821	-1.241	-1.069	-1.465	-0.4306	-0.9871	-0.4024	-1.868	-0.9269	-0.4838	-1.182	-2.028	-1.059	-0.1317	-1.191
ILK	CL	-1.236	-2.674	-0.3074	-1.416	-1.082	-0.545	0.2518	-0.9473	-1.714	-0.9894	-0.5156	-1.284	-1.161	-0.2465	-1.001	-1.425	-0.551	-0.675	-1.38	-0.4434	-1.118	-0.5779	-0.9467	0.4146	-1.072	-0.4308	-0.7371	-1.178	-1.512	-1.736	-0.2679	-0.4985	-0.7893	-1.562	-2.476	-0.3631	-0.3832	-1.034	-1.648	-0.3953	-0.7424	-1.174	-0.3362	-1.63	-1.505	-0.4409	0.2309	-1.112
SNTA1	CL	-0.6062	-2.137	-1.948	-1.865	-1.207	-0.9804	-1.014	-1.074	0.7862	-1.174	-0.606	-1.972	-2.25	0.08405	-0.3355	-1.248	-0.8608	-1.617	-1.678	0.5922	-1.164	-2.082	-1.406	-0.1137	1.207	-2.319	-0.7887	-0.9191	-1.907	-1.058	-0.7923	-1.295	-1.675	-1.023	-0.3667	-2.082	-1.167	-2.584	-1.266	-1.893	-0.6793	-2.654	-1.231	-1.546	-1.005	-1.572	-0.7493	0.846
GJA1	CL	-0.3861	-3.277	-0.3923	-2.802	-2.017	-1.302	-3.509	-0.3051	0.412	0.7055	-2.849	-0.7598	-2.44	0.1722	-1.417	-1.308	-1.653	-3.697	-4.545	-2.132	-1.176	-4.886	-3.059	-1.08	1.297	-3.713	-1.495	-1.633	-0.8579	-0.3685	-0.5016	-0.8115	-0.5106	-2.157	-0.6578	-4.189	-2.577	-2.307	-0.7418	-0.5946	-4.161	-2.094	-3.628	-2.517	-3.475	-1.168	0.5867	0.9562
NDP	CL	0.4484	-2.484	-1.316	-3.255	-3.545	-0.4452	-1.457	0.5833	-1.018	-0.7805	-2.817	-3.305	-2.447	-0.0225	0.4415	-0.7434	-1.144	-0.247	-2.876	-2.221	-3.316	-3.937	-3.419	-1.755	-1.977	-3.087	-2.042	1.053	-1.601	-0.529	-1.301	-0.09397	0.1793	-1.181	-1.502	-1.395	-2.201	-3.164	-1.985	-3.203	-1.706	-0.8226	-3.025	0.1748	-1.489	-2.31	-0.822	-1.289
UAP1	MES	-0.5269	0.1102	-0.1675	0.7018	0.4056	0.7001	0.06725	-0.336	-0.7906	0.4691	-0.7427	0.4482	-0.07894	-1.107	-0.1779	-0.1776	0.4442	0.08987	-0.1591	0.8691	0.1619	-0.298	-0.5142	-0.6361	-0.6202	-0.3376	0.4723	-0.253	-0.3023	-0.7503	0.4073	1.008	-0.0277	0.1633	-1.276	0.08362	0.02763	0.3587	0.1901	-0.2344	-0.731	-0.1606	-0.3815	0.1509	-0.3772	0.04296	-0.6748	-0.418
YAP1	MES	-1.898	-1.241	-0.5103	-1.271	-1.34	-0.587	0.05392	-1.496	0.1245	-1.126	-1.583	-0.8269	-1.704	-0.3106	-0.07992	-1.356	-1.148	-1.242	-1.596	-0.5134	-0.5562	-1.352	-1.714	-1.108	-1.018	-2.693	-1.45	-0.8078	-1.462	-0.802	-0.1978	-0.3631	-2.599	-1.563	-1.274	-2.174	-1.282	-1.632	-2.087	-0.8613	-1.649	-1.331	-1.223	-2.145	-2.014	-0.2988	-1.397	-1.558
LTBP1	MES	0.6246	-2.089	-0.8075	-3.099	-2.369	0.1335	-1.375	-0.4395	-4.581	-2.851	-0.4797	-1.642	-2.15	-1.178	-1.868	-2.123	-1.773	-0.6781	-1.128	1.745	-0.7964	-3.76	-2.783	-1.218	-1.739	-0.8461	-3.321	-2.775	-1.661	-1.273	-0.7093	-0.3132	0.3539	-1.731	-2.959	-2.493	-3.739	-1.795	-4.029	-2.232	-1.826	-2.601	-2.58	-4.111	-2.608	-2.642	-1.948	-0.5812
SYPL1	MES	0.2891	-1.901	-1.19	-2.3	-2.917	-0.9677	-0.3903	0.3216	-1.185	-0.9031	-1.355	-2.925	-0.8041	-0.8804	-2.435	-1.842	-0.6082	-0.4916	-2.749	-0.4858	-1.932	-1.657	-3.401	-1.763	-0.03546	-1.862	-0.6848	-1.397	-1.424	-1.839	-0.3425	-1.489	-0.6698	-1.118	-1.726	-1.319	-3.083	-2.667	-0.8827	-0.4862	-1.886	-2.699	-2.259	-0.0436	-1.113	-1.967	-1.828	-1.285
RABGAP1L	MES	-1.023	-1.062	-0.7537	-0.9656	-1.034	-0.5947	-1.029	-0.6015	-0.1964	-1.03	0.4337	-0.1087	-0.5092	-0.1747	0.6459	0.8521	-0.3991	-0.9507	-1.475	0.1803	-0.8335	-1.248	-0.7639	-0.4942	0.4244	-0.5019	-0.1901	-0.005829	0.4329	-0.5217	-0.6406	0.1018	-1.809	-0.8549	0.5863	-1.869	-1.211	-1.174	-1.678	-0.7465	-1.214	-0.1774	-0.8836	0.2458	-1.068	0.452	-0.9503	-0.4366
ALDH3B1	MES	-1.273	-1.073	-0.7301	-0.5216	-0.6828	-0.2636	-0.8125	-1.687	-0.3383	-0.6423	-0.4946	-0.8729	-0.8761	-0.2688	0.7621	0.4884	-0.05682	-0.2177	-0.5288	0.3917	0.01616	-0.6338	-0.6568	-0.1208	0.04273	-0.2762	0.2867	-0.5889	-0.4722	-0.2821	-1.002	-0.2319	-1.031	-0.4086	0.5376	-0.7258	-0.4399	-0.6247	-0.7114	0.07294	0.1497	-0.4679	-0.1164	0.0427	-0.2219	0.3072	-0.5361	-0.03964
LOX	MES	-2.766	-3.088	-2.505	-2.81	-1.323	-1.492	-1.856	-0.9516	-1.806	-3.006	-1.821	-1.877	-1.607	-3.036	-3.104	-3.437	-2.147	-2.018	-3.016	2.202	1.155	-2.815	-2.747	-3.644	-1.454	1.009	2.283	-3.996	-2.976	-3.502	3.933	2.729	0.6162	-1.702	-2.578	0.6802	-1.594	-0.9296	-2.026	-0.1292	-0.9561	-2.967	-2.042	-0.00635	0.4508	-3.003	-1.469	2.1
FHL2	MES	0.7784	-2.656	1.74	-1.67	2.682	-1.572	-2.923	1.228	-0.7867	-0.163	-0.5063	-0.3454	-0.6166	-1.15	-0.9994	-0.7331	-1.372	-0.3459	-2.994	-0.09731	-2.62	1.168	-1.422	-2.988	-2.496	-1.837	0.3069	-2.006	-3.018	-1.782	-2.725	5.189	3.14	0.5213	-1.567	-2.668	-0.4824	1.237	1.036	-3.182	-0.9602	0.4245	-1.033	0.1107	-1.28	-1.434	-2.155	0.7782
IGFBP6	MES	-1.153	-1.468	-0.8519	-1.376	0.3607	0.7527	-1.325	-2.004	-0.3698	-2.328	0.09335	2.629	-1.756	-0.6255	-0.4088	-0.3453	-0.2296	-1.684	-1.887	0.6663	-0.153	-1.305	-1.75	-0.7597	-1.05	0.1361	0.5692	-0.7648	-2.558	-1.332	-1.522	3.32	-1.849	-1.398	-0.3182	-0.6904	-1.147	-0.1998	-1.263	-1.109	-1.273	-2.163	-0.4493	-0.6101	-2.284	1.361	-1.917	1.007
DCBLD2	MES	-0.4689	-0.4311	-0.8275	-0.8471	0.4988	0.3712	0.2622	-0.3205	0.4749	-0.5611	-0.5173	-0.7673	0.04265	-0.7946	0.7329	0.4857	-0.02029	0.01387	1.365	1.348	0.9086	0.5185	-0.2038	-1.062	-1.078	0.02724	-0.1606	-1.53	-0.5897	-0.6058	-0.403	3.018	-0.3092	-0.7555	-0.5904	-0.1632	1.084	1.867	-0.864	-1.16	0.3367	-0.1678	-0.9561	1.606	-0.3335	0.8895	-0.05759	0.1328
BNC2	MES	-0.7894	-0.8803	-1.012	-0.7146	-0.857	-0.7608	-0.5967	-1.6	-0.5561	-1.116	-0.5747	2.236	0.3028	-0.6013	0.4037	0.9454	-0.3285	-0.9736	-0.2667	0.8218	0.2892	-0.8581	-1.107	-0.169	-0.1735	-0.8667	0.06135	-0.6593	-0.6053	-0.06858	-0.2954	0.3224	-0.3859	0.7257	0.3173	-1.482	-0.9378	-1.015	-0.8072	-0.7742	-0.5128	-0.6864	-0.3389	0.2971	-0.251	-0.02506	-1.03	0.1516
CASP8	MES	-1.26	-1.226	-0.5985	-1.335	-1.37	-0.5917	0.03873	-1.468	-0.6263	-0.1599	-0.867	-0.5445	-0.5771	-1.48	-0.291	-0.1443	-0.9447	-0.9963	-1.14	-0.2123	-0.07553	-1.01	-1.15	-0.9446	-0.7804	-1.241	-0.4417	0.03994	0.1335	-0.9962	-0.5787	-0.3881	-1.707	-1.025	-0.7079	-1.017	-1.274	-1.489	-1.375	0.5847	-1.683	-0.4243	-1.43	-0.4222	-0.5004	-0.6386	-0.8383	-0.9931
HEXA	MES	-1.298	-0.9735	-1.785	-0.7331	-1.413	-0.5069	0.1274	-0.6962	-0.8894	-0.852	-0.577	-0.5663	-0.3451	-0.5577	-0.02573	0.1775	-0.7315	-0.1822	-0.6331	0.9654	-0.3301	0.0186	-0.4078	-0.0692	-0.9181	-0.7141	0.1233	-1.437	-0.3533	-0.7658	0.4298	-0.05079	-1.416	0.05746	-1.071	-1.271	0.014	-0.9026	-0.7364	-1.026	-0.9587	-0.8	-0.6222	-0.8218	-2.092	-0.4674	-0.5621	-1.539
COL8A2	MES	-1.291	-2.002	-1.532	-1.944	-1.631	-0.3218	-1.46	-2.054	-0.01993	-1.529	1.611	-1.062	-1.274	-1.556	0.9522	-0.1117	0.1277	-1.885	-1.687	1.598	-0.663	-1.133	-2.258	-0.795	0.302	-0.7939	-1.154	-1.042	0.5101	-0.418	-1.255	-0.6917	-1.561	-1.051	-0.0249	-1.846	-1.57	-1.642	-1.341	0.307	-1.171	-1.611	-2.071	-0.4752	-0.2112	-0.2958	-1.72	0.5856
TES	MES	-1.464	-0.9614	-0.9472	-0.9776	0.7848	-0.7969	-1.333	-1.591	-0.2124	-1.321	0.6073	-0.02184	-1.275	-0.8589	-0.07977	-0.2142	-0.8247	-0.8955	-0.9914	-0.7914	-1.448	0.6426	-0.7691	-1.095	-1.3	-0.8934	0.4065	-0.8769	-0.9987	-0.3124	-0.8699	-0.1936	-0.7585	-0.5565	-0.2687	-0.2816	-1.133	-1.086	-0.8697	0.69	-1.752	0.004442	-0.3662	-1.229	-0.6009	0.2692	0.4476	-1.955
AIM1	MES	0.1332	-1.205	-2.337	-1.68	-2.065	-0.8417	-1.97	-2.145	0.7908	-0.001007	1.69	-1.105	-1.255	-2.589	3.614	2.133	-1.049	-1.821	-2.086	-1.265	-0.7762	1.723	0.1721	-1.897	-2.247	0.5646	1.591	-1.125	-1.756	-0.2386	0.335	-1.308	-1.555	-0.2204	-1.389	-1.86	-0.4955	-1.799	-2.473	-0.9202	-2.056	0.9936	-1.417	7.092	0.2695	0.308	-1.22	0.3396
ENG	MES	-0.5752	-0.5052	-0.01934	-0.6262	-0.4677	-0.8897	-0.6038	-1.005	0.3335	-0.5584	0.03783	-0.2795	-0.1843	-0.01587	0.6677	-0.1346	-0.6118	-0.864	-0.447	-0.7316	-0.5576	-0.6395	-0.4024	-0.351	-0.2544	-0.5131	0.5331	-0.0793	-0.4285	-0.1864	-0.3643	0.2382	-0.449	-0.5202	-0.1923	-0.1511	-0.6532	-0.176	-0.8682	0.6016	-0.2643	0.1986	0.04454	0.2612	0.3026	0.1514	0.2214	-0.1269
FXYD5	MES	-0.8607	-1.366	-1.111	-1.134	-0.004377	-0.8674	-1.257	-1.229	0.5594	-1.868	0.233	0.1814	-0.5241	-0.8574	0.3138	-0.9997	-1.122	-0.9638	-1.86	-0.03701	0.4738	1.379	-1.404	-0.6293	0.03786	-0.2185	0.3798	-0.6203	-0.5665	-0.8704	-0.1856	0.1502	-1.142	-0.6759	-0.6192	-0.8842	0.1108	-0.8546	-1.058	-0.2087	-1.129	1.288	-1.569	-1.292	-0.9208	-0.3818	-0.7665	-0.177
LY75	MES	0.02562	-3.346	-1.057	-2.398	-2.19	-2.4	-2.524	-2.082	-0.19	2.46	-0.7134	-1.397	-0.795	-2.17	1.272	0.9392	-1.445	-2.68	-3.575	-1.974	-1.79	-2.278	0.6028	-1.63	-1.291	-1.358	-0.5112	-0.1001	0.1441	-1.539	-0.6388	0.008524	-1.283	-2.077	-0.1696	-0.6823	-3.013	-2.913	-2.169	2.248	-1.148	-0.01359	-2.244	-2.051	-1.447	-1.692	-0.5881	-0.3043
PLAU	MES	2.278	-1.981	-3.372	-2.402	-2.314	-2.164	-1.657	0.9959	-0.4086	-3.236	-0.08996	-2.457	0.6577	-2.634	3.229	-0.006374	-2.073	-1.284	-1.943	2.7	1.007	-0.8036	-1.87	-2.457	-2.208	-1.952	-1.094	-1.267	-2.341	-2.217	-1.495	-1.013	1.112	-0.7016	-0.7483	-1.38	-1.419	-1.663	-2.034	-0.04456	-1.113	-1.732	-2.066	0.7582	0.6858	-0.6649	-1.414	-0.983
SH2B3	MES	-1.307	-1.072	-1.093	-0.8274	0.4238	-0.7611	0.1676	-0.9149	1.76	-1.381	0.08356	-0.6425	-0.4044	-0.6009	1.945	0.1793	-1.043	-0.8636	-0.3771	-1.388	-1.249	-0.1976	0.008967	-0.8475	-0.745	-0.8556	-0.003732	-0.2746	-0.3711	-0.1772	-0.3217	-0.0405	-0.9395	-0.5729	-0.766	-0.9627	-0.9985	0.1173	-1.539	0.1507	-0.7403	-0.5211	-0.3868	-0.2501	0.4446	-0.1359	-0.4422	-0.6548
CDCP1	MES	-0.5277	-0.9722	-0.9652	-0.9474	-0.8114	-0.2116	0.05402	0.06067	0.2909	-1.28	-0.4312	-1.389	-0.02227	-1.219	0.1534	0.1513	-0.4502	-0.993	-0.8137	1.5	-0.6462	1.138	-1.024	-0.6414	0.08277	0.1525	1.676	-1.002	-0.3557	-0.6767	0.02781	0.5936	-0.7813	0.09241	-0.1371	0.3563	-0.6586	-0.6657	-0.3695	0.8698	0.4012	-0.7435	-0.4296	0.01643	0.146	0.07215	-0.4316	1.292
TRIM38	MES	-2.566	-2.141	-1.396	-1.923	-1.945	-2.095	-1.85	-2.076	-0.3476	-1.643	-1.346	-0.7619	-0.5882	-1.311	0.6139	-0.1774	-1.804	-1.925	-2.501	-1.773	-1.679	-2.282	-1.623	-1.35	-1.374	-1.318	0.001654	0.7117	0.7528	-0.5448	-0.3546	-0.8971	-1.964	-0.7634	-0.3686	-1.61	-1.947	-1.479	-1.773	0.2995	-2.305	-1.474	-1.554	-1.619	-1.103	-1.049	-0.8921	-0.5038
SP100	MES	-2.136	-1.631	-0.5343	-1.457	-1.868	-1.521	-1.575	-1.504	-0.9493	-0.1171	0.3628	-1.201	-1.837	-1.466	0.003158	-0.2167	-1.314	-1.758	-1.318	-0.3613	-0.6223	-1.1	-1.175	-1.111	-0.9884	-1.226	-0.1375	-0.6661	0.2659	-1.294	-0.1718	-1.029	-1.702	-0.8017	-0.7393	-1.55	-1.044	-1.593	-1.654	0.1293	-1.474	-0.3636	-1.341	-0.825	-1.546	-0.5174	-0.6009	-0.6803
FES	MES	-1.364	-1.087	-1.007	-0.975	-1.169	-0.7493	-1.104	-1.512	0.2481	-0.8962	-0.1385	-0.8218	-0.4663	-0.8498	1.393	0.3153	-0.75	-1.638	-0.8108	0.4586	0.03722	-0.8649	-0.7597	-0.4566	-0.5888	-0.7695	0.07751	-0.4337	-0.8659	-0.2942	0.6459	-0.7385	-1.08	-0.006543	0.04887	-0.7633	-0.9947	-0.9213	-0.9205	0.05334	-0.8929	-0.4124	-0.5713	-0.7351	-0.8505	-0.1929	-0.3809	-0.02209
S100A4	MES	-2.678	-2.42	-2.513	-2.533	-2.185	-1.166	-1.28	-1.559	-0.1409	-1.842	-0.6621	-2.429	-0.4782	-2.762	0.3819	-1.224	-1.712	-0.9614	-1.761	1.101	-1.165	-2.189	-3.228	-3.195	0.9264	-0.4833	0.3219	-0.4749	-2.128	-2.975	0.05929	-1.364	-3.073	-0.05384	-0.0249	-1.419	-0.7765	-1.086	-0.4822	0.9039	-0.9777	-0.6534	-3.198	-0.9814	-1.178	-1.99	-0.5859	-0.5605
P4HA2	MES	-1.52	-2.144	-1.046	-1.664	-1.093	-0.3735	-1.14	0.2495	1.399	0.7979	-1.86	-1.212	-1.048	-1.981	-0.7932	0.05207	-1.008	-1.724	-0.4868	1.161	-0.04337	0.1276	-1.662	-1.411	1.145	-0.9958	-0.4028	-0.207	-2.399	-1.595	-0.1713	0.5054	0.2566	0.9666	-0.7293	-1.662	-0.2294	-0.3348	-0.09722	-1.107	0.813	-2.019	-1.513	0.3163	-0.4879	-0.6357	0.305	-0.06499
COL5A1	MES	-1.684	-1.012	-1.071	-1.125	0.7832	-0.5931	-0.9265	-1.457	1.483	-1.344	-0.548	0.4273	0.6377	-0.8516	-0.2073	-0.7275	-0.3446	-1.303	0.6819	1.318	0.5875	-1.056	-0.6787	-1.186	0.5552	-0.8157	-0.06971	-1.202	-2.196	-0.8241	-0.1345	1.6	-1.296	0.4546	0.0782	-1.177	-0.1902	0.2702	0.8195	-1.028	1.114	-0.3071	-0.3693	0.4079	0.2513	0.05603	0.4426	0.07767
COL1A2	MES	-0.5682	-1.115	-1.306	-1.103	-0.4703	-0.66	-0.7142	-0.3153	-0.1408	-2.208	-0.6577	3.299	1.634	-0.3439	-0.8944	-1.986	-1.186	-1.649	-0.7407	0.8036	0.4635	-1.099	-1.194	-2.606	-2.043	-2.086	0.8125	-0.3616	-3.009	-0.9685	-0.5084	0.9748	-0.8959	1.109	-0.1484	-1.198	-1.746	-0.3275	-2.143	-0.953	-0.3465	0.9667	-0.2499	0.143	0.1446	-0.4816	1.086	0.955
COL1A1	MES	-1.838	-0.9301	-1.604	-1.2	0.3158	-0.2915	-0.5991	-2.074	0.8909	-2.168	-0.8824	3.178	2.269	-0.1342	0.2095	-1.441	-0.8936	-1.411	-0.2173	-0.187	0.729	-0.788	-1.328	-2.321	-1.771	-1.542	-0.4037	0.8125	-2.498	-0.5026	0.2845	0.3896	-1.03	1.511	-0.4474	-1.069	-1.261	-0.0284	-2.373	-0.447	-0.8642	-0.8516	-1.57	-0.8317	-0.2252	-0.242	2	0.5652
THBS1	MES	-0.8727	-0.418	-1.159	-0.8255	-0.1113	-0.6826	-0.5929	-0.4373	0.4496	-1.597	-0.04034	0.3366	0.6209	-1.22	-0.05508	-0.8917	-0.6217	-1.097	-0.2442	-0.06558	0.8771	0.005178	-0.8133	-0.9458	-1.582	0.4918	0.4494	-1.175	-1.938	-0.8891	1.734	0.3402	0.6288	0.8715	0.0724	-0.133	-0.7812	0.002692	0.8273	0.03454	-0.6066	-0.5879	-0.5159	0.6041	-0.5711	0.2276	-0.3242	0.787
IL1R1	MES	-0.8681	-0.1618	-1.36	-0.864	-0.178	-0.413	-0.3017	-0.8139	-0.5094	-1.608	-0.9877	0.3666	-0.5393	-0.8767	0.5914	1.272	-0.5261	-0.7357	-0.8049	0.6667	-0.5119	-0.9036	-1.009	-1.09	-0.4722	-0.413	1.178	1.48	-1.339	-0.7131	2.741	1.261	-1.413	0.6856	0.3016	-0.9326	-1.403	-0.2077	-0.9769	-0.05964	-1.177	-1.346	-0.7569	1.729	0.06255	0.8524	-1.861	0.1902
LAMB1	MES	0.1755	0.2445	-1.779	-1.547	0.1532	-1.023	1.383	1.527	0.7218	-3.096	-0.6579	0.8647	0.7597	-1.065	0.4474	1.228	-1.552	-1.294	1.502	0.7261	0.5523	-0.05704	-0.5185	-3.525	-0.8919	-0.5676	-0.1402	-1.82	-2.53	-0.1668	-0.8651	-0.1462	-0.4859	2.727	-1.204	-1.985	-1.294	0.635	-0.4885	-0.5592	-0.1617	-0.7738	-1.155	0.7644	-0.2293	-0.4236	0.08938	-1.449
LTBP2	MES	-0.7917	-0.9584	-0.7078	-0.6832	-0.1923	-0.7826	-0.895	-1.002	0.04514	-0.7285	-0.6045	0.965	0.4037	-0.427	0.6906	0.1638	-0.4315	-0.6176	-0.4887	-0.4321	-0.202	-0.7222	-0.6091	-0.3797	-0.2429	-0.4998	-0.2847	-0.3332	-1.11	-0.4848	-0.2602	0.2119	-0.9154	-0.3145	-0.09971	-0.6932	-0.8131	-0.4318	-0.4802	-0.1091	-0.06293	-0.5994	-0.5189	-0.5564	0.1937	-0.2122	-0.3011	0.1907
RAB27A	MES	-1.202	-0.7376	-1.545	-0.2694	-0.6962	-1.198	-0.8318	-1.148	-0.2926	-1.407	-0.0002198	-0.6167	-0.9191	-1.937	0.04648	-0.556	0.3293	-1.381	-0.8526	0.9287	-0.4608	-0.1308	-0.9732	-1.875	-1.668	-0.2469	1.361	-0.5809	-0.7103	-0.7315	0.02594	3.103	-1.13	-0.5021	-1.36	-0.7778	-0.9033	-0.7359	-0.3248	1.612	-1.979	-0.147	-1.25	0.7923	-0.5856	-1.014	-0.817	-0.8568
HEXB	MES	-0.1453	-0.9069	-2.282	-2.136	-1.011	-0.5002	1.247	-0.745	-0.6257	-0.318	-0.4263	-1.526	-0.2851	-2.112	-0.762	-1.047	-0.8368	-0.3254	-1.371	-0.5648	-0.9748	-0.115	-1.231	-1.491	-0.5862	-0.4663	0.2692	-1.684	-0.9303	-1.632	0.04519	0.1105	-1.037	-0.8541	-0.9169	-0.9024	-0.1502	-1.076	-1.162	-0.07299	-1.054	-0.4567	-1.645	-1.218	-1.235	-1.245	-0.8368	-0.9885
TMBIM1	MES	-1.182	-3.231	0.0812	-2.67	-0.7026	-1.071	-3.004	-0.6363	-1.035	-0.4057	-0.1542	-1.689	-1.356	-2.8	-2.239	-1.495	-3.026	-2.8	-3.039	-2.684	-0.6534	-2.109	-1.293	-2.659	-0.9706	-1.611	0.08559	-2.31	-1.643	-3.149	-0.9665	0.08168	-2.728	-1.504	-2.208	-1.141	-2.08	-1.588	-1.3	-2.216	-2.121	-1.815	-3.052	-0.6388	-1.184	-3.955	-2.101	-0.26
COPZ2	MES	-2.41	-2.713	-3.657	-2.407	-1.657	-2.201	-2.427	-2.438	-1.644	-0.33	-2.852	0.067	-1.185	-0.3601	-1.091	-2.011	-1.988	-2.989	-2.737	0.3924	-0.1082	-3.271	-2.921	-0.7078	1.417	-2.378	0.02275	-1.059	-2.666	-2.144	0.8929	0.02583	-2.108	-2.108	-1.038	-1.369	-2.568	-2.779	-2.047	-0.1673	-1.581	-3.055	-2.669	0.1023	-2.184	-1.156	0.318	-1.969
ANXA4	MES	-1.957	-3.807	-1.755	-3.046	-2.779	-1.503	-1.539	-3.041	-0.8257	-0.3975	-0.7197	-0.6888	-1.055	-1.992	-1.116	-1.664	-2.149	-1.097	-2.132	-0.9104	-1.362	-3.579	-2.955	-2.314	0.3767	-2.401	-0.04009	-1.758	-0.8154	-2.713	-0.217	0.0923	-2.128	-1.875	-1.626	-1.362	-1.666	-2.667	-2.032	0.1898	-1.788	-3.05	-2.18	-0.3488	-1.197	-3.464	-1.584	-0.8856
PGCP	MES	-0.1751	-2.865	-1.352	-2.142	-1.654	-2.315	-2.227	-1.481	-1.535	1.217	-2.676	-0.5248	-0.4687	-2.515	-1.646	-1.861	-1.967	-2.472	-2.001	-0.113	-0.5769	-2.601	-0.8557	-2.645	-0.03812	-2.489	-0.08093	-2.208	-1.867	-2.53	-0.5921	-0.992	-1.627	-1.272	-1.279	-1.712	-1.061	-2.108	-1.448	-0.5136	-1.838	-1.49	-2.263	0.5812	-0.7238	-2.694	-0.1075	-0.6444
SRPX2	MES	-0.1739	-2.814	-0.5961	-2.929	-3.031	-2.154	0.2133	-0.2081	0.3761	-3.583	-1.902	-0.964	-2.051	-2.707	0.6709	-2.91	-2.364	-2.193	-2.076	1.422	0.2488	-1.804	-2.631	-2.265	-1.025	-2.096	-2.348	0.335	-3.152	-2.348	-2.074	-2.116	-2.482	-1.892	-2.195	-1.535	-1.493	-2.111	-1.666	-3.195	-1.118	-1.016	-2.351	-1.437	-0.2328	0.2786	-1.854	-2.48
ZNF217	MES	-0.3919	-1.399	-1.568	-2.904	-2.829	-1.893	0.3302	-2.77	-2.471	-1.274	-2.435	-2.541	-2.793	-1.628	-1.849	-0.4652	-1.863	-3.181	-1.422	-1.374	-0.6371	-3.551	-2.075	-1.578	-2.454	-2.955	-1.969	-2.121	-1.514	-2.373	-2.205	-2.295	-0.7357	-1.988	-2.564	-2.291	-2.889	-3.099	-3.356	0.06661	-3.729	-1.83	-2.038	-1.94	-2.865	-3.134	-1.797	-1.725
DRAM	MES	-1.867	-1.759	-2.632	-2.898	-1.882	-2.071	-0.2569	-3.285	-0.6348	-0.7105	-0.74	-1.428	-2.076	-2.056	0.04648	-1.362	-1.978	-1.912	-1.678	0.9921	-0.4786	-1.034	-0.581	-1.35	-0.5592	-1.461	0.5537	-1.666	-1.803	-3.042	-0.2248	-1.002	-1.806	-1.442	-1.937	-1.663	-0.704	-0.5609	-2.382	0.003769	-2.062	-0.8146	0.9276	0.4833	-0.5478	-1.858	-0.3447	-1.014
MRC2	MES	-0.816	-1.045	-0.8631	-1.882	-0.9134	-1.486	-0.02409	-0.2285	-0.188	-0.8636	-1.83	-0.2064	-0.7613	-1.749	-1.001	-0.4732	-1.543	-1.315	-0.2187	-0.5215	-0.8765	-0.7691	-1.485	-1.515	-1.723	-1.612	-0.6341	-1.765	-1.418	-1.906	-1.005	-0.5643	-1.205	-2.056	-1.332	-1.943	-1.145	-1.284	-2.158	-0.5641	-1.558	0.4223	-1.446	-0.4386	-1.264	-0.2622	-0.1123	-1.91
WWTR1	MES	-0.2787	-1.207	-1.711	-1.398	-0.06024	-0.982	-1.358	-0.3982	-0.7837	-1.331	-1.677	-0.9464	0.3491	-1.566	-0.5637	-1.151	-1.084	-1.645	0.174	-0.746	-0.6289	-1.389	-1.311	-1.238	-0.495	-0.6381	-1.329	-0.2566	-1.284	-0.9569	-1.05	1.43	-0.5192	-0.5638	-0.68	-1.822	-1.305	-1.211	-0.4954	0.1924	-0.1574	-0.7516	-1.585	1.755	-1.008	-1.125	-0.1191	-0.3606
SERPINE1	MES	-0.5042	-1.63	-1.509	-2.759	-0.9553	-0.9913	0.9289	-0.1367	-1.618	-2.028	-0.946	-2.714	0.6631	-2.448	-0.6604	-2.19	-2.083	-2.742	-1.124	2.796	0.001617	-1.424	-2.753	-2.924	0.3773	-0.8398	-0.1328	-2.358	-2.588	-2.953	-0.6358	0.4844	0.1563	-1.092	-2.338	-0.6412	-1.468	-0.5126	-1.24	-0.03726	-0.8583	-2.208	-1.53	-0.03409	1.464	-0.6258	-2.463	2.446
CLCF1	MES	-1.081	-0.4492	-0.8491	-0.743	-0.7051	0.0002203	-0.4114	-0.7	-0.6032	-1.14	-1.067	-0.9918	-0.3719	-0.8455	0.6358	0.375	-0.43	-0.708	-0.5489	0.884	0.3615	-0.6833	-0.8141	-0.6176	-0.7794	-0.1553	-0.5788	-0.3275	-1.174	-0.5088	-0.7821	0.3838	-0.7306	-0.4233	-0.1954	-0.3894	-0.8264	-0.4359	-0.9209	0.4428	-0.3597	-0.9827	-0.4069	-0.5138	-0.6743	0.1486	-1.055	-0.3049
LRRFIP1	MES	-0.7627	0.01867	-0.03705	-0.4126	-0.00459	-0.2589	-0.2258	-0.8202	0.2544	-0.002745	0.5034	-0.02689	-0.905	-1.622	-1.059	-0.07366	-1.061	-1.089	-0.1634	0.09642	-0.1344	-0.6891	-0.3465	-0.7086	-0.001398	-0.2393	-0.1204	-0.8367	-0.1705	-0.3246	-0.5316	0.165	-1.103	-0.3907	-0.9949	-0.823	-1.132	0.2829	-0.8517	0.7025	-0.7957	-0.2354	-0.4967	-0.2321	-0.2585	-0.1388	-0.2438	0.04898
FURIN	MES	-1.38	-0.4995	-0.7907	-0.4862	-0.2895	-1.066	-0.214	-1.046	0.1186	-0.3701	0.3197	-0.1386	-0.2004	0.09436	0.4192	0.6597	-0.5722	-0.2007	-0.6224	0.3164	-0.1534	0.1208	-0.008462	-0.009126	-1.111	-0.6849	-0.3054	-0.4961	-0.7138	-0.3158	-0.7213	0.01706	-0.9791	-0.1403	-0.471	-0.864	-0.8525	-0.2132	-1.174	-0.1743	-0.4878	-0.234	-0.2856	-0.4234	-1.022	-0.002934	-0.3412	-0.4397
RBMS1	MES	-0.3293	0.3961	-0.09153	-2.047	-0.6339	-0.5021	-0.1971	-0.577	-0.3202	-1.495	0.3888	-0.7217	-0.667	-2.341	0.3822	-1.013	-0.5484	0.4341	0.2378	-0.6873	-0.1898	-0.3886	-1.159	-2.229	-2.452	-0.571	-0.7403	-0.9967	-1.297	-0.478	-0.6497	-0.5809	-0.2621	-0.9867	-1.228	-1.549	-0.1078	-1.279	-1.341	-0.149	-1.574	1.186	-2.823	-0.8626	-1.558	-0.7706	0.1714	-2.004
NRP1	MES	-0.7486	-0.6975	-0.9052	-1.124	-0.9159	1.04	0.539	-0.2166	0.4213	-1.167	0.6444	0.6067	0.08456	-1.287	-0.1377	0.8205	-0.6382	0.3117	-0.6962	-0.5044	-0.8864	0.9833	-1.202	-1.088	-0.8571	0.5495	0.1612	-0.3539	-1.601	-0.3863	0.1641	-0.3477	-0.4202	0.5448	-0.5101	-1.215	-1.673	-0.2419	-0.6391	0.04566	-0.4346	-0.2212	0.7055	-0.6355	-0.07292	-0.4407	0.6057	-0.1869
MYH9	MES	-1.569	-1.069	-0.6798	-1.022	-0.373	-0.6805	-0.08849	-1.39	0.1729	-1.439	-0.4642	0.2079	0.2046	-0.276	0.3124	-0.4464	-1.737	-1.217	-0.1621	0.004096	-1.067	-0.3061	-0.1822	-0.8488	-0.6536	-0.5725	0.1114	-0.6918	-1.073	-0.4664	-1.218	-0.2308	-0.7846	-0.2548	-1.185	-1.586	-1.924	0.3919	-1.077	1.043	-1.273	-0.7084	-0.6703	-0.274	-0.3839	-0.5275	-0.5634	-0.2657
ADAM12	MES	-0.8105	-0.9885	-1.148	-1.07	-0.6376	-0.8786	-0.4636	-0.9237	-0.5178	-1.551	-0.4228	-0.4185	-0.5287	-1.232	-1.744	-1.806	-1.144	-0.7221	-0.2702	-0.2277	-0.4401	1.864	0.5345	-2.208	-1.844	-1.752	0.02724	-1.308	-2.306	-1.196	-1.216	-0.2523	-0.4477	-0.2977	-1.366	-1.064	-0.5855	1.296	-1.409	-0.09561	-1.198	0.3565	-0.7672	-0.3697	-0.8716	-0.6885	-0.1549	-1.46
MVP	MES	-2.128	-1.689	-1.305	-2.011	-1.236	-0.2701	-0.01281	-1.733	0.5279	-2.676	-0.3933	-1.641	-1.394	-1.2	1.65	1.713	-1.495	-0.7329	-2.131	1.814	-0.3824	-1.949	-1.251	-1.107	-0.7577	-0.6715	0.7481	-1.046	-1.208	-0.9134	-1.78	-0.338	-1.63	-0.9362	-1.042	-2.092	-0.9755	-0.9437	-1.68	-0.4998	-0.7234	-1.751	-1.412	0.9688	0.07214	0.1171	-0.4565	0.3983
FER1L3	MES	-1.658	-1.997	-1.178	-2.243	-1.827	-1.365	-1.401	-0.6116	1.105	-2.945	-1.277	-1.249	-1.223	-1.61	1.329	-0.1997	-2.178	-2.468	-1.054	0.2322	0.6385	-2.58	-1.746	-2.249	0.1748	-1.137	-0.2687	-0.5239	-0.7884	-1.085	-1.096	0.1992	-2.134	-1.012	-1.324	-1.834	-1.208	-0.8701	-0.8923	0.1244	-0.2698	-1.543	-1.527	-0.007969	-0.2684	0.06908	-1.106	-0.04825
IQGAP1	MES	-3.115	-1.758	-2.073	-1.23	-1.324	-0.3054	-1.935	-1.846	-1.046	-0.8967	-1.578	-1.078	-1.126	-1.383	0.1544	-0.03526	-1.6	-1.047	-1.682	-0.2268	-0.4733	-0.142	-1.744	-2.916	-2.637	-1.99	-0.09597	-2.478	-1.568	-1.034	-0.6658	-0.8814	-1.991	-1.002	-2.287	-2.114	-1.322	-1.771	-1.714	-0.8577	-2.646	-0.9467	-2.465	0.9163	-2.521	-0.1361	-0.2351	-1.717
CAST	MES	-1.611	-2.147	-1.569	-1.872	-1.396	-1.023	-1.056	-1.307	-0.2145	-0.3894	-0.408	-0.9489	-0.2746	-1.141	-0.02961	-0.6703	-1.862	-0.4801	-0.8599	-0.3168	0.3067	-0.8127	-1.528	-1.675	-0.5081	-0.619	-0.9972	-0.8687	-0.7745	-1.092	-0.5289	-0.4083	-0.8458	-0.2532	-1.589	-0.8864	-0.868	-1.067	-1.137	0.05201	-1.351	-0.809	-1.885	0.8747	-0.8121	-1.564	-1.244	0.2301
SHC1	MES	-1.529	-0.5409	-0.4736	-0.7273	0.269	-0.7145	0.9219	-1.448	-0.1466	-0.6742	-0.1455	-0.2718	-0.7903	-0.502	-0.04095	-0.2136	-1.018	-0.4532	-0.7561	0.9704	-0.0692	-0.4479	-0.597	-0.7534	-1.012	-1.229	-0.7308	-1.083	-0.8638	-0.4965	-0.6376	1.013	-1.012	-0.7375	-1.371	-0.952	-0.8766	-0.2737	-1.518	-0.4063	-1.42	-0.6117	-0.6309	-0.382	-0.8645	0.8078	-0.278	-1.126
ITGA5	MES	-0.4709	-1.023	-0.9124	-1.561	0.6893	-0.366	0.03636	-0.7956	-0.09523	-0.9495	0.9491	-0.8121	-0.9862	-1.004	-0.7019	-0.763	-1.181	-1.595	-0.1454	2.082	-1.18	-1.221	-0.5776	-1.289	-0.6395	-0.7141	-0.3899	-0.8948	-1.168	-0.7859	-0.5373	0.4046	-0.6687	-1.03	-2.301	-0.683	-0.9803	-0.1726	-1.393	-0.05189	-1.057	-0.309	-0.8787	-1.235	-1.313	-0.8268	-0.1087	0.6541
FNDC3B	MES	-1.065	-1.313	-0.329	-1.003	0.02655	-0.3796	0.2959	-0.951	-0.4613	-0.8412	-0.1594	-0.1751	-0.01019	-2.092	-1.445	-1.051	-1.747	-0.8617	-0.143	-0.865	0.2234	-0.1771	-0.7618	-1.544	0.1438	-0.2918	0.3843	-0.9776	-0.797	-0.5958	-0.4386	0.94	-0.1871	-0.7274	-1.8	-1.177	-1.272	0.2669	-0.3419	-0.5216	-1.714	-0.5769	-1.86	-0.6134	-0.8634	-0.5756	-0.05119	-0.3343
GLT25D1	MES	-1.242	-0.4242	-0.7758	-0.8132	-0.2287	0.1949	0.006026	-1.285	-1.233	-0.7687	-0.3721	-0.5382	0.1404	-0.5944	0.4513	0.1427	-1.184	0.05566	-0.03434	0.4454	0.1813	0.06709	-0.2561	-0.5338	-1.026	-0.5876	-0.4648	-1.318	-0.6861	-0.6505	-0.7661	-1.463	-1.2	-0.1331	-1.223	-1.378	-1.213	-0.2899	-1.122	-0.9307	-1.251	-0.5983	-1.299	-0.3933	-1.051	-0.2343	-0.2911	-0.7856
TCIRG1	MES	-2.146	-1.389	-0.6332	-1.686	-1.082	-0.6885	-1.587	-1.753	-0.5085	-1.817	-0.4686	-1.071	-0.7288	-1.046	1.05	-0.03531	-1.435	-1.903	-1.439	0.4537	0.4433	-0.9967	-0.9971	-1.43	-1.035	-0.5456	0.6596	-1.209	-0.04854	-0.27	-0.25	-0.4038	-1.578	-0.4117	-0.4171	-1.158	-1.381	-1.022	-1.487	0.732	-0.6173	-0.938	-1.596	-1.065	-0.9563	-0.5058	-1.522	0.006871
TGOLN2	MES	-0.5267	-0.759	0.03207	-0.565	-0.5268	-0.5428	-0.2636	-0.2693	0.3385	-0.4745	0.1495	-0.1473	0.08819	-0.494	1.146	0.1206	-1.159	-0.4668	-0.0862	0.3895	0.3006	-0.3729	-0.5669	-0.3013	-0.1256	-0.3817	0.4388	-0.411	0.1708	-0.3202	-0.2057	-0.1244	-1.19	-0.4735	-0.9281	-0.8994	-1.496	-0.1271	-1.333	-0.4142	-0.6038	-0.3519	-0.8824	-0.08649	-0.09076	0.04476	-0.4175	0.2103
TNFRSF1A	MES	-0.7427	-3.165	-0.4431	-3.335	-1.387	-2.319	-1.325	-1.57	-0.09934	-1.427	-0.6828	-1.938	-1.253	-2.885	-0.04514	1.417	-3.111	-2.939	-1.732	0.9873	-1.705	-1.396	-1.92	-2.295	-2.16	-1.504	-0.4479	-0.6268	-2.073	-1.829	-1.001	-0.7524	-1.598	-1.53	-1.719	-2.293	-1.703	-1.661	-2.677	-0.2301	-1.969	-0.1401	-1.526	0.6643	-1.452	-0.5907	-0.9248	-0.5793
ANXA1	MES	-3.75	-3.686	-5.196	-4.265	-1.689	-2.058	-4.287	-2.491	-1.97	-2.158	-4.33	-2.832	-1.311	-4.572	0.1954	-1.512	-4.16	-1.631	-2.28	-1.138	1.185	-5.56	-4.791	-5.035	-1.995	-1.967	-1.175	-2.673	-4.597	-3.808	-1.464	0.5624	-2.997	-3.265	-3.303	-3.93	-1.605	-2.775	-2	-0.9471	-2.701	-2.32	-4.651	-0.1383	-2.89	-3.401	-2.147	-1.452
PTRF	MES	-2.176	-2.557	-2.923	-2.377	-1.879	-1.657	-2.865	-1.743	-1.003	-2.193	-2.199	-0.3886	-0.7388	-1.689	-1.298	-2.171	-1.942	-1.263	-0.8091	0.6643	-0.1346	-2.596	-2.218	-2.28	-1.092	-1.062	-1.06	-2.726	-3.084	-1.829	-1.599	1.613	-2.07	-1.39	-1.969	-1.927	-1.754	-1.663	-2.249	-2.029	-2.197	-2.111	-1.722	1.177	-1.981	-0.6471	-0.4331	-0.9046
EHD2	MES	-0.7468	-1.264	-0.3739	-1.326	-0.6374	-0.9472	-1.155	-0.0544	-0.7383	-2.321	-0.5681	-0.5723	-0.7943	-1.027	0.6882	-1.823	-1.263	-1.046	-0.6146	0.06213	-0.2155	-1.902	-1.499	-1.659	0.62	-0.8098	-0.6741	-1.931	-1.876	-0.6123	-0.5009	-0.1295	-0.332	-1.094	-0.9304	-0.9546	-0.8125	-1.242	-0.5697	-1.142	-0.3043	-1.511	-1.008	-0.516	-1.35	-0.09812	0.3112	-0.1263
EFEMP2	MES	-0.07311	-3.633	-0.1848	-3.196	-1.145	-3.632	-3.549	-0.2301	0.5997	-1.033	-2.032	-0.2181	-1.118	-3.698	-3.494	-3.846	-3.194	-4.174	-1.396	0.8503	0.3121	-2.664	-3.63	-3.878	-2.335	-0.9076	-0.9591	-2.406	-4.015	-4.312	0.1227	-0.3842	-0.794	-2.744	-2.849	-0.3653	-1.938	-1.464	-2.809	-0.102	-1.005	-2.362	-2.753	-0.8429	-2.814	-4.783	0.1491	-0.5023
TIMP1	MES	-0.8947	-2.747	-0.3727	-3.316	-0.644	-0.3222	-1.738	-2.099	0.2929	-2.412	-1.004	-0.4447	-0.5106	-4.256	-5.441	-7.055	-3.627	-3.759	-0.8489	1.029	-1.342	0.4848	-1.629	-7.069	-2.012	-0.00378	-0.2926	-3.561	-5.991	-5.762	-0.6021	3.35	-1.419	-1.658	-2.813	-0.6582	0.09678	0.8425	-2.901	-0.2163	-2.84	-0.9865	-2.875	-2.239	-2.289	-4.977	-1.744	-1.019
LGALS1	MES	-1.319	-2.787	-0.638	-2.02	-0.1345	0.01308	-1.519	-1.282	0.5614	-0.2281	-1.118	-1.471	-0.7588	-1.752	-3.685	-3.207	-1.23	-0.7966	-1.189	-0.2684	-1.695	-1.061	-0.5127	-3.89	-1.07	0.1136	-0.1375	-1.032	-2.603	-2.948	-1.522	-0.7658	-1.074	-0.5609	-1.26	-1.16	0.5004	-1.513	-1.293	-0.08249	-1.167	-0.904	-2.445	0.5593	-1.83	-1.034	-0.5178	-0.0577
LGALS3	MES	-1.834	-5.093	-6.2	-4.006	-1.535	-2.069	-3.418	-2.886	-2.517	-5.227	-0.6273	-2.346	-2.088	-5.985	-4.815	-5.357	-3.233	-3.183	-2.63	1.085	-1.797	0.6488	-1.848	-5.714	-1.983	-0.09787	-0.995	-5.081	-3.853	-5.469	-2.641	-1.684	-1.461	-1.456	-1.617	-1.902	-0.7535	-0.8056	-1.319	-1.168	-1.735	-2.17	-5.331	0.2117	-6.626	-7.455	-0.4426	-1.847
CHI3L1	MES	-1.99	-1.898	-6.163	-2.819	-1.592	-2.63	-4.227	0.3941	-2.074	-6.808	-3.019	-6.834	-1.804	-8.796	-4.219	-9.105	-5.203	-4.512	-3.383	0.9608	-2.249	-2.426	-5.23	-9.315	-4.976	-0.8264	-0.3318	-8.354	-3.174	-8.531	-0.06959	1.11	-1.654	-1.509	-2.805	-2.393	-5.11	-1.12	-3.864	0.9459	-6.059	-2.674	-6.956	0.097	-3.832	-8.344	-3.303	-2.661
CLIC1	MES	-1.376	-3.705	-2.529	-3.043	-0.3627	-2.353	-2.363	-2.311	-1.984	-1.073	-1.369	-2.443	-1.05	-3.104	-2.739	-3.448	-0.9696	-2.495	-1.09	0.4213	-2.334	-0.9961	-2.468	-3.85	-2.957	-2.193	-0.1757	-1.671	-2.267	-3.03	-1.006	-1.001	-1.065	-1.634	-0.9132	-1.673	-1.643	-1.919	-1.709	0.5888	-2.998	-1.911	-2.587	-0.5377	-2.543	-1.103	-0.341	-0.9885
CCDC109B	MES	-1.044	-3.661	-1.489	-4.25	-3.117	-2.351	-1.401	-1.391	-1.797	-1.214	-4.561	-3.963	-1.055	-5.661	-2.25	-2.177	-0.5401	-1.922	-2.302	0.109	-1.47	-2.672	-4.825	-5.051	-1.889	-1.06	-0.9097	-1.038	-2.085	-3.987	0.108	-0.8973	-1.249	-3.078	-2.424	-1.832	-1.768	-3.992	-2.182	0.5322	-2.753	-1.887	-4.338	0.9524	-3.475	-1.995	0.4132	0.6551
EMP3	MES	-1.956	-5.217	-4.373	-4.476	-0.6297	-3.215	-4.653	-2.692	-0.112	-1.244	-2.791	-2.965	-1.739	-6.1	-5.07	-6.16	-4.299	-4.264	-1.945	-0.4537	-1.184	-3.597	-3.213	-6.404	-1.119	-1.823	-0.925	-4.601	-4.001	-5.952	-1.442	-1.595	-3.223	-2.654	-3.655	-2.828	-0.0506	-2.764	-1.062	-0.797	-1.097	-4.606	-5.526	1.732	-4.001	-0.9764	-0.4012	-0.5138
ANXA2	MES	-1.776	-1.703	-4.124	-2.995	-0.9154	-1.387	-3.094	-1.043	0.1928	-1.747	-3.085	-0.8868	-1.125	-2.221	-2.008	-1.589	-1.707	-2.229	-0.3857	0.771	-0.8896	-0.8526	-1.829	-3.2	-1.671	-0.4969	-0.2132	-3.626	-3.676	-2.397	-0.8605	0.4902	-0.7834	-0.8719	-2.041	-1.215	-0.1032	-0.3936	0.1993	-1.393	-1.233	-0.5043	-2.745	0.8182	-1.918	0.3832	-0.1083	-1.443
PDPN	MES	0.7553	-4.66	-5.914	-4.638	-5.112	-4.831	-5.158	-1.073	-0.1781	-1.141	-1.28	-4.878	-0.392	-6.873	-3.877	-5.342	-4.258	-0.7685	-3.499	0.6041	-1.122	-3.795	-5.485	-5.74	-0.1877	-2.8	-2.376	-2.821	-3.203	-5.4	-1.455	-2.337	0.6569	1.604	-1.728	-4.078	-0.9755	-4.272	-0.4186	1.049	-2.082	-2.28	-5.885	-0.2974	-1.299	-1.738	-0.5595	-0.3145
PYGL	MES	-1.783	-1.567	-2.492	-2.121	-1.906	-1.72	-0.7513	-0.9933	-1.51	-2.09	-1.157	-2.439	-2.608	-3.018	0.3376	-0.8671	-3.145	-0.5777	-2.727	0.4088	-1.013	-0.2922	-1.028	-2.08	-0.7247	-0.4516	-0.9986	-2.197	-2.187	-2.338	-1.728	-0.1323	-1.389	-2.187	-2.504	-2.498	-2.934	-0.8835	-1.123	-0.1349	-1.579	-1.135	-3.311	0.7318	0.03855	-1.881	-0.5396	-0.02495
ARSJ	MES	-1.115	-1.301	-1.284	-2.403	-2.387	-1.919	1.549	-0.319	-1.708	-2.897	-0.653	-1.835	-1.685	-2.387	-2.932	-3.219	-1.856	-1.609	-0.9327	-0.1898	-1.686	-1.141	-2.265	-2.376	-2.04	-2.07	-2.962	-3.596	-2.646	-2.555	-2.012	0.6917	-0.6803	-3.061	-2.761	-2.724	-1.397	-1.201	-1.961	-2.775	-3.088	-2.961	-2.234	-3.023	-3.495	-1.725	0.02617	-2.862
SWAP70	MES	-1.602	-3.495	-2.763	-2.786	-1.196	-1.696	-1.219	-0.9273	-0.967	-1.713	0.07345	-1.139	-0.9091	-2.754	-0.7682	-1.271	-3.316	-3.416	-1.705	-1.247	-1.065	-0.612	-1.042	-3.104	-0.5213	-1.177	-0.1285	-3.143	-0.7462	-2.344	-0.8972	0.3898	-1.504	-1.8	-2.274	-1.214	-1.728	-0.333	-1.481	0.8729	-1.753	-1.952	-2.754	-0.4847	-0.3384	-2.766	-0.6922	-0.8614
TRADD	MES	-0.7112	-0.7004	-0.7518	-0.7994	-0.9002	-0.6875	-0.2949	-1.092	-0.5485	-0.6887	-0.3418	-0.8349	-0.6427	-0.5132	0.3043	-0.5342	-0.8147	-0.9482	-0.6248	-0.5265	0.1487	-0.7798	-0.8006	-0.3286	0.3533	-0.2499	0.1659	-0.6041	-0.5067	-0.4127	-0.7582	0.03576	-0.7807	-0.3037	-0.2522	-0.4152	-0.6475	-0.9684	-0.6656	0.4453	0.03441	-0.3995	-0.69	-0.5509	-0.4815	-0.2719	-0.1165	-0.2763
PLS3	MES	-0.6737	-1.253	-1.49	-3.216	-0.572	-2.85	0.2183	-1.098	-1.664	-0.2107	-1.177	-2.117	-1.365	-1.5	-2.247	-2.559	-3.705	-3.443	0.6798	-0.4892	-2.986	-2.324	-2.004	-2.079	-1.514	-3.666	-1.803	-1.493	-3.673	-3.274	-0.6313	1.186	-0.7743	-2.958	-3.674	-1.579	-1.998	-0.3462	-3.089	-0.1879	-2.921	-0.6005	-2.392	-2.473	-3.992	-3.756	-0.2213	-0.8944
ICAM3	MES	-0.8345	-2.316	-0.2368	-1.617	-1.431	-2.401	-2.642	-2.324	-1.349	-0.2783	-0.3067	-1.336	-1.593	-1.97	-0.9739	-1.997	-1.494	-2.359	-2.451	-0.9842	-1.441	-1.709	-1.481	-1.796	-1.101	-2.166	-0.06253	-0.1548	-1.645	-1.52	0.0884	-0.982	-0.9602	-1.283	-0.4251	-0.2497	-0.7643	-1.701	-1.466	-0.2579	-1.643	-0.52	-1.398	-1.264	-2.26	-1.831	0.9404	-0.8616
VAMP5	MES	-0.6881	-1.911	-0.5476	-2.095	-2.155	-2.595	-2.304	-1.099	-0.617	-1.098	-0.6666	-0.9666	-1.958	-1.673	-0.5517	-1.355	-1.249	-2.337	-2.481	0.8006	-1.076	-1.303	-1.901	-1.685	-1.373	-1.967	-0.7124	0.5297	-2.453	-2.02	0.7062	-0.17	-2.137	-1.535	-0.7813	-0.2512	0.08025	-2.469	-1.176	-0.4839	-1.979	-1.947	-1.849	-1.863	-2.057	0.1795	-0.5766	-1.05
RRAS	MES	-1.334	-1.752	-0.2131	-1.659	-1.462	-0.7629	-1.187	-1.468	-0.1664	-0.9167	-0.62	-1.384	-1.716	-0.4861	-0.05321	-0.9673	-0.3597	-1.008	-2.241	0.4682	-1.225	-1.722	-1.669	-0.6756	-0.9634	-1.903	-0.1112	-0.2638	-1.867	-1.736	0.9311	-0.2369	-1.165	-1.241	-0.9866	-0.9184	-0.3362	-1.345	-1.416	0.5719	-1.965	-1.545	-0.723	-0.883	-1.902	0.2218	-1.292	-0.8814
PROCR	MES	-0.4279	-1.337	-0.7059	-0.8516	-1.419	-1.609	-1.35	-1.809	-0.4407	-1.404	-0.1049	-0.5028	-1.44	-0.6105	-0.377	-0.5405	-0.2356	-0.8705	-1.53	0.4268	-1.271	-1.743	-1.206	-1.363	-0.2975	-0.9242	-0.4216	0.865	-0.9637	-1.199	-0.2238	0.09207	-0.5213	-1.141	0.3261	0.0403	-0.239	-1.211	-0.9878	0.04891	-1.495	-0.435	-0.3872	-1.063	-1.038	-0.3511	-1.015	-0.8432
RAB32	MES	-1.207	-3.334	0.206	-2.286	-1.082	-2.866	-2.534	-3.059	-1.107	-0.5668	-1.687	-0.8726	-1.525	-2.786	-1.667	-1.716	-1.141	-1.994	-3.219	-0.2826	-2.211	-1.003	-1.687	-1.831	-1.298	-2.267	-0.5657	-0.04951	-0.7944	-2.295	-2.382	-0.2376	-0.9627	-0.775	0.1242	-0.6687	1.369	-2.236	-0.7396	-1.433	-2.266	-1.036	-1.962	-0.5113	-2.381	-1.382	-0.6761	-0.8906
ASL	MES	-0.8563	-1.797	-1.827	-0.7951	-1.97	-2.302	-1.575	-0.8778	-0.5896	-0.8152	-1.436	-1.167	-1.025	-2.238	-1.228	-1.082	-0.7303	-0.6748	-1.111	0.518	-0.8775	-1.537	-1.247	-1.64	-1.102	-0.7252	0.3089	-0.2792	-1.29	-1.768	-0.6228	0.08745	-0.7205	0.1814	-0.5177	0.1395	-0.5814	-1.364	-1.145	-0.5851	-0.7276	-0.5548	-1.065	-0.5255	-0.3759	-2.329	-0.5769	-0.8633
RELB	MES	-1.308	-1.039	-0.9338	-0.9914	-0.7566	-0.4968	-0.7713	-0.7819	0.4232	-0.6186	-0.6016	-0.2194	-0.4746	-0.5003	0.6916	-0.1037	-0.6388	-0.6107	-0.3793	-0.3184	-0.6335	-0.3628	-0.9117	-0.8371	-0.3478	-1.082	-0.2757	-0.03972	-0.03865	-0.351	-0.07527	0.1352	-0.8896	-0.8664	-0.2511	-0.7919	-0.571	-0.5836	-0.7742	0.5163	-0.2045	-0.6195	-0.8612	-0.4145	-0.8134	0.2136	-0.2934	-0.4445
TGFBI	MES	-1.826	-0.9387	-2.273	-3.258	0.7826	-1.497	-1.572	-0.02324	2.665	-1.085	-0.9722	-1.903	0.6653	-3.207	-0.3969	-0.519	-2.541	-1.955	-0.2774	-0.821	-0.03157	-1.128	-2.525	-2.754	-2.122	0.3802	1.295	-1.096	-1.559	-2.623	4.072	0.9091	-0.6431	0.7506	-0.7578	-0.5273	-1.699	-1.02	-2.403	0.971	1.278	-1.465	-2.376	0.3272	-1.17	-0.4829	1.247	2.102
SLC16A3	MES	-1.159	-1.152	-0.7995	-1.288	-0.4721	-0.7172	-0.7623	0.9589	1.241	-1.272	-0.5524	-1.097	-0.05281	-1.096	-0.3104	-1.014	-1.031	-1.071	-0.4729	-0.9183	-0.3376	-0.5827	-1.203	-1.13	0.6217	0.2811	-0.05647	-1.159	-0.824	-1.184	-0.5801	0.1523	0.5273	-0.2108	-0.5853	-0.8188	-0.3754	0.1035	-0.6806	1.092	0.5447	-0.4505	-1.019	-0.01389	0.04496	-0.2467	-0.1111	0.9134
IL15RA	MES	-1.441	-0.4053	-1.004	-1.085	-1.148	-0.5218	-1.25	-1.121	-0.6743	-1.289	-0.0607	-1.106	-1.21	-0.7696	1.386	1.706	-0.1761	-0.8502	-0.8321	-0.3966	-1.037	-0.6974	-0.5899	-0.005653	-0.507	-0.7355	-0.1175	-0.3438	-0.7	0.3777	0.3022	-0.3053	-1.37	-0.3268	0.318	-1.105	-0.3142	-0.865	-1.043	-0.01583	-0.8486	-0.7407	-0.4771	-0.5594	-0.4493	0.5865	-0.6748	0.02206
ELF4	MES	-1.114	-1.103	-0.7827	-1.023	-0.272	-1.004	-1.173	-1.199	0.08881	-0.1187	-0.1684	-0.653	-0.7416	-0.921	0.3608	0.2351	-0.5208	-1.152	-1.008	0.766	-1.029	-0.1806	-0.2689	-0.7222	-0.537	-0.8568	-0.02932	-0.5434	-0.2178	-0.3814	0.1498	0.2296	-0.6757	-0.3871	0.2652	-0.6887	-0.9126	-0.7632	-0.02137	0.2862	-0.7472	-0.0784	-0.7822	-0.4523	-0.4365	0.3544	-0.2719	-0.2478
SLC10A3	MES	-0.6594	-1.033	-0.2092	-0.7167	-0.5919	-0.6039	-0.7773	-0.8283	-0.2446	-1.123	0.0204	-0.7314	-0.7255	-0.3301	0.6624	-0.0773	-0.4948	-0.499	-0.5188	0.3431	-0.2959	-0.8598	-0.4342	-0.2348	-0.6983	-1.079	-0.6817	-0.361	-0.04743	-0.808	-0.6633	-0.2644	-0.8144	-0.1298	0.248	-0.2405	-0.3011	-0.6236	-0.742	-0.5011	-0.528	-0.6768	-0.1534	-0.6355	-0.2801	-0.05768	-0.4631	-0.3765
GCNT1	MES	-1.237	-0.7647	-0.5836	-0.8505	-0.919	-0.04505	-0.8317	-1.204	-0.0711	-1.177	-0.9838	-0.9589	-0.8664	-0.7033	1.078	0.2622	-0.3973	-0.4206	-1.102	0.04732	0.8403	-0.7959	-0.6695	-0.691	-0.4946	-0.1956	0.5811	-0.2371	-0.7881	-0.7471	-0.2856	0.1978	-0.7577	-0.4997	-0.05826	-0.8727	-0.5747	-0.8586	-0.6589	0.6972	-0.3183	-0.8182	-0.2913	0.4923	-0.8574	0.5449	-0.8039	-0.184
LYPLA3	MES	-0.00833	-0.5151	-0.04203	-0.1915	-0.354	-0.7334	-0.2448	-0.6809	-0.3501	-1.026	-0.4653	-0.4821	-0.7414	-0.5171	0.4336	0.8328	-0.6089	-0.7805	-0.8264	-0.518	-0.4857	-0.2792	-0.5345	0.187	-0.08303	0.0136	0.2362	-0.06838	0.6154	-0.05872	-0.7705	0.2788	-0.3689	-0.6585	-0.4819	-0.1882	-0.2874	-0.6121	-0.7652	-0.07098	-0.05778	0.6525	-0.3456	0.3521	0.4655	0.631	-0.473	0.09008
DSC2	MES	-1.153	-0.5162	-0.04812	-0.705	0.0006933	-0.2956	-0.5883	-1.061	0.5737	-1.278	-0.6085	-0.2098	0.07607	-0.2484	1.075	1.199	-0.1085	-0.3477	-0.3632	0.6229	0.2631	0.927	-0.07706	-0.2972	0.2601	-0.03291	0.3096	-0.5742	-0.829	-0.3	-0.1303	0.2917	-0.8842	0.4135	0.3721	-0.5401	-1.11	-0.227	0.3107	-0.2375	-0.3021	-0.9177	-0.3938	0.4422	-0.06337	-0.1981	-0.7235	0.3993
MAPK13	MES	-1.007	-0.576	-0.3683	-0.7264	-0.5709	-0.3714	-0.4182	-1.02	-0.6041	-0.9717	-0.5525	-1.03	-0.3396	-0.3996	-0.357	-0.5318	-0.1416	-0.5652	-0.6535	0.2197	-0.1908	-0.2037	-0.6096	-0.3463	-0.5652	0.2622	0.5073	-0.8478	0.9098	-0.6131	0.1489	-0.1903	-0.3396	0.1612	0.6263	-0.04911	-0.2419	-0.6387	-0.744	0.0005153	0.06041	-0.5103	-0.4379	-0.2721	-0.6807	-0.2006	-0.6234	0.1183
HK3	MES	-1.384	-0.7548	-0.948	-0.5202	-0.538	-0.07457	-0.2876	-1.144	-0.7816	-0.5459	-0.5762	-0.532	0.07372	-0.2251	0.6133	-0.215	-0.04966	-0.1309	-0.1086	0.2384	0.8433	-0.4581	-0.1977	-0.2669	0.2879	0.1315	0.5118	-0.4431	-0.2877	-0.4923	-0.04891	-0.1869	-0.3609	-0.05989	0.4961	-0.1057	-0.1259	-0.1592	-0.5008	0.4215	0.5233	-0.4436	-0.1052	-0.396	0.2094	0.02415	-0.7422	0.6025
MAN2B1	MES	-0.9351	-0.7109	-1.708	-0.8372	0.04561	-0.8735	-0.08849	-1.461	0.1301	-1.939	-0.6433	-0.8703	-0.4143	-0.7248	1.994	0.4734	-1.652	-1.421	-1.554	-0.7246	-0.1953	-0.7503	-1.698	0.3307	-0.7875	-1.222	0.8937	-0.6713	0.5323	-0.4768	-0.4475	-0.4782	-1.574	1.007	-0.8855	-1.481	-1.274	-1.027	-1.606	-0.6041	-1.979	-0.3644	-0.8043	0.7644	0.06573	0.3702	-1.104	-0.2767
GRN	MES	-0.3278	-0.7573	-0.7411	-0.3664	-0.5221	-0.6406	-0.06252	-0.9477	-0.3449	-1.588	0.07104	-0.4296	0.1293	-1.107	0.6793	-0.04334	-1.731	-0.5346	-1.693	-1.122	-0.5886	-0.3599	-1.13	-0.8533	0.2337	-0.8709	1.161	-1.11	0.3894	-0.8529	0.04132	-0.3395	-1.296	-0.07741	-0.6528	-1.113	-0.6757	-1.202	-1.043	-0.08144	-0.7175	-0.3603	-0.7343	-0.1319	-0.024	0.6111	-0.6269	-0.2813
CEBPB	MES	-1.296	-1.397	-1.064	-1.677	-1.089	-0.9033	-0.9382	-0.808	-0.377	-0.415	-0.4323	-1.031	-0.8439	-0.7867	-0.2127	0.1972	-1.234	-0.5684	-1.092	0.2809	-1.104	-0.7493	-1.422	-0.8914	-0.2012	-0.4566	-0.08116	0.003931	-0.9207	-1.396	0.1148	-0.3976	-0.8926	-0.498	-0.3333	-1.321	0.03584	-0.9367	-1.018	0.06777	-0.5955	-1.348	-1.306	-0.7406	-0.7872	-1.034	-1.025	0.1915
MGAT1	MES	-0.9239	-0.6304	-0.5673	-0.3694	-0.1046	-1.113	0.0931	-0.6169	-0.03139	-0.6565	0.5444	0.1457	0.5118	-0.7251	0.333	0.2262	-1.265	-0.1427	-1.048	-0.1405	-0.548	-1.143	-0.8109	-0.31	0.03107	-0.4786	0.6478	-0.8771	0.1077	-0.5943	-0.04013	-0.6513	-0.6447	-0.3744	-0.99	0.1085	0.1223	-0.7039	-0.853	-0.4237	-0.5429	-0.09603	-0.849	-0.3825	0.05776	-0.3375	-0.09711	-0.02224
FLJ20273	MES	-1.798	-1.592	-1.466	-2.023	-1.59	-1.577	-1.914	-2.503	-0.1292	-2.18	-0.8351	-1.407	-0.735	-1.896	0.7815	0.6987	-1.666	-1.7	-1.569	-0.8065	-0.7158	-1.334	-2.628	-1.454	-1.402	-0.9922	1.117	-1.451	-0.3079	-1.091	0.06179	0.1389	-2.621	-0.4812	-0.7811	-2.171	-1.87	-1.522	-1.808	0.008483	-1.937	-1.816	-2.244	0.2363	-0.6728	-0.5323	-1.119	-0.2847
POLD4	MES	-0.2599	-1.352	0.09084	-1.066	-1.219	-0.7701	-0.3274	-1.285	0.5664	-1.476	-0.4462	-1.095	-0.7895	-0.4937	0.5903	0.1418	-1.065	-0.4891	-1.453	0.6954	-0.6407	-0.9254	-1.241	-0.05493	-0.2003	-0.07518	0.1287	-0.2168	-0.5828	-0.9328	-0.7939	-0.1041	-1.597	-0.8731	-0.4668	-0.2595	-0.5259	-0.7577	-0.7568	0.2053	-0.6563	-1.16	-0.1462	-0.4177	-0.1565	0.2468	-0.7142	-0.4453
VDR	MES	-0.5244	-0.6148	-0.6828	-0.7523	-0.07808	-0.3312	-0.4416	-0.7212	0.4522	-0.687	-0.536	-0.8769	-0.574	-0.7118	1.171	-0.3147	-0.00371	-0.6589	-0.3389	0.6637	0.3865	-0.4217	-0.4275	-0.4373	-0.03584	-0.3475	-0.05871	-0.5574	-0.7176	-0.5052	0.07567	0.09045	-0.596	0.1652	0.05062	-0.5493	-0.5895	-0.4349	-0.3795	0.7312	-0.4086	-0.5783	-0.2513	-0.01581	-0.1589	-0.3604	-0.328	0.2614
NOD2	MES	-1.191	-0.5472	-0.5973	-1.091	-0.7293	0.09541	-1.093	0.5326	0.4797	-0.9864	-0.5542	-1.144	-0.03101	-0.9824	1.455	0.4064	-0.3887	-0.2935	-0.7358	0.1235	0.579	-1.196	-0.5507	0.2069	0.2561	-0.2142	0.5019	0.1965	0.06694	-0.4399	0.7605	-0.09669	-0.7801	-0.6681	0.004434	-0.371	-0.7708	-0.9403	-0.01757	1.764	-0.1297	-0.1368	-0.1107	0.8637	-0.4893	-0.6325	-0.537	0.6816
DAB2	MES	-0.1812	-0.3032	0.3786	-1.204	-0.9465	0.1091	-1.169	-1.617	0.2682	-2.552	0.9587	0.5661	0.7245	0.1565	1.262	1.476	-1.262	0.05476	-1.852	-0.5309	0.2263	-1.7	-2.002	0.2733	0.2194	0.444	2.076	0.2779	0.6777	0.5185	1.725	0.4934	-1.395	0.661	-0.1102	-0.9435	-1.653	-0.4015	-0.8091	-0.3804	-0.5825	-1.517	-1.635	1.431	0.4998	0.4435	-1.193	-0.1545
PTGER4	MES	-1.104	-0.5733	-1.055	-0.8427	-0.4943	-0.5162	-0.5564	-0.403	0.4885	-1.24	-0.6882	0.2128	-0.02608	-0.957	0.6644	0.1011	-0.4071	-0.6803	-1.071	-0.5826	-0.8954	-0.7877	-1.057	-0.4854	-0.6773	-0.2252	0.3744	0.02209	0.4651	-0.2962	0.9159	0.3653	-0.6283	-0.2945	0.08452	-0.9619	-1.075	-0.8168	-0.4728	1.187	-0.4314	-0.6649	-0.8563	0.5777	-0.8514	0.2632	-0.5154	-0.3045
THBD	MES	-1.568	-1.257	-1.517	-0.9814	-1.183	-1.05	-0.5074	-0.9858	0.7516	-1.691	1.074	-0.1981	0.439	-0.7698	1.774	-0.3824	-0.7989	-0.8946	-0.8535	-0.37	0.14	-0.9868	-0.4623	-1.453	-1.255	-0.4119	1.372	-0.3279	-1.508	-0.8641	1.544	1.714	0.425	0.2069	-0.1979	0.8435	-0.8084	-0.08871	-0.4887	3.005	-0.1776	-0.0001903	-0.4358	-1.249	1.407	-1.233	-0.4093	2.217
PLAUR	MES	-1.833	-1.481	-0.9204	-1.164	-1.22	-0.8469	-0.8406	-0.3734	0.007305	-1.898	-0.2274	-1.949	0.06245	-1.79	1.166	-1.227	-1.376	-1.078	-1.606	-1.435	-1.11	-1.092	-1.647	-1.662	-0.1648	-0.2906	1.115	-0.808	-0.7922	-1.53	0.5101	1.583	-0.5948	-0.2991	-0.9868	0.1411	-0.4644	-0.8133	-0.8184	1.646	-0.1285	-1.164	-1.407	-1.844	-0.1525	-1.411	-1.27	0.2224
CASP5	MES	-0.6602	-1.335	-1.348	-1.575	-1.78	-1.495	-1.075	-0.6676	-0.0879	-1.171	-0.8474	-0.919	-1.004	-1.268	0.5079	-0.7598	-0.6377	-1.574	-1.676	0.2189	-0.458	-1.16	-1.11	-1.058	-0.5568	-0.2854	0.6691	0.02288	0.04577	-0.8469	0.324	-0.6135	-0.685	-0.5455	-0.1127	-0.4955	-0.5533	-1.104	-0.9148	1.136	-0.684	-0.3276	-1.13	-0.3488	-0.3896	-0.4457	-0.4382	-0.8835
CASP4	MES	-0.7747	-2.693	-1.929	-2.235	-2.911	-2.627	-1.266	-1.378	0.241	-0.881	-0.6678	-1.106	-2.074	-2.397	-0.3014	-1.653	-1.246	-2.329	-2.74	1.02	-1.019	-2.486	-1.696	-2.362	-1.392	-1.325	1.366	-1.003	-0.6122	-1.45	2.053	-0.6732	-0.8551	-1.286	-0.7019	-1.104	-1.272	-2.354	-2.078	0.8937	-1.427	-0.3959	-1.927	-0.7966	-0.8378	-1.864	-0.4479	-2.492
CASP1	MES	-1.206	-2.939	-2.578	-3.022	-3.555	-3.103	-2.998	-1.187	0.2922	-3.114	-1.94	-2.329	-1.806	-2.219	0.4709	-0.9659	-1.762	-2.329	-4.056	-0.4925	-2.928	-2.931	-3.494	-2.253	-2.527	-0.9614	0.7384	0.06274	0.6476	-1.641	-0.1438	-1.931	-2.492	-1.894	-0.7546	-2.698	-1.745	-3.202	-2.323	0.2808	-2.472	-1.521	-3.651	-1.104	-1.571	-0.6731	-1.63	-1.858
SLAMF8	MES	-1.728	-0.3755	-0.4351	-1.109	-0.1537	-0.5983	-0.7828	-2.603	0.2933	-1.483	-0.05959	-0.7618	0.5462	-1.236	0.5204	-0.4451	-0.5793	-1.365	-0.7918	-0.5828	-0.02199	-0.7769	-1.045	-0.8495	-0.02554	0.1527	3.306	-0.8754	0.6948	-1.291	0.721	-0.6072	-0.817	1.308	-0.2216	-0.1664	-0.9389	-0.8103	-0.4815	-0.1119	-0.8381	-1.272	-0.9143	0.01143	0.4056	0.1521	-1.279	0.8006
FLJ22662	MES	-0.5447	-2.461	-1.633	-2.142	-1.879	-1.59	-1.333	-1.316	0.1299	-2.671	-0.7165	-0.4014	-0.3837	-2.216	0.05072	-0.166	-1.698	-1.971	-2.512	-1.95	-0.7868	-0.3308	-2.782	-1.758	-1.292	-1.277	2.599	-0.3446	-0.3431	-1.267	0.5899	0.4983	-0.3921	-0.2589	0.3298	-0.2156	-1.416	-1.522	-1.188	-1.112	-2.125	-1.059	-2.647	-0.2633	-0.7455	-0.721	-0.5758	-0.3746
RHOG	MES	-0.6697	-1.908	-0.1864	-1.414	-0.7405	-1.072	-0.6327	-0.8693	0.137	-1.553	0.01308	-1.36	-0.4564	-0.4803	0.556	0.3867	-1.648	-0.4401	-1.906	-0.04201	-0.943	-1.471	-0.8725	-0.1447	-0.1903	-0.6251	0.4673	-0.2474	-0.2432	-0.9273	0.284	0.5747	-0.8427	-0.7877	-1.693	-0.1525	-0.9377	-0.8137	-1.286	0.1319	-1.349	-1.42	-1.345	-0.0679	-0.3757	0.2465	-0.6018	0.04291
CTSB	MES	-0.3212	-1.064	-0.4038	-1.801	-0.4664	-0.3836	0.04191	-1.608	1.131	-1.117	-1.123	-1.431	0.7556	-1.309	1.121	0.6343	-1.912	-0.96	-1.76	-0.6779	-0.3092	-1.407	-2.002	-0.8492	-0.2363	0.7521	1.52	-0.6414	-0.4681	-1.019	0.4751	1.019	-0.9364	-0.8389	-0.5196	0.002451	-1.321	-0.3312	-0.8211	0.9198	-0.7759	-1.416	-1.177	-0.365	-0.3928	-1.147	-1.544	1.364
CTSC	MES	-0.012	-0.8453	-0.547	-0.09711	-0.9984	-1.529	-2.036	-1.973	0.00536	-2.74	-0.3522	-0.3185	0.2931	-2.348	0.7461	0.5801	-1.475	-0.8129	-0.6813	-1.291	-1.03	-1.248	-1.945	-1.171	-1.165	-0.6373	1.742	-0.5915	0.3113	-0.9151	0.8768	0.7129	-0.07913	0.1996	0.463	0.1859	-0.8365	-1.367	-0.5195	1.204	-1.777	-0.7264	-1.994	-0.1415	0.0308	0.5776	-1.227	-0.01971
TGFBR2	MES	-0.7772	-1.096	-0.6123	-1.109	-1.14	-0.8451	-1.029	-1.297	0.00536	-1.695	-0.8366	0.1116	-0.08484	-0.3964	0.9899	0.2298	-0.9728	-1.545	-1.021	-1.428	-0.4351	-1.716	-1.011	-0.819	-0.3017	-0.9972	0.09344	-0.3248	0.1483	-0.01213	-0.01968	-0.2209	-0.8665	-0.2125	-0.1845	-1.034	-1.933	-0.6677	-0.9101	0.1059	-1.466	-0.6332	-0.298	0.09102	-0.1519	-0.1071	-0.7407	-0.1822
IL4R	MES	-1.337	-0.8856	-0.4277	-1.022	-0.9779	-0.5864	-0.6082	-1.231	0.4475	-1.519	-0.03252	-0.7455	-0.6465	-0.1853	2.173	0.9751	-1.021	-1.137	-0.9642	-0.9261	0.1869	-1.158	-0.7066	-0.5411	-0.1015	-1.131	0.3365	-0.1179	-0.05463	-0.1143	-0.6044	0.1089	-0.8002	-0.1882	-0.3909	-0.8486	-0.8311	-0.3366	-0.9465	1.405	-0.2686	-0.4409	-0.7114	-0.243	0.1504	0.2222	-0.9078	0.02688
LHFPL2	MES	-0.3724	-0.8745	-0.6567	-1.401	-0.7193	-0.7763	0.1813	-0.8412	-0.4249	-0.895	0.438	-0.3977	-0.5462	-1.231	0.6136	0.4298	-0.8395	-0.651	-0.8952	-0.5977	-0.5581	-0.3688	-0.2406	-0.4423	-0.1729	0.2278	0.6942	0.0147	0.5187	-0.01587	-0.4445	-0.06941	-0.8267	-0.7138	-0.3726	-0.6269	-0.8043	0.04285	-0.7839	0.2919	-0.6137	-0.1914	-1.242	0.3063	0.4013	0.2657	-0.6695	0.4225
GNA15	MES	-1.246	-1.138	-0.5815	-1.274	-0.9697	-0.7427	-1.244	-0.8328	1.342	-1.875	-0.3674	-1.064	-1.19	-0.4346	1.163	0.937	-0.8032	-0.7399	-1.086	0.6582	0.1109	-0.9025	-1.185	0.236	-0.2709	-0.111	0.7164	-0.01231	-0.9962	-0.1028	0.5237	0.4671	-1.18	-0.01539	0.1174	-0.5134	-0.769	-0.6256	-0.3949	0.9377	-0.2938	-0.9704	-0.8281	0.3571	-0.3093	0.0967	-0.6221	0.5746
TNFRSF1B	MES	-2.117	-0.9672	-0.7531	-1.059	-0.7618	-0.8172	-0.8196	-0.5516	1.434	-1.427	0.1276	-0.7475	0.1283	-0.5586	2.21	1.422	-0.8181	-1.248	-1.206	-0.04373	-0.08717	-0.8996	-0.9827	-0.2824	0.3	-0.72	1.078	0.06532	0.05806	-0.04494	0.715	-0.26	-1.268	-0.1276	-0.446	-0.8836	-0.9829	-0.5323	-0.599	1.148	-1.046	-1.163	-0.6092	-0.07544	0.2156	0.3943	-0.6161	0.6576
CCR5	MES	-1.476	-0.8074	-0.4702	-0.8653	-0.291	-1.067	-1.055	-0.7279	0.2352	-1.562	0.09335	-0.5625	-0.6191	-0.7522	1.304	-0.2389	-0.6416	-0.6659	-0.8561	0.39	-0.676	-0.5529	-0.8052	-0.6099	-0.3905	0.09348	1.145	-0.3195	0.865	-0.02743	0.2005	0.1115	-0.5936	0.2845	0.03622	-0.1175	-0.8372	-0.05319	-0.816	1.141	-0.7076	-0.6304	-1.132	0.1843	-0.462	-0.03956	-0.5747	0.5988
DOK3	MES	-1.491	-0.6562	-1.217	-0.8938	-0.8463	-0.4671	-0.27	-1.057	0.1645	-1.045	0.01211	-0.6812	-0.237	-0.9618	1.452	0.0369	-0.6133	-0.7531	-0.06712	-0.3271	-0.06458	-0.3821	-0.4824	-0.5597	0.01559	-0.2402	0.4272	-0.0003677	0.2872	-0.4212	0.1234	-0.08691	-1.173	-0.1184	0.4983	-0.5013	-0.3573	-0.4655	-0.8082	1.752	0.3239	-0.5272	-0.8858	-0.1217	0.4229	0.02517	-0.8538	0.4016
BATF	MES	-0.9685	-0.6377	-0.6983	-0.6989	-0.7637	-0.3171	-0.7885	-1.015	-0.491	-1.218	-0.5642	-0.7346	-0.564	-0.4974	1.134	0.4271	-0.1518	-0.5605	-0.4059	0.3907	0.04702	-0.7024	-0.5761	-0.3739	-0.1148	-0.3025	0.5699	-0.3563	-0.1706	-0.06858	-0.3164	-0.2856	-0.543	0.002716	0.6135	-0.3341	-0.6172	-0.5719	-0.6491	0.8765	-0.03303	-0.465	-0.4653	-0.02584	0.3823	0.4064	-0.5764	0.116
RAC2	MES	-0.853	-0.8605	-0.7876	-1.01	-0.6239	-1.2	-1.227	-0.9554	1.186	-1.816	-0.5095	-0.9216	-0.6757	-0.8615	0.6829	-0.8544	-0.8281	-0.775	-1.077	-0.6453	-0.7425	-0.7017	-1.096	-0.915	-0.5656	-0.1203	0.5647	0.1504	0.4803	-0.7323	0.1969	0.02052	-0.7448	-0.5881	0.05168	-0.2736	-0.6386	-1.03	-0.6762	2.479	-0.4637	-0.6088	-0.7811	-1.181	-0.1126	-0.7362	-0.1504	0.4204
NCF2	MES	-1.41	-2.656	-1.706	-2.229	-0.9584	-0.1034	-0.6805	-0.5901	0.3999	-2.033	-1.258	-2.061	-0.1234	-1.858	-0.9924	-0.02454	-1.801	-1.307	-2.49	-0.8598	-0.6852	-2.235	-2.768	-1.325	1.838	1.042	1.237	-0.3829	0.7567	-0.5995	0.8047	0.06968	-0.7984	-0.07602	0.1102	0.08644	-1.095	-0.748	0.7422	2.372	-0.7391	-1.493	-2.141	0.06373	-0.09558	-1.86	-1.753	1.174
KYNU	MES	-1.289	-0.7074	-0.5387	-0.7444	-0.7095	-0.5906	-0.5436	-0.8186	0.5947	-1.173	-0.449	0.8528	-0.07734	-0.5697	0.5417	0.6581	-0.4509	-0.5115	-0.9604	-0.4336	-0.4367	-0.5776	-0.6285	-0.5239	-0.4098	0.08122	1.01	-0.2409	-0.209	-0.4343	0.2217	-0.07698	-0.4818	-0.2187	0.1446	-0.1779	-0.5641	-0.5121	-0.24	0.805	-0.5858	-0.3327	-0.8336	-0.4496	0.07425	-0.0304	-0.7118	0.1153
DSE	MES	-2.377	-0.06178	-0.8301	-1.45	-0.9429	-0.7095	-1.23	-1.154	1.812	-1.996	-0.4925	0.6236	0.3287	-1.25	2.749	0.6803	-1.225	-0.5429	-1.387	-0.3111	-0.1667	-1.207	-1.266	-1.486	-0.06632	-0.5609	1.239	0.3245	0.0513	-0.6971	1.322	-0.3528	-1.019	-0.06767	-0.6108	-0.2862	-0.9477	-0.09678	-0.6589	1.553	-1.301	-0.239	-1.531	0.3481	1.137	0.2779	-0.2591	1.451
C1orf38	MES	-2.043	-1.405	-1.452	-1.714	-1.358	-1.174	-1.263	-0.6518	2.713	-1.89	0.5706	-1.754	1.657	-0.3444	3.092	1.858	-1.794	-1.39	-2.45	-1.387	-0.697	-2.399	-1.987	-1.592	0.4085	-0.6898	0.9337	-0.09556	0.1963	-0.7981	1.434	-0.3717	-1.021	0.3627	-0.8537	-1.216	-0.4727	-0.8004	-0.5935	-0.02867	-1.611	-1.209	-2.134	-0.6928	0.2014	0.1406	-1.962	0.6121
ITGAM	MES	-1.139	-1.022	-0.04965	-1.122	-0.9389	-0.8365	-0.7277	-0.9027	0.8794	-1.461	-0.2256	-1.094	0.1385	-0.3025	1.012	0.6018	-0.9425	-1.139	-1.335	-0.5208	-0.06852	-1.163	-1.316	0.05399	0.9929	-0.01045	0.5537	0.1544	0.2188	0.1683	0.3361	0.2377	-0.6646	-0.3559	-0.2244	-0.5857	-1.295	-0.8024	-0.9159	0.007996	-1.098	-0.9341	-0.9469	-0.3526	-1.015	-0.282	-0.9453	0.8738
MS4A4A	MES	-2.001	-1.455	-3.467	-1.237	-1.39	-0.6377	-1.235	-2.086	1.104	-4.263	-1.144	-1.414	0.9665	-2.194	2.401	1.34	-1.31	-1.938	-5.146	-4.104	-1.491	-2.909	-5.285	-0.3047	-2.022	-0.2703	3.443	0.3228	-0.4793	-0.8223	2.586	-0.265	-1.39	1.761	1.916	-0.6324	-0.3763	-1.826	0.7778	0.9049	-3.101	-1.989	-3.468	1.478	0.7379	-0.724	-1.524	1.193
MSR1	MES	-1.247	-1.462	-1.645	-1.514	-1.408	-0.9017	-0.5649	-1.336	0.1528	-1.994	-1.297	-1.85	0.837	-2.4	1.066	-0.2193	-1.529	-1.549	-2.588	-1.434	-0.8693	-1.314	-2.387	-1.632	-0.04117	-0.05961	1.36	0.268	1.004	-0.7624	-0.1912	-1.196	-0.6379	-0.6734	0.4655	0.3874	-0.295	-0.7165	0.7479	1.632	-0.6044	-0.5777	-2.423	-0.2916	0.3747	-0.2505	-1.031	1.438
IFI30	MES	-1.296	-2.264	-2.427	-2.138	-1.475	-0.8528	-1.209	-2.1	0.3335	-3.509	-0.5558	-2.177	1.193	-3.809	1.306	-0.6662	-1.824	-1.384	-3.782	-1.701	-1.683	-2.016	-3.505	-3.149	-0.1909	0.291	2.711	-1.347	0.4149	-1.984	0.1421	-0.5158	-1.193	-0.2094	0.3313	-0.5254	-1.069	-1.175	-0.592	2.551	-0.9284	-0.6895	-3.574	0.2588	0.3772	-0.2502	-1.398	0.9543
NCF4	MES	-1.354	-1.17	-1.202	-1.236	-1.527	-1.266	-1.187	-1.597	1.021	-1.853	-0.9675	-0.9565	-0.436	-0.776	1.21	0.4677	-1.03	-0.9584	-1.93	-0.8908	-0.7601	-1.353	-1.869	-0.2482	-0.7379	-0.2788	0.4094	0.8917	0.07002	-0.8437	0.4275	-0.3951	-1.022	0.08024	0.06555	-0.6068	-0.5488	-1.691	-1.177	0.297	-1.398	-0.6239	-1.284	-0.3851	-0.5028	-0.3335	-1.043	-0.1462
CD14	MES	-2.379	-0.8175	-1.167	-2.08	-1.179	-1.246	-2.038	-1.578	0.2905	-3.278	-1.086	-1.664	0.5293	-1.772	1.389	0.4631	-1.823	-1.425	-3.15	-1.716	-0.2912	-1.553	-3.927	-1.157	-1.051	0.3728	2.13	0.3784	-0.1246	-0.2255	0.287	0.2398	-0.908	-0.6486	-0.3744	-0.2632	-0.7152	-0.5798	-0.8834	2.212	-1.345	-1.008	-3.278	0.07275	0.7306	0.4316	-0.466	1.519
SIGLEC9	MES	-1.174	-1.127	-0.7439	-1.293	-1.059	-1.015	-0.8184	-1.087	0.9183	-1.675	-0.9641	-1.431	0.3028	-0.659	0.6254	0.1453	-1.081	-0.7929	-1.416	-0.9384	-0.6361	-1.209	-1.843	-0.7063	0.06193	0.08135	0.9056	0.361	0.5127	-0.7993	0.1678	-0.2646	-0.5285	-0.435	-0.03736	0.1271	-0.7438	-0.8182	-0.6493	1.361	-0.725	-0.7772	-1.219	-0.1397	0.1154	-0.07619	-0.7931	0.4899
PTPN6	MES	-0.8894	-0.8992	-0.4687	-1.127	-1.017	-1.29	-1.161	-0.6805	0.97	-1.273	0.04568	-0.7231	-0.1307	-0.3975	0.9897	0.2514	-1.082	-0.7765	-1.11	-1.05	-0.8248	-0.9863	-1.311	-0.3998	0.2812	-0.5185	0.2678	0.4182	0.9426	-0.3154	-0.3399	-0.1935	-0.8528	-0.673	-0.09181	-0.7162	-0.8882	-1.254	-0.7607	1.073	-0.7133	-0.3452	-0.8796	-0.3346	-0.1271	0.04863	-0.6302	0.1464
MYO1F	MES	-0.8024	-0.8496	-0.4692	-1.092	-0.7516	-0.84	-0.9604	-0.5528	0.8707	-1.269	-0.1081	-0.5939	0.2282	-0.4421	1.624	0.7283	-1.042	-0.737	-1.155	-0.356	-0.05808	-0.9391	-1.247	-0.4114	-0.04852	-0.5059	0.1879	0.4107	0.708	-0.006691	-0.07705	-0.1638	-0.8622	-0.2027	-0.3702	-0.6535	-0.6883	-0.7634	-0.5201	1.038	-0.7656	-0.1741	-1.009	0.2558	0.3494	0.3257	-0.729	0.1671
LAIR1	MES	-0.4031	-1.41	-1.446	-1.264	-1.367	-0.8174	-1.096	-1.481	0.962	-1.744	-0.2583	-1.001	0.4006	-1.297	2.415	0.3069	-0.9457	-1.361	-1.924	-1.934	-0.7718	-1.241	-1.778	-0.4678	-0.3941	-0.1503	2.202	-0.1484	0.5742	-0.5795	1.012	-0.2052	-1.493	-0.3395	0.09277	-0.525	-1.521	-1.182	-0.8588	1.946	-1.349	-1.083	-1.65	-0.1842	0.02089	-0.2515	-0.4871	0.5427
LAPTM5	MES	-1.099	-1.819	-0.9445	-2.043	-1.898	-1.487	-1.674	-1.496	0.7013	-2.156	-1.087	-2.235	0.8865	-1.538	1.61	1.365	-2.383	-1.35	-3.343	-2.16	-1.345	-2.483	-3.504	-0.9206	-0.2937	-0.1285	1.438	0.5956	0.8802	-0.5484	0.2112	0.1671	-0.9538	-0.101	0.1135	-0.4211	-0.8615	-1.23	-0.7976	1.883	-0.9541	-1.057	-2.641	0.1095	0.5034	-0.2706	-1.252	0.9337
ITGB2	MES	-1.896	-1.443	-0.8085	-1.821	-0.8705	-1.368	-1.301	-1.208	0.9858	-2.306	-0.6094	-1.627	0.833	-1.665	1.661	0.6983	-2.012	-1.599	-2.895	-1.632	-0.9362	-2.205	-2.884	-0.3319	0.3533	0.2276	1.266	-0.01405	0.2706	-0.1747	-0.1109	-0.3243	-0.9986	-0.3604	0.1281	-1.096	-1.253	-1.011	-1.101	1.026	-0.4961	-0.8968	-2.591	0.5991	0.449	-0.3135	-0.9984	0.3914
TLR2	MES	-0.6723	-2.228	-1.306	-1.829	-2.244	-1.358	-1.829	-0.7524	0.3076	-1.785	-0.2904	-1.523	0.4176	-1.356	1.132	0.7929	-1.429	-1.738	-2.813	-2.798	-0.6833	-1.908	-3.058	-1.319	-0.4122	-0.2207	1.378	-0.5205	0.8349	-0.8842	0.9011	-0.7805	-1.064	0.6242	-1.009	-0.8538	-0.9067	-1.23	-0.9009	1.378	-2.054	-0.9715	-2.301	-0.000126	0.1803	-0.4316	-1.483	0.338
PTPRC	MES	-1.484	-1.692	-1.586	-1.818	-1.443	-1.872	-1.966	-1.635	0.84	-1.993	-0.3862	-1.136	0.1032	-1.991	1.997	0.4391	-1.782	-1.735	-3.106	-2.14	-1.518	-1.578	-2.773	-1.404	-0.7557	-0.4276	1.457	0.6105	1.371	-0.2833	0.925	-0.5267	-1.572	-0.2917	-0.1108	-1.393	-1.551	-1.179	-0.6153	2.091	-2.135	-1.148	-2.607	-0.8402	0.6128	-0.2298	-1.595	0.6499
ALOX5	MES	-0.9083	-1.611	-0.6802	-1.38	-1.276	-0.9626	-0.9789	-0.8104	0.7447	-1.849	-0.453	-1.069	-0.5453	-0.7876	1.277	0.4817	-1.243	-1.373	-1.861	-0.5239	0.1216	-1.221	-1.514	-0.7928	-0.1885	-0.1942	0.03666	0.442	0.3317	-0.9008	-0.1023	-0.4031	-0.9325	-0.3479	0.1635	-0.8708	-1.254	-1.165	-1.466	0.6552	-1.137	-0.9381	-1.542	-0.7653	0.1706	-0.05826	-1.217	0.4838
LCP1	MES	-1.162	-1.156	-0.717	-1.335	-0.6059	-0.9464	-1.243	-0.6962	1.05	-1.783	-0.443	-0.9047	-0.06206	-2.068	1.125	-0.4821	-1.328	-1.136	-2.155	-1.355	-0.6787	-1.5	-1.968	-0.5331	0.798	0.9195	1.98	1.401	1.314	0.1318	0.9978	0.2072	-0.5915	-0.08306	-0.1447	-0.2103	-1.485	-0.7435	0.002847	0.7669	-0.9224	-0.5515	-1.425	-0.03705	0.2152	-0.007894	-0.524	1.113
FCGR2A	MES	-1.4	-1.28	-1.672	-2.087	-1.403	-0.9663	-1.252	-1.414	1.011	-2.382	-0.5568	-1.449	-0.0281	-2.002	1.676	0.8998	-2.098	-1.463	-2.852	-1.621	-0.4799	-2.297	-2.754	-1.029	-0.93	0.2924	1.072	0.08007	-0.1572	-0.6361	2.122	-0.1381	-0.9417	-0.02236	-0.8338	-0.5456	-0.6039	-0.6638	-0.2994	0.7802	-1.856	0.01559	-2.885	-0.2515	0.3474	-0.8169	-0.4045	0.5675
CD4	MES	-1.34	-0.8076	-0.8236	-1.229	-1.134	-1.13	-1.263	-1.535	0.9557	-2.001	0.1796	-0.9489	0.1459	-0.3552	2.42	2.31	-1.438	-1.221	-2.097	-1.424	-0.3788	-1.233	-1.651	0.2976	0.278	-0.469	1.733	0.2497	0.9477	0.4811	-0.3064	0.4136	-0.9411	-0.0425	-0.9843	-0.8198	-1.348	-1.31	-1.722	0.864	-1.254	-1.455	-1.827	-0.4974	-0.2651	0.2853	-1.77	0.2407
LCP2	MES	-0.5502	-1.507	-1.307	-1.692	-1.515	-1.381	-1.707	-1.69	1.107	-1.48	-0.09039	-1.029	-1.015	-1.363	0.2138	-1.37	-1.427	-1.165	-2.161	-1.724	-1.317	-1.206	-1.52	-1.243	-1.013	-0.6849	1.221	0.02332	1.352	-0.6002	1.447	0.5186	-1.359	-0.2555	-0.2546	-0.8194	-1.084	-0.999	-1.212	0.7323	-1.575	0.03827	-1.458	-0.3958	-0.2677	-0.3818	-0.7367	-0.5344
CSTA	MES	-1.863	-2.977	-1.747	-2.664	-2.081	-2.22	-2.104	-1.458	1.717	-3.21	0.09235	-2.642	-1.279	-3.812	1.035	1.419	-2.229	-2.721	-3.35	-1.111	-1.64	-3.272	-3.604	-2.434	-0.657	-0.1851	1.161	-0.1886	-1.36	-2.071	0.1137	-0.444	-2.239	-0.2527	0.2756	-0.6337	-0.5909	-2.191	-1.671	1.242	-2.616	-1.373	-2.797	0.7069	-0.5807	-1.767	-1.146	1.063
SERPINA1	MES	-1.561	-1.42	-1.079	-1.664	-1.289	-1.12	-1.656	-0.3925	1.186	-1.657	-0.91	-2.15	-0.1897	-1.607	1.688	-0.01166	-1.609	-1.45	-1.985	-0.3264	-0.4113	-1.569	-2.411	-1.626	-0.7333	-0.1726	0.9054	0.4179	0.455	-1.552	0.3186	0.6674	-0.8976	-0.246	-0.4065	-0.7004	-0.9499	-1.192	-0.9457	2.851	-0.9911	-1.133	-2.086	-0.1905	0.9356	0.03488	-0.6304	1.289
PSCD4	MES	-1.623	-1.024	-0.4915	-1.742	-0.7599	-0.8268	-1.279	-1.821	0.1465	-1.719	-1.411	-0.7452	-0.7775	-1.122	2.372	0.3023	-1.435	-1.351	-1.797	-0.2088	0.5827	-0.9458	-1.747	-0.2129	-0.1171	0.2805	0.3675	0.7874	0.653	0.06897	-0.5762	0.1168	-1.033	-1.126	0.3079	-0.4173	-0.9666	-1.351	-0.6574	1.913	-0.2853	-0.4516	-1.472	0.5727	0.619	0.1763	-0.6223	0.3732
MAFB	MES	-2.027	-1.439	-1.105	-2.311	-1.788	-0.9192	-1.158	-1.419	0.7244	-3.625	-1.705	-0.9186	0.8611	-0.2836	2.945	1.262	-2.466	-2.026	-3.521	0.6369	-0.1474	-2.985	-3.112	-1.415	0.5331	0.4398	2.011	1.217	0.435	0.2048	1.623	-0.5925	-0.3343	0.8123	-0.1201	-0.8981	-1.989	-0.9468	-1.838	1.508	-0.05362	-1.908	-2.188	0.379	0.2276	-0.3917	-1.609	2.288
SYNGR2	MES	-0.7181	-1.633	-1.159	-1.299	-1.409	-1.02	-1.668	-1.426	0.7469	-1.619	-0.8089	-1.485	0.5142	-0.7636	0.7829	0.4614	-0.4573	-1.189	-1.919	-0.6246	-0.8245	-1.564	-1.581	-0.997	0.08587	-0.477	0.8087	0.752	0.09987	-0.5293	0.4389	0.3879	-0.6443	-0.02588	0.09453	0.07288	-0.01707	-0.9448	0.2614	1.029	-0.2116	-1.389	-1.471	0.147	0.2722	0.09809	-1.213	0.4022
STXBP2	MES	-0.7974	-0.3977	-0.1517	-0.5879	-0.855	-0.8296	-0.8167	-1.039	0.7255	-1.387	-0.7683	-0.9544	0.115	-0.04296	0.4279	0.7834	-0.6286	-0.6522	-1.164	-0.4827	-0.3864	-0.7677	-0.784	-0.4551	-0.4334	-0.149	0.4651	0.4355	0.8519	-0.63	-0.5403	0.05007	-0.3882	-0.2223	0.3345	-0.3727	-0.587	-1.195	-0.3278	0.8616	-0.5336	-0.5766	-0.5601	-0.5745	0.1457	0.3224	-0.7976	0.001405
ARPC1B	MES	-0.6719	-1.736	-1.11	-1.946	-1.423	-2.279	-1.797	-1.271	0.2125	-2.045	-0.1212	-1.108	-0.4481	-1.844	0.9268	-0.07667	-2.204	-1.544	-1.831	-0.8692	-0.9723	-0.82	-2.113	-1.288	-1.066	-0.4998	1.357	-0.04744	0.5829	-1.012	-0.7002	0.04914	-1.343	-0.8577	0.01462	-1.382	-2.34	-1.258	-1.667	1.092	-1.83	-1.244	-2.429	-0.04765	-0.3488	-0.2168	-1.326	-0.3671
SIGLEC7	MES	-0.9352	-0.8264	-0.4773	-0.6043	-0.3247	-0.5909	-0.1933	-0.8662	-0.1116	-1.295	-0.692	-0.7742	0.1575	-0.5072	0.2897	-0.4944	-0.4575	-0.3745	-0.7607	-0.7033	-0.3704	-0.6454	-0.6987	-0.4623	-0.0756	0.2966	0.9483	-0.3315	0.3951	-0.6752	-0.1107	-0.3478	-0.1261	0.06153	0.3631	0.09303	-0.1847	-0.4675	-0.4324	0.6956	-0.2473	-0.3882	-0.7057	-0.6736	0.06917	-0.1958	-0.4957	0.08426
LILRB3	MES	-1.709	-1.019	-1.093	-1.274	-0.662	-0.1595	-0.6348	-1.264	0.06978	-1.568	-0.8401	-0.5511	-0.0536	-0.3923	1.143	-0.3406	-1.014	-0.7247	-0.8863	-0.2631	-0.05073	-0.9164	-1.23	-0.8381	0.4467	0.2188	0.1132	0.2222	0.4647	0.0231	0.9739	-0.2875	-0.5601	0.4349	0.3611	-0.2124	-0.5603	-0.5044	-0.4084	1.226	-0.1344	-0.6739	-1.13	-0.08004	-0.08538	-0.7208	-0.3109	0.4241
NPC2	MES	-1.066	-2.634	-1.746	-2.506	-2.079	-1.303	-2.11	-1.874	1.21	-2.448	-0.4527	-2.203	-0.5937	-1.37	1.594	0.03175	-1.696	-1.712	-3.931	-1.29	-1.657	-2.25	-3.606	-1.597	-0.5151	-1.15	0.6024	-0.2484	-0.5898	-1.807	-0.1909	1.008	-2.104	-0.6939	0.2635	-1.277	-0.8703	-1.771	-1.129	0.5481	-1.392	-2.144	-2.778	-0.2762	0.1136	-0.7049	-0.949	0.894
TRPM2	MES	-0.7108	-0.7058	-0.7276	-0.7711	-0.6995	-0.9264	-0.7364	-1.238	0.4572	-0.8857	-0.3263	-0.8423	-0.2981	-0.3845	1.493	0.7237	-0.3846	-0.7702	-0.7373	-0.2454	-0.27	-0.8299	-0.6238	-0.01702	-0.2758	-0.5903	0.3037	-0.3233	0.07667	-0.427	-0.1634	-0.07578	-0.8345	-0.2392	0.4068	-0.8107	-0.2552	-0.7513	-0.7524	0.6487	-0.3073	-0.5097	-0.5404	0.2448	-0.009466	0.384	-0.8064	0.2643
FMNL1	MES	-1.209	-0.9223	-0.5984	-0.7915	-0.829	-1.174	-1.245	-0.932	0.6109	-0.8508	-0.4464	-1.074	0.04836	-0.3632	1.159	0.6337	-0.5263	-0.7261	-0.4574	-0.319	-0.4804	-1.04	-1.03	-0.282	0.1115	-0.6348	-0.315	0.1736	-0.1301	-0.5786	-0.3512	-0.3153	-0.6899	-0.2717	0.4432	-0.8113	-0.4012	-0.922	-0.6335	0.6467	-0.08094	-0.472	-0.5676	-0.4498	-0.4567	0.3142	-0.624	-0.1416
LY96	MES	-4.893	-2.003	-1.485	-2.67	-3.45	-2.281	-1.529	-2.762	-0.5455	-3.116	-2.207	-2.737	-0.03486	-2.621	1.794	-0.3538	-2.006	-0.8371	-3.752	1.368	-0.6972	-1.89	-2.81	-2.34	-0.8191	-0.9874	2.435	1.287	0.8038	-1.173	0.3666	-2.276	-3.122	-0.6749	0.8755	-2.27	0.9418	-2.07	0.5551	1.646	-1.86	-2.86	-1.844	-0.7292	-0.1435	0.2805	-0.7365	0.5151
SLC11A1	MES	-1.541	-0.7271	-0.5838	-1.574	-1.093	-0.6423	-0.1867	0.04153	0.757	-1.021	-1.143	-1.738	0.5841	-0.89	0.7701	1.555	-0.8783	-1.278	-0.8564	-0.3177	0.6104	-1.508	-1.538	-1.294	0.3197	-0.1708	0.2631	-0.1571	0.03131	-0.9763	-0.1023	-0.4426	-0.5346	0.1724	-0.5214	-0.009112	-0.516	-0.5345	-0.638	1.221	-0.7989	-0.9909	-1.197	-0.03847	0.2356	-0.4096	-1.297	0.6261
ECGF1	MES	-1.364	-1.223	-0.5452	-1.651	-1.547	-1.274	-1.159	-0.7899	0.6898	-2.276	-1.41	-1.605	0.433	-1.519	1.382	-0.5269	-1.031	-1.166	-1.648	-0.3133	-0.807	-1.499	-1.387	-1.577	-0.7903	-0.3019	1.03	0.1686	0.642	-1.802	-0.1793	-0.5352	-0.8413	-0.2276	0.432	-0.01683	-0.8687	-0.9818	-1.315	2.233	-0.3025	-0.3745	-1.466	-1.359	-0.8536	0.9869	-1.435	-0.05763
MFSD1	MES	0.003231	-0.7436	-1.068	-1.146	-1.171	-1.073	-0.06981	-0.5786	0.4805	0.04524	-0.4627	-0.4702	0.1032	-1.549	0.9711	1.306	-2.007	-1.216	-1.793	-1.6	-0.2394	-1.058	-0.9591	-1.013	0.7485	-0.2691	1.096	-0.366	0.2011	-0.683	0.2965	0.2739	-1.184	-0.6835	-0.3923	-0.6612	-1.551	-0.2211	-0.7906	0.6395	-0.2789	-1.411	-0.8265	0.2926	0.8517	-0.98	-0.6719	-0.3627
SQRDL	MES	-1.106	-2.551	-0.9551	-2.703	-1.039	-2.145	-2.635	-1.056	0.1627	-0.7386	1.138	-1.568	-1.047	-2.989	-0.6717	-1.621	-2.06	-1.572	-3.031	-1.391	-1.821	-1.503	-2.432	-2.295	-0.4382	-0.1405	1.011	-0.3899	0.3832	-2.027	-0.2917	0.529	-1.115	-1.263	-0.9199	-0.4126	-0.307	-1.865	-0.9311	1.073	-2.056	0.2816	-2.945	-1.273	-0.8303	-1.474	-0.906	-0.1565
PSCDBP	MES	-1.162	-0.9314	-1.088	-1.39	-0.9051	-0.7324	-1.141	0.6112	1.603	-1.67	-0.4563	-1.382	-0.5349	-1.377	-0.2725	-1.236	-1.03	-1.697	-1.676	-0.727	-0.8299	-1.496	-2.225	-1.57	0.9912	-0.08851	2.424	-0.5569	1.097	-0.7446	0.9784	-0.5168	-0.839	0.1375	0.07644	-0.7152	-1.381	-0.1299	0.5193	1.797	-0.4799	-0.2984	-1.253	-0.2803	-0.01448	-0.204	-0.3269	1.095
S100A11	MES	-1.847	-3.515	-1.768	-2.804	-0.7855	-1.46	-0.8149	-2.92	0.02568	-2.23	-1.245	-1.961	-0.4642	-3.767	0.1705	-0.8639	-3.475	-2.159	-1.405	-0.4971	-1.33	-2.468	-2.87	-2.55	-0.5982	-0.5836	0.8574	-0.7839	-0.4374	-1.52	-0.5535	1.012	-1.701	-0.5661	0.04131	-0.9877	-0.6356	-1.143	-1.361	1.218	-1.266	-1.467	-3.679	0.03523	-0.4038	-0.2565	-1.966	0.1119
TNFAIP8	MES	-2.06	-1.924	-2.147	-1.819	-1.065	-0.4027	-1.8	-1.442	0.706	-1.62	-0.427	-0.6873	-1.366	-1.823	0.4406	0.2232	1.676	-1.642	-1.992	1.104	-0.2817	-1.995	-2.301	-1.458	-1.403	-1.676	0.8457	0.3295	-0.863	-1.244	0.8026	-0.05741	-1.139	-0.5799	0.1599	-0.9557	-1.095	-1.961	-0.1841	-0.2086	-1.475	-0.8031	-1.452	0.1796	0.2438	-0.4753	-1.263	0.2969
FPRL2	MES	-1.629	-0.7024	-1.044	-0.7805	-0.06021	-0.6013	0.1432	0.05782	0.8014	-2.822	-1.011	0.03386	2.543	-1.056	2.339	0.2231	-1.019	-0.4101	-2.098	-2.083	0.1167	-1.212	-2.359	-1.504	-0.8734	-0.3468	2.025	1.121	2.869	0.7448	2.457	-0.7175	-0.3927	0.2236	1.216	0.178	-1.04	-0.5741	0.5078	-1.162	-0.8803	-1.289	-2.13	0.8869	1.207	-0.1073	-1.647	1.497
C5AR1	MES	-1.683	-0.8538	-1.18	-1.693	-0.8665	-0.9703	-0.7228	-0.09949	1.444	-1.764	-0.0344	-1.434	0.6439	-1.197	2.903	0.4249	-1.374	-1.431	-1.35	-0.4187	0.8424	-1.535	-1.495	-1.051	-0.3504	-0.2748	1.665	-0.05662	-0.931	-0.8082	1.287	-0.08458	-0.7686	-0.04383	-0.5469	0.05951	-0.5011	-0.7993	0.1456	1.213	-1.426	-1.106	-1.402	-0.5479	-0.539	-0.5186	-1.354	1.487
LILRB2	MES	-1.407	-0.6376	-0.9335	-0.9262	-0.4072	-0.7589	-0.5105	-0.9143	0.3895	-1.083	-0.2235	-0.127	-0.6076	-0.5353	1.655	-0.5187	-0.6217	-0.7809	-0.8869	-0.344	-0.5232	-0.864	-1.053	-0.3332	-0.6409	-1.123	1.036	0.331	0.0014	-0.5241	0.3868	-0.6176	-1.346	0.1866	0.3864	-1.433	-0.5517	-0.6881	-1.132	-0.05098	-0.728	-0.732	-0.6489	-0.4864	-0.7245	0.01538	-0.2209	-0.1891
AMPD3	MES	-0.7899	-0.9824	-0.6406	-1.16	-0.6426	-0.0664	-0.5406	-0.7501	0.08902	-1.565	-0.5911	-1.245	0.8656	-0.6401	0.7759	0.8897	-0.8497	-1.142	-1.077	0.06207	0.1974	-1.228	-0.8787	-0.7794	0.7118	-0.3416	0.4675	-0.1758	-0.2368	-0.06314	-0.3627	0.916	-0.9388	0.2126	0.1694	-0.2142	-0.5832	-0.2406	0.2861	0.649	-0.0457	-1.221	-1.227	0.1958	0.7878	-0.4871	-0.9499	0.5258
STAB1	MES	-1.936	0.1149	-0.3674	-1.491	-0.8963	-0.2299	-0.5022	-1.954	0.4708	-1.775	-1.258	0.1332	1.062	-0.2825	2.247	1.729	-0.975	-0.893	-1.395	-0.01675	1.629	-1.197	-1.393	0.6328	-1.082	-0.4104	1.908	-0.05392	-0.2948	0.2173	0.9216	-0.6631	-1.545	1.165	-0.4963	-1.31	-0.6718	-0.8103	-0.7576	-0.1492	-1.06	-0.7246	-1.319	1.746	0.8074	0.4496	-0.6229	0.622
MAN1A1	MES	-0.4865	-1.152	-1.097	-0.9304	-0.5409	-0.4952	-0.7094	-0.9118	-0.01907	-1.508	-0.2975	-0.2413	0.3999	-0.8338	-0.04809	0.1572	-0.2773	-0.909	-1.237	-1.179	-0.7249	-1.669	-1.323	-0.8333	-0.4394	-0.1743	0.2512	-1.482	-0.268	-0.7534	-0.2013	0.7574	-0.5502	-0.4403	0.2667	-0.5023	-1.206	-0.678	-0.8263	0.4681	-1.492	-0.9099	-0.4755	-0.7209	-0.5476	-0.001408	-1.272	0.2555
CTSZ	MES	-0.4738	-0.763	-0.2922	-0.982	-0.8726	-0.9734	-0.4813	-1.566	-0.5126	-2.009	-0.3321	-1.135	-0.1875	-0.7667	1.32	0.8028	-1.306	-1.499	-1.563	-0.4169	0.07902	-0.7805	-1.263	-0.3677	-0.3448	0.01301	0.9494	-1.092	-0.2471	0.4105	0.2467	0.3499	-0.8347	-0.05239	-0.5658	-0.9661	-1.328	-0.005818	-0.9576	0.9744	-1.345	-0.8686	-1.469	-0.05751	0.06604	-0.03498	-0.3573	1.11
STAT6	MES	-1.03	-1.046	-0.6682	-0.9777	0.7654	-0.4505	-0.8145	-1.08	0.3949	-1.115	0.3167	-0.03298	0.1069	-0.2355	0.7818	0.3924	-0.9761	-1.034	-0.8918	-1.039	-0.5976	-0.4126	-0.5485	-0.3962	-0.3514	-0.7425	0.9518	0.195	0.1576	-0.226	-0.4868	-0.004331	-1.075	-0.4502	-0.6953	-1.052	-0.9065	-0.4239	-0.7162	-0.09858	-1.023	-0.4617	-0.9309	-0.583	-0.4631	-0.3074	-0.8844	-0.274
FCGR2B	MES	-2.541	-2.696	-3.42	-2.828	-2.018	-0.2519	0.1898	-2.423	1.601	-3.271	1.153	-1.218	-0.305	-3.19	0.2164	-2.407	-2.605	-2.318	-2.663	-0.3718	0.2053	-3.411	-2.707	-2.619	-0.962	0.5296	0.9431	-0.5773	-3.067	-3.142	3.762	-1.008	-2.876	0.09484	-0.9696	-0.2558	0.05797	-1.524	-1.242	1.657	-0.7284	-1.229	-3.093	-1.331	-2.594	-1.651	-0.4184	0.8139
ST14	MES	-1.125	-0.1329	-0.3956	-0.5511	-0.3443	-0.4513	-0.3729	-0.9247	0.9793	-1.473	-0.7429	-1.043	0.9589	-0.7079	1.359	1.115	-0.3866	-0.5188	-0.9389	-0.2528	0.1174	-1.094	-1.042	-0.4652	0.714	1.202	1.13	0.03383	-0.1337	-0.3976	0.04314	-0.6072	-0.6916	0.1627	0.08276	0.05349	-0.2779	0.07149	-0.1444	0.6416	0.5154	-0.07121	-0.3662	1.16	1.335	1.692	0.2201	1.231
ACSL1	MES	-0.1711	-0.4525	-1.01	-0.05183	-0.4487	-0.05903	-0.6598	-0.7078	1.023	-1.596	0.3269	-0.1278	1.637	-1.8	2.142	1.015	0.3093	-0.2461	-0.8537	-1.5	-1.025	-0.8543	-2.072	-2.325	0.3932	0.8301	1.685	-1.202	0.2262	-0.8552	1.502	-0.1706	-0.4519	0.5225	-0.2817	0.2763	-0.7987	-0.07338	-0.2126	0.4069	-0.6801	-1.282	-0.9533	-0.2795	1.119	-1.229	-1.974	0.9829
SCPEP1	MES	-0.6119	-1.23	-0.3751	-0.8637	-1.432	-1.125	-2.119	-1.94	-0.1861	-0.04246	0.2406	-0.2539	-0.187	-0.5438	0.5451	0.6766	-1.533	-0.7197	-0.7628	-0.537	0.3033	-0.8864	-1.249	-0.8018	0.5305	-1.209	1.427	-0.002692	0.8119	-0.8372	0.6177	0.2243	-1.63	0.08294	-0.4933	-1.234	0.1045	-1.748	-0.4255	0.1266	-1.341	-0.2167	-2.449	-1.232	-0.4755	0.5579	-1.1	-0.8756
ACPP	MES	-1.121	-0.4127	-0.6228	-0.6732	-0.6188	-0.7332	-0.5038	-0.9727	0.2793	-0.9665	-0.4553	-0.6582	-0.4443	-0.07823	0.6447	0.0778	-0.3523	-0.5648	-0.3996	0.5659	-0.3237	-1.069	-1.116	-0.7021	-0.7255	0.07526	0.01691	-0.0933	0.08955	-0.4033	-0.3113	0.4242	-0.6371	-0.5958	-0.2307	-0.378	-0.7224	-0.5373	-0.9209	1.015	-0.8504	-0.608	-0.2827	-0.9047	-0.1063	-0.1191	-0.9764	0.6242
RAB11FIP1	MES	-0.8727	-0.6574	-0.813	-0.5044	-0.1851	-0.3599	-0.9199	-0.9573	-0.4948	-0.9405	-0.1395	-0.2624	-0.7409	-0.7097	0.8761	0.2604	-0.1728	-0.9221	-0.419	-0.2899	-0.5843	-0.8446	-0.7701	-0.2521	-0.2014	-0.2496	-0.1534	-0.2614	-0.5736	0.1295	-0.4099	0.5006	-0.6215	-0.1454	0.4261	-0.1972	-0.5702	-0.5575	-0.5957	0.2468	-0.2859	-0.3067	0.001378	-0.005728	0.06173	0.3069	-0.4303	0.238
TNFRSF11A	MES	-0.84	-0.7619	-0.5608	-0.8745	-0.8758	-0.6454	-1.23	-1.791	0.01228	-1.024	-0.5056	-0.4403	-0.7931	-0.8007	0.2487	-0.2821	-0.2639	-0.7315	-0.7638	0.06102	0.01205	-0.4841	-0.7707	0.1854	-0.7899	0.9695	1.41	-0.9051	-0.7623	-0.05498	-0.01677	-0.007078	-0.6501	0.05187	0.4596	-0.2285	-0.6529	-0.6157	-0.4854	-0.7106	-0.1744	-0.05071	-0.4584	1.014	0.2178	0.5989	0.3544	0.01601
WIPF1	MES	-0.9145	-0.443	0.2571	-0.6977	-0.5017	-0.3484	-0.1541	-0.1485	1.209	-0.3911	-0.2271	-0.2108	0.3182	0.009802	0.5113	0.1878	-0.8922	0.0536	-0.4154	-0.335	-0.0006068	-0.6088	-0.2963	0.05373	0.267	-0.1955	0.6163	-0.2354	0.7341	-0.1774	0.1464	-0.3079	-0.8409	-0.2147	-0.5281	-0.5872	-1.209	-0.09181	-0.3575	0.1116	-0.7745	-0.2967	-0.4814	1.341	0.9307	0.8959	0.7071	-0.1027
TNFAIP3	MES	-2.286	-0.7662	-0.6368	-1.777	-0.2481	-0.9727	-0.89	-0.7092	-0.003071	-0.9763	-0.3747	-0.2136	-0.3849	-0.6181	0.8158	-0.2486	-1.042	-1.712	-0.5382	0.9264	0.6015	-1.439	-1.011	-1.156	-0.2142	-0.7173	0.01489	0.4594	0.09829	-0.4559	1.604	0.4657	-1.111	-0.25	-0.3103	-0.9147	-0.7717	-0.4899	-0.6654	0.399	-1.401	-0.8934	-1.073	-0.3921	-0.3206	-0.3642	-1.204	-0.06577
PTPN22	MES	-1.054	-0.09106	-0.6715	-0.2529	-0.5131	-0.5715	-0.47	-0.8416	-0.02231	-1.052	-0.04995	-0.9008	-0.1945	-0.8365	0.4249	0.3147	0.005177	-0.6177	-0.5644	-0.4654	-0.5266	-0.9272	-0.1975	-0.8137	-0.228	-0.2475	0.2368	-0.2176	-0.3979	-0.8343	-0.09547	0.5707	-1.153	-0.4233	0.3379	-0.4631	-0.7517	-0.6979	-0.3845	0.4259	-0.4514	-0.3783	-0.4721	-1.189	-0.7726	0.1471	-1.12	-0.549
SAT1	MES	-1.976	-1.653	-1.128	-2.171	-0.7883	-0.6473	-0.6741	-0.521	-0.2249	-1.789	-0.3062	-0.3147	-0.1354	-1.347	0.7983	-0.01648	-1.504	-1.173	-2.094	-0.8139	-0.443	-2.543	-1.719	-1.89	-1.328	-0.4986	1.338	-0.735	-0.5222	-1.306	1.748	0.583	-1.538	0.2725	0.1219	-0.5369	-0.331	0.04231	0.2256	0.2634	-1.188	-0.7775	-2.122	-0.04103	-0.6401	-1.814	-1.055	-0.2838
PLK3	MES	-1.353	-1.006	-0.5847	-0.8773	-0.5649	-0.7792	-0.9792	-0.8929	-0.726	-1.621	0.1173	-0.884	-0.7423	-0.7726	-0.005383	-0.381	-0.8907	-1.176	-0.8753	0.6018	-0.007278	-1.223	-1.449	-1.277	-1.028	-1.064	-0.9795	-0.2751	-0.4703	-0.6196	-0.631	-0.1	-1.47	-0.5916	-0.2873	-0.6043	-0.3585	-0.4458	-0.8809	0.473	-0.3336	-1.109	-1.155	-1.058	-0.119	-0.7723	-1.435	-0.6116
SEC24D	MES	-0.996	-1.145	0.1917	-0.9176	-0.5884	-1.433	-0.5161	-0.2405	-0.7589	-0.07712	0.6331	-0.2751	0.00762	-1.591	-0.4848	-0.7692	-1.545	-1.858	-0.6565	-0.3069	0.009999	0.5201	-1.061	-1.326	-1.284	-0.8992	1.419	-1.002	-0.8739	-0.944	0.1575	0.4872	-0.007436	-0.7257	-0.68	-0.1531	0.09448	-0.6413	-0.8035	-0.06813	-1.628	0.6437	-1.094	-0.02806	-0.2898	-1.271	0.7757	-0.6421
CLEC2B	MES	-1.062	-2.649	2.582	-2.659	-1.86	-2.486	-1.843	-1.844	-0.02491	0.2168	-1.293	0.07725	-0.9748	-2.59	0.6647	-3.11	-2.343	-2.81	-3.818	-2.682	-2.196	-3.116	2.123	-2.155	-0.8211	-2.873	1.039	0.9076	-1.778	-1.227	0.7596	1.367	-3.326	-1.932	-0.02507	-3.118	-1.238	-0.5905	1.369	0.3859	-2.052	-1.198	-2.523	-1.367	-1.038	-0.5653	-0.7896	0.4792
MAN2A1	MES	-1.603	-1.416	-2.531	-0.5375	-0.1801	1.004	-0.7186	-0.5595	0.2034	-1.621	-0.5105	-0.92	0.6992	-1.239	1.5	2.488	-0.3843	-0.5763	-0.9112	-1.109	-0.02592	-0.3589	-0.6694	-1.552	-0.8038	-1.358	0.3888	-1.274	0.1483	1.291	0.4651	-0.1164	-2.28	1.144	-1.077	-1.945	-1.676	0.2327	0.3539	-0.7611	-1.801	-1.632	-2.289	0.3227	-0.3701	0.2283	-1.104	0.1773
BDKRB2	MES	-1.016	-0.9881	-0.2022	-0.8131	-1.206	0.1852	-0.5268	-0.9245	1.755	-1.398	-0.03323	-0.5303	-0.4696	-1.096	1.017	-0.00898	-0.381	-0.5085	-0.5808	1.483	0.4626	-0.3286	-0.3526	-1.041	-0.7325	-0.6543	0.7117	-0.3551	-0.8194	0.06684	-0.03224	0.703	-0.6429	-0.7292	-0.03859	0.0446	-0.4241	-0.4222	0.2674	0.04994	-0.392	-0.2967	-0.7138	0.6143	-0.1058	0.2724	0.471	-0.2694
CD2AP	MES	-1.11	-0.6963	-0.04126	-0.721	-0.6547	-0.3012	-0.4942	-0.296	0.2135	-0.9646	-0.1049	0.2912	-1.192	0.02435	0.142	0.5058	-0.5349	-2.594	-1.96	0.3462	-1.319	-0.8519	-0.4923	-0.5078	-0.185	-2.279	-0.9205	-0.1122	0.3742	-0.04971	-0.5801	-0.9299	-2.045	-1.036	-0.9102	-1.707	-1.601	-1.041	-0.9081	-0.3525	-1.76	-1.396	-1.188	-1.339	-0.7131	-0.2608	-0.9966	-0.1536
SFT2D2	MES	-0.8631	-0.7316	-0.6992	0.1518	-0.6145	-0.9052	-0.1835	-1.13	-0.6131	-0.5951	-0.7631	-0.7671	-0.6136	-1.455	-0.1385	-0.6117	0.04094	-0.1273	-0.6009	-0.6678	-1.491	-0.3327	-0.5686	-1.278	-1.143	-0.457	0.8275	-0.4298	-0.354	-0.3241	-0.3829	0.2882	-0.7953	-0.1119	0.08856	-0.1351	0.05296	-0.7372	0.0688	-0.4478	-0.7236	-0.01069	-0.7043	0.311	0.01607	0.168	-0.3643	-0.8309
RUNX2	MES	-0.5684	-0.6696	-0.3319	-0.8557	-0.4996	-0.1268	-0.3245	-0.7483	-0.1012	-0.4128	-0.04889	-0.653	-0.2789	-0.4462	1.382	1.612	-0.1535	-0.7086	0.08126	0.2535	-0.1455	-0.4413	-0.3799	-0.3229	-0.4251	-1.043	-0.2922	1.234	-0.203	0.4165	-0.0823	-0.4245	-1.025	0.3784	0.7503	-0.4876	-0.4808	-0.3719	-0.7003	-0.2776	-0.2764	-0.6644	-0.9213	0.02442	0.08823	1.108	-1.034	0.03763
ITGA4	MES	-0.5671	-0.09036	-1.43	-0.9447	-0.7405	-0.7486	-0.3679	-0.9683	1.822	-0.7591	0.4837	-0.2379	0.6344	-1.328	-0.8691	-1.116	-0.5541	0.01241	-0.3312	-1.381	-0.5639	-0.5246	-0.03705	-1.903	-1.786	-0.1936	0.9734	-0.896	-0.7208	-0.9239	1.107	0.5213	-0.06165	-0.2493	-0.5969	0.1804	-0.5249	0.3489	-0.4828	1.037	-0.2914	0.6972	-0.4128	-2.07	-0.09688	-0.002552	0.5636	-1.595
HFE	MES	-0.713	-1.018	-0.6843	-0.7518	-0.9781	-0.714	-0.8997	-1.347	-1.408	-0.1069	-0.4239	-0.6737	-0.7905	-0.7609	-0.2214	-0.3672	-0.3546	-0.9042	-0.6455	-0.05872	-0.1683	-0.9633	-0.6557	-0.6683	-0.18	-0.809	0.09165	-0.8475	-0.7077	-0.9057	-0.2206	-0.7542	-1.204	-0.5933	-0.1531	-0.5324	-0.8586	-0.97	-1.25	-0.00425	-0.492	-0.2909	-0.5362	-0.5927	-0.7917	-0.4827	-0.2856	-0.313
FHOD1	MES	-1.025	-0.6239	-0.4904	-0.7698	-0.5266	-0.5414	-0.9658	-1.534	0.5973	-1.078	0.1877	-0.3565	-0.8394	-0.3288	0.6818	-0.5327	-0.6474	-0.8462	-0.375	-0.0472	0.1182	-0.5349	-0.1059	-0.2487	-0.1478	-0.8314	-0.4568	0.8754	-0.09197	0.2918	-0.7209	-0.2764	-0.882	-0.2662	0.3322	-0.4565	-0.2155	-0.6317	-0.3102	-0.1907	-0.1085	0.25	-0.5052	-0.7424	-0.01095	0.2879	-0.1022	-1.214
TRIM22	MES	-0.8633	-3.142	-1.773	-2.665	-2.818	-1.935	-1.013	1.27	-1.591	0.001691	-0.4435	-0.8924	-1.873	-1.614	-0.4911	-0.4317	-2.586	-3.62	-4.438	-1.723	-2.355	-3.583	-2.453	-2.553	-2.016	-1.274	-0.3154	-0.6383	0.5119	-2.115	-0.773	-1.557	-2.196	-0.9171	-1.668	-3.564	-2.116	-3.2	-3.565	0.8511	-2.402	-1.865	-2.639	-2.143	-2.845	-1.413	-2.338	-2.135
PHF11	MES	-1.208	-3.735	-0.8426	-2.042	-2.404	-2.359	-3.564	-1.356	-1.389	1.844	-0.3247	-1.834	-0.001371	-2.205	-0.4278	0.7011	-2.075	-2.783	-2.158	-2.555	-0.9841	-0.3159	-0.6606	-2.875	-0.5185	-1.529	-0.0365	-1.428	-0.5594	-1.235	-0.6228	-1.788	-1.985	-1.762	-1.214	-2.457	-0.6566	-1.765	-2.38	0.7704	-1.925	-0.1408	-3.332	-0.337	-2.379	-2.984	-1.474	-1.507
RBKS	MES	-0.7936	-1.891	-0.5287	-1.522	-0.9268	-1.35	-0.812	-1.381	1.093	0.7136	-0.9047	-1.568	-1.585	-1.266	-0.6227	-0.4746	-0.298	-1.928	-0.7909	0.008272	-0.3309	0.09821	-1.085	-0.7868	0.5588	-1.181	-0.1061	-0.4723	-1.067	-1.047	0.5222	0.9285	-1.12	-0.5377	-0.6231	-0.5469	-0.639	-1.368	-0.9723	0.8939	-0.8876	-1.579	-0.9119	-0.766	0.04492	-1.904	-0.2849	-0.3533
MGST2	MES	0.01369	-2.05	-1.14	-2.128	-2.387	-2.9	-2.354	-1.659	0.463	-0.6585	0.3121	-1.058	-1.257	-1.359	0.1505	-0.5643	-1.052	-2.044	-2.42	-0.7671	-2.281	-1.348	-2.064	-1.393	-0.8422	-1.815	-0.2331	-0.1013	-0.3511	-1.13	-0.4968	0.06137	-0.9629	-1.412	-0.102	-0.9039	-1.62	-1.733	-0.9406	-0.4596	-2.64	-1.329	-0.7489	-0.4147	-0.4919	-1.326	-0.02698	-0.2477
C1orf54	MES	-2.486	-2.023	-1.743	-2.673	-2.32	-1.553	-2.303	-2.996	-1.001	-1.262	-1.528	-1.122	-1.357	-0.4912	-0.4172	-0.05503	-1.88	-1.848	-2.231	-0.4652	-2.418	-3.507	-1.149	-1.44	-2.317	-3.188	0.3408	0.2707	-0.2983	-1.358	0.01271	-0.4849	-1.99	-2.043	-0.3948	-2.43	-1.426	-0.8716	-0.4084	-0.1689	-2.197	-1.474	-1.963	-1.616	-1.973	0.99	-1.703	-1.761
BLVRB	MES	-1.098	-2.246	-0.9046	-2.414	-1.91	-0.4397	-2.234	-1.523	-1.03	-1.053	-0.8816	-2.078	-2.064	0.02002	-0.5039	-1.087	-0.4338	-1.995	-2.256	-0.6269	0.01154	-1.565	-2.758	-0.3573	0.465	-0.4249	-0.6184	-0.7697	-1.579	-1.152	-0.5908	-0.09286	-1.51	-1.19	-0.531	-1.564	-0.2663	-1.663	-0.8019	-0.01227	-1.172	-1.723	-2.573	-1.37	-1.398	-0.6771	-0.3098	-0.7621
CYBRD1	MES	-2.295	-2.515	-0.5966	-2.966	-2.308	-1.818	-1.17	-1.783	-0.04371	-0.5759	-2.095	-0.3902	-2.143	-2.247	-0.7992	-0.6649	-1.501	-0.2641	-1.791	-0.6222	-0.2209	-2.101	-2.011	-0.09508	-0.5236	-2.886	0.9628	-0.5687	-2.222	-1.477	0.496	-0.01908	-1.895	-2.221	-2.626	-1.873	-1.594	-3.091	-1.59	-1.627	-2.727	-0.4079	-2.608	-0.2721	-2.759	-1.664	-0.8125	-0.9177
ARHGAP29	MES	-1.071	-0.8891	-0.7001	-1.323	-1.048	-1.132	-1.127	0.03053	-1.731	-0.8144	-0.8973	0.3683	-0.04925	-0.8786	-0.4741	-1.173	-0.9501	-1.929	-0.5686	-0.4049	-0.7998	-0.7894	-0.8603	-1.811	-0.649	-2.211	-1.219	-0.05481	-2.361	-0.8998	-1.305	0.3245	-0.4307	-0.8659	-1.619	-0.636	-1.14	-0.2964	-0.7631	-1.025	-2.094	-0.5799	0.06042	-1.51	-1.443	-0.04624	-0.6132	-1.249
CNN2	MES	-1.232	0.2035	-0.4606	-0.7608	0.9682	-0.002393	-0.5027	-0.7469	0.449	-0.9088	-0.9785	-0.007012	-0.4125	0.6205	0.8958	-0.9061	-0.7327	-0.4832	0.8623	0.3492	-1.344	-1.254	-0.913	0.1189	-1.794	0.4731	0.5658	-0.4576	-0.0675	0.5758	-1.161	1.051	1.632	0.2864	-0.2118	-0.7623	-0.9254	-0.9954	1.356	-1.231	-0.9713	-0.5771	-0.6189	0.2767	-0.8352	-0.6614	-1.134	-0.7318
TLR4	MES	-1.436	-1.04	0.2562	-2.098	-1.51	-0.8333	-2.003	-2.582	0.431	2.259	-0.8604	-0.895	-0.9328	0.3214	1.383	-0.2483	-1.738	-0.9629	-0.1616	-1.624	-0.07126	-0.2141	-1.969	1.718	1.63	-0.9064	0.4251	2.204	0.2661	1.352	2.322	-0.03096	-1.054	-1.057	0.08856	-1.067	0.7951	-1.472	-0.1658	-0.476	-1.826	0.9145	-2.213	-0.8629	-2.236	-0.5558	-0.5385	0.8198
PIGP	MES	-0.2992	-0.4372	-0.798	-0.4752	-0.4477	-0.7339	0.2208	-0.745	0.7365	-0.1677	-0.699	-0.712	-0.04652	-0.3573	-0.2545	-0.5582	0.3177	-0.8864	-1.609	0.7213	0.4389	-0.1768	-1.881	-0.7394	0.6905	0.03971	0.1401	0.1411	-0.4313	-0.3399	-0.1928	-0.2266	-0.1551	0.3247	0.1747	0.3874	0.1751	0.09788	0.3107	0.2931	-0.238	-0.1314	-0.7472	0.8152	0.8209	-0.5344	-0.4988	-0.6665
UCP2	MES	1.287	-0.6215	1.304	1.234	-0.2628	-0.09942	-1.742	-0.4976	0.671	-2.814	-1.01	0.2505	1.509	-0.9982	1.881	0.95	-1.828	-0.3091	-1.161	0.6141	0.05412	-0.8889	-2.398	-1.002	-0.2778	1.133	1.995	1.179	1.648	0.2823	1.526	0.3658	0.4673	0.745	0.5896	1.358	-1.562	-0.1684	-0.6925	3.212	-0.3714	-0.5351	-2.036	0.3178	1.21	0.978	-0.3001	0.3678
FOLR2	MES	-0.146	0.1377	-1.791	-0.4219	-0.4207	-0.9812	-1	-1.653	0.4526	-2.595	-2.898	-0.7353	0.4855	0.4617	3.187	1.812	0.2039	0.07474	-1.848	-0.7504	0.07937	-1.3	-1.966	0.8304	-1.72	-0.8405	1.989	1.857	1.278	0.5896	2.266	-0.8385	-0.8692	0.7731	1.728	-0.2049	-0.2939	-1.325	0.02841	-1.844	-0.7906	-1.993	-1.709	1.482	0.698	0.1646	-1.445	-0.9265
TEC	MES	0.04103	-0.3814	-0.6359	-0.3918	-0.4219	-0.1512	-0.3567	-0.2321	0.3264	-1.27	0.9501	0.01398	0.6811	0.8829	-0.9019	0.5187	-0.1325	0.06564	-1.264	-0.6225	-0.7394	-0.6494	-1.101	-0.7003	-0.8837	-0.3622	-0.06792	-0.7239	-0.7819	-0.4059	0.6261	0.3503	-0.4268	-0.2431	0.2104	-0.2377	-1.73	-0.7412	-0.7952	-1.168	-0.7826	-0.4423	0.2173	-0.1497	-0.5088	-0.1576	-0.8941	-0.6496
S100A13	MES	-0.5855	-4.647	-4.411	-2.804	-1.02	-1.376	-3.636	-4.124	-3.116	-2.014	-0.3844	-2.678	-2.428	-4.396	-5.348	-3.875	-2.271	0.9206	-4.277	-0.7938	-0.7622	-4.487	-0.4003	-3.748	-1.777	-3.637	-0.6575	-4.021	-3.803	-3.715	0.9461	-1.853	-2.607	1.047	-0.07951	-1.242	-0.5096	-2.004	-1.95	-1.407	-4.535	-4.123	-3.83	0.2827	-6.628	1.561	-1.775	-2.288
[truncated: 125 more columns]
