# Supplementary material for: RCytoscape: tools for exploratory network analysis
Source: BMC Bioinformatics. 2013 Jul 9;14:217. doi: 10.1186/1471-2105-14-217 (PMC3751905; doi:10.1186/1471-2105-14-217)
Supplement: Additional file 5 — (Proneural Heterogeneity vignette). [file 1471-2105-14-217-S5.gz › ProneuralHeterogeneity/inst/go.R]

# go.R
#------------------------------------------------------------------------------------------------------------------------
library (ProneuralHeterogeneity)
library (org.Hs.eg.db)
data (tbl.mrna)
#------------------------------------------------------------------------------------------------------------------------
run = function (levels)
{

  if (0 %in% levels) {
    filename = paste (system.file (package='Proneural'),'extdata', 'TCGA_unified_CORE_ClaNC840.txt', sep='/')
    tbl.subtypes <<-  read.table (filename, sep='\t', header=T, as.is=T)[1,] 
    proneural.tumors.raw <<- colnames (tbl.subtypes) [which (tbl.subtypes [1,] == 'Proneural')]
    proneural.tumors <<- gsub ('.01[ABC].0[123]', '', proneural.tumors.raw)
    mesenchymal.tumors.raw <<- colnames (tbl.subtypes) [which (tbl.subtypes [1,] == 'Mesenchymal')]
    mesenchymal.tumors <<- gsub ('.01[ABC].0[123]', '', mesenchymal.tumors.raw)
    neural.tumors.raw <<- colnames (tbl.subtypes) [which (tbl.subtypes [1,] == 'Neural')]
    neural.tumors <<- gsub ('.01[ABC].0[123]', '', neural.tumors.raw)
    classical.tumors.raw <<- colnames (tbl.subtypes) [which (tbl.subtypes [1,] == 'Classical')]
    classical.tumors <<- gsub ('.01[ABC].0[123]', '', classical.tumors.raw)
    } # 0

  if (1 %in% levels) {
    tbl.kegg.combined <<- combine.kegg.pathways (c ('05214', '04110', '05200'), organism='hsa')
    kegg.geneIDs <<- unique (c (tbl.kegg.combined$from, tbl.kegg.combined$to))
    geneID.geneSymbol.map <<- mget (kegg.geneIDs, org.Hs.egSYMBOL, ifnotfound=NA)
    failures <<- as.integer (which (is.na (geneID.geneSymbol.map)))
    if (length (failures) > 0)
      geneID.geneSymbol.map <<- geneID.geneSymbol.map [-failures]
    kegg.geneSymbols <<- as.character (geneID.geneSymbol.map)
    common.geneIDs <<- intersect (kegg.geneIDs, colnames (tbl.mrna))
    tbl.prn <<- tbl.mrna [proneural.tumors, common.geneIDs]
    tbl.neu <<- tbl.mrna [neural.tumors, common.geneIDs]
    tbl.cla <<- tbl.mrna [classical.tumors, common.geneIDs]
    tbl.mes <<- tbl.mrna [mesenchymal.tumors, common.geneIDs]
    } # 1

  if (2 %in% levels) {
   dist.prn <<- as.matrix (dist (scale (tbl.prn)))
   dist.neu <<- as.matrix (dist (scale (tbl.neu)))
   dist.cla <<- as.matrix (dist (scale (tbl.cla)))
   dist.mes <<- as.matrix (dist (scale (tbl.mes)))
   for (dist.type in list (dist.prn, dist.neu, dist.cla, dist.mes))
     print (fivenum (as.numeric (dist.type [upper.tri (dist.type)])))
   } # 2

  if (3 %in% levels) {
    } # 3

  if (4 %in% levels) {
    } # 4

  if (5 %in% levels) {
    } # 5

  if (6 %in% levels) {
    } # 6

  if (7 %in% levels) {
    } # 7

  if (8 %in% levels) {
    } # 8

  if (9 %in% levels) {
    } # 9

  if (10 %in% levels) {
    } # 10

  if (11 %in% levels) {
    } # 11

  if (12 %in% levels) {
    } # 12

  if (13 %in% levels) {
    } # 13

  if (14 %in% levels) {
    } # 14

  if (15 %in% levels) {
    } # 15

  if (16 %in% levels) {
    } # 16

  if (17 %in% levels) {
    } # 17

  if (18 %in% levels) {
    } # 18

  if (19 %in% levels) {
    } # 19

  if (20 %in% levels) {
    } # 20


} # run
#------------------------------------------------------------------------------------------------------------------------
