# Supplementary material for: RCytoscape: tools for exploratory network analysis
Source: BMC Bioinformatics. 2013 Jul 9;14:217. doi: 10.1186/1471-2105-14-217 (PMC3751905; doi:10.1186/1471-2105-14-217)
Supplement: Additional file 5 — (Proneural Heterogeneity vignette). [file 1471-2105-14-217-S5.gz › ProneuralHeterogeneity/inst/hsa-05214.kgml]

<?xml version="1.0"?>
<!DOCTYPE pathway SYSTEM "http://www.genome.jp/kegg/xml/KGML_v0.7.1_.dtd">
<!-- Creation date: Jul 19, 2011 09:12:13 +0900 (GMT+09:00) -->
<pathway name="path:hsa05214" org="hsa" number="05214"
         title="Glioma"
         image="http://www.genome.jp/kegg/pathway/hsa/hsa05214.png"
         link="http://www.genome.jp/kegg-bin/show_pathway?hsa05214">
    <entry id="1" name="hsa:1950" type="gene"
        link="http://www.kegg.jp/dbget-bin/www_bget?hsa:1950">
        <graphics name="EGF, HOMG4, URG" fgcolor="#000000" bgcolor="#BFFFBF"
             type="rectangle" x="195" y="196" width="46" height="17"/>
    </entry>
    <entry id="2" name="hsa:7039" type="gene"
        link="http://www.kegg.jp/dbget-bin/www_bget?hsa:7039">
        <graphics name="TGFA, TFGA" fgcolor="#000000" bgcolor="#BFFFBF"
             type="rectangle" x="195" y="219" width="46" height="17"/>
    </entry>
    <entry id="3" name="hsa:5154 hsa:5155" type="gene"
        link="http://www.kegg.jp/dbget-bin/www_bget?hsa:5154+hsa:5155">
        <graphics name="PDGFA, PDGF-A, PDGF1..." fgcolor="#000000" bgcolor="#BFFFBF"
             type="rectangle" x="195" y="246" width="46" height="17"/>
    </entry>
    <entry id="4" name="hsa:3479" type="gene"
        link="http://www.kegg.jp/dbget-bin/www_bget?hsa:3479">
        <graphics name="IGF1, IGF-I, IGF1A, IGFI" fgcolor="#000000" bgcolor="#BFFFBF"
             type="rectangle" x="195" y="271" width="46" height="17"/>
    </entry>
    <entry id="5" name="hsa:1956" type="gene"
        link="http://www.kegg.jp/dbget-bin/www_bget?hsa:1956">
        <graphics name="EGFR, ERBB, ERBB1, HER1, PIG61, mENA" fgcolor="#000000" bgcolor="#BFFFBF"
             type="rectangle" x="279" y="217" width="46" height="17"/>
    </entry>
    <entry id="6" name="hsa:5156 hsa:5159" type="gene"
        link="http://www.kegg.jp/dbget-bin/www_bget?hsa:5156+hsa:5159">
        <graphics name="PDGFRA, CD140A, MGC74795, PDGFR2, RHEPDGFRA..." fgcolor="#000000" bgcolor="#BFFFBF"
             type="rectangle" x="279" y="246" width="46" height="17"/>
    </entry>
    <entry id="7" name="hsa:3480" type="gene"
        link="http://www.kegg.jp/dbget-bin/www_bget?hsa:3480">
        <graphics name="IGF1R, CD221, IGFIR, IGFR, JTK13, MGC142170, MGC142172, MGC18216" fgcolor="#000000" bgcolor="#BFFFBF"
             type="rectangle" x="279" y="271" width="46" height="17"/>
    </entry>
    <entry id="8" name="hsa:1950" type="gene"
        link="http://www.kegg.jp/dbget-bin/www_bget?hsa:1950">
        <graphics name="EGF, HOMG4, URG" fgcolor="#000000" bgcolor="#BFFFBF"
             type="rectangle" x="196" y="613" width="46" height="17"/>
    </entry>
    <entry id="9" name="hsa:7039" type="gene"
        link="http://www.kegg.jp/dbget-bin/www_bget?hsa:7039">
        <graphics name="TGFA, TFGA" fgcolor="#000000" bgcolor="#BFFFBF"
             type="rectangle" x="196" y="636" width="46" height="17"/>
    </entry>
    <entry id="10" name="hsa:5154 hsa:5155" type="gene"
        link="http://www.kegg.jp/dbget-bin/www_bget?hsa:5154+hsa:5155">
        <graphics name="PDGFA, PDGF-A, PDGF1..." fgcolor="#000000" bgcolor="#BFFFBF"
             type="rectangle" x="196" y="663" width="46" height="17"/>
    </entry>
    <entry id="11" name="hsa:3479" type="gene"
        link="http://www.kegg.jp/dbget-bin/www_bget?hsa:3479">
        <graphics name="IGF1, IGF-I, IGF1A, IGFI" fgcolor="#000000" bgcolor="#BFFFBF"
             type="rectangle" x="196" y="688" width="46" height="17"/>
    </entry>
    <entry id="12" name="hsa:1956" type="gene"
        link="http://www.kegg.jp/dbget-bin/www_bget?hsa:1956">
        <graphics name="EGFR, ERBB, ERBB1, HER1, PIG61, mENA" fgcolor="#000000" bgcolor="#BFFFBF"
             type="rectangle" x="280" y="633" width="46" height="17"/>
    </entry>
    <entry id="13" name="hsa:5156 hsa:5159" type="gene"
        link="http://www.kegg.jp/dbget-bin/www_bget?hsa:5156+hsa:5159">
        <graphics name="PDGFRA, CD140A, MGC74795, PDGFR2, RHEPDGFRA..." fgcolor="#000000" bgcolor="#BFFFBF"
             type="rectangle" x="280" y="663" width="46" height="17"/>
    </entry>
    <entry id="14" name="hsa:3480" type="gene"
        link="http://www.kegg.jp/dbget-bin/www_bget?hsa:3480">
        <graphics name="IGF1R, CD221, IGFIR, IGFR, JTK13, MGC142170, MGC142172, MGC18216" fgcolor="#000000" bgcolor="#BFFFBF"
             type="rectangle" x="280" y="688" width="46" height="17"/>
    </entry>
    <entry id="15" name="hsa:163688 hsa:51806 hsa:801 hsa:805 hsa:808 hsa:810" type="gene"
        link="http://www.kegg.jp/dbget-bin/www_bget?hsa:163688+hsa:51806+hsa:801+hsa:805+hsa:808+hsa:810">
        <graphics name="CALML6, CAGLP..." fgcolor="#000000" bgcolor="#BFFFBF"
             type="rectangle" x="515" y="162" width="46" height="17"/>
    </entry>
    <entry id="16" name="hsa:815 hsa:816 hsa:817 hsa:818" type="gene"
        link="http://www.kegg.jp/dbget-bin/www_bget?hsa:815+hsa:816+hsa:817+hsa:818">
        <graphics name="CAMK2A, CAMKA, KIAA0968..." fgcolor="#000000" bgcolor="#BFFFBF"
             type="rectangle" x="568" y="183" width="46" height="17"/>
    </entry>
    <entry id="17" name="hsa:5578 hsa:5579 hsa:5582" type="gene"
        link="http://www.kegg.jp/dbget-bin/www_bget?hsa:5578+hsa:5579+hsa:5582">
        <graphics name="PRKCA, AAG6, MGC129900, MGC129901, PKC-alpha, PKCA, PRKACA..." fgcolor="#000000" bgcolor="#BFFFBF"
             type="rectangle" x="493" y="207" width="46" height="17"/>
    </entry>
    <entry id="18" name="hsa:25759 hsa:399694 hsa:53358 hsa:6464" type="gene"
        link="http://www.kegg.jp/dbget-bin/www_bget?hsa:25759+hsa:399694+hsa:53358+hsa:6464">
        <graphics name="SHC2, SCK, SHCB, SLI..." fgcolor="#000000" bgcolor="#BFFFBF"
             type="rectangle" x="356" y="246" width="46" height="17"/>
    </entry>
    <entry id="19" name="hsa:2885" type="gene"
        link="http://www.kegg.jp/dbget-bin/www_bget?hsa:2885">
        <graphics name="GRB2, ASH, EGFRBP-GRB2, Grb3-3, MST084, MSTP084, NCKAP2" fgcolor="#000000" bgcolor="#BFFFBF"
             type="rectangle" x="428" y="246" width="46" height="17"/>
    </entry>
    <entry id="20" name="hsa:6654 hsa:6655" type="gene"
        link="http://www.kegg.jp/dbget-bin/www_bget?hsa:6654+hsa:6655">
        <graphics name="SOS1, GF1, GGF1, GINGF, HGF, NS4..." fgcolor="#000000" bgcolor="#BFFFBF"
             type="rectangle" x="502" y="246" width="46" height="17"/>
    </entry>
    <entry id="21" name="hsa:369 hsa:5894 hsa:673" type="gene"
        link="http://www.kegg.jp/dbget-bin/www_bget?hsa:369+hsa:5894+hsa:673">
        <graphics name="ARAF, A-RAF, ARAF1, PKS2, RAFA1..." fgcolor="#000000" bgcolor="#BFFFBF"
             type="rectangle" x="649" y="246" width="46" height="17"/>
    </entry>
    <entry id="22" name="hsa:5604 hsa:5605" type="gene"
        link="http://www.kegg.jp/dbget-bin/www_bget?hsa:5604+hsa:5605">
        <graphics name="MAP2K1, MAPKK1, MEK1, MKK1, PRKMK1..." fgcolor="#000000" bgcolor="#BFFFBF"
             type="rectangle" x="722" y="246" width="46" height="17"/>
    </entry>
    <entry id="23" name="hsa:5594 hsa:5595" type="gene"
        link="http://www.kegg.jp/dbget-bin/www_bget?hsa:5594+hsa:5595">
        <graphics name="MAPK1, ERK, ERK2, ERT1, MAPK2, P42MAPK, PRKM1, PRKM2, p38, p40, p41, p41mapk..." fgcolor="#000000" bgcolor="#BFFFBF"
             type="rectangle" x="796" y="246" width="46" height="17"/>
    </entry>
    <entry id="24" name="hsa:23533 hsa:5290 hsa:5291 hsa:5293 hsa:5294 hsa:5295 hsa:5296 hsa:8503" type="gene"
        link="http://www.kegg.jp/dbget-bin/www_bget?hsa:23533+hsa:5290+hsa:5291+hsa:5293+hsa:5294+hsa:5295+hsa:5296+hsa:8503">
        <graphics name="PIK3R5, F730038I15Rik, FOAP-2, P101-PI3K, p101..." fgcolor="#000000" bgcolor="#BFFFBF"
             type="rectangle" x="546" y="294" width="46" height="17"/>
    </entry>
    <entry id="25" name="hsa:10000 hsa:207 hsa:208" type="gene"
        link="http://www.kegg.jp/dbget-bin/www_bget?hsa:10000+hsa:207+hsa:208">
        <graphics name="AKT3, DKFZp434N0250, PKB-GAMMA, PKBG, PRKBG, RAC-PK-gamma, RAC-gamma, STK-2..." fgcolor="#000000" bgcolor="#BFFFBF"
             type="rectangle" x="653" y="294" width="46" height="17"/>
    </entry>
    <entry id="26" name="hsa:5728" type="gene"
        link="http://www.kegg.jp/dbget-bin/www_bget?hsa:5728">
        <graphics name="PTEN, 10q23del, BZS, DEC, GLM2, MGC11227, MHAM, MMAC1, PTEN1, TEP1" fgcolor="#000000" bgcolor="#BFFFBF"
             type="rectangle" x="570" y="338" width="46" height="17"/>
    </entry>
    <entry id="27" name="hsa:2475" type="gene"
        link="http://www.kegg.jp/dbget-bin/www_bget?hsa:2475">
        <graphics name="MTOR, FLJ44809, FRAP, FRAP1, FRAP2, RAFT1, RAPT1" fgcolor="#000000" bgcolor="#BFFFBF"
             type="rectangle" x="722" y="294" width="46" height="17"/>
    </entry>
    <entry id="28" name="hsa:4193" type="gene"
        link="http://www.kegg.jp/dbget-bin/www_bget?hsa:4193">
        <graphics name="MDM2, HDMX, MGC5370, MGC71221, hdm2" fgcolor="#000000" bgcolor="#BFFFBF"
             type="rectangle" x="943" y="287" width="44" height="18"/>
    </entry>
    <entry id="29" name="hsa:1029" type="gene"
        link="http://www.kegg.jp/dbget-bin/www_bget?hsa:1029">
        <graphics name="CDKN2A, ARF, CDK4I, CDKN2, CMM2, INK4, INK4A, MLM, MTS-1, MTS1, P14, P14ARF, P16, P16-INK4A, P16INK4, P16INK4A, P19, P19ARF, TP16" fgcolor="#000000" bgcolor="#BFFFBF"
             type="rectangle" x="1026" y="287" width="46" height="17"/>
    </entry>
    <entry id="30" name="hsa:7157" type="gene"
        link="http://www.kegg.jp/dbget-bin/www_bget?hsa:7157">
        <graphics name="TP53, FLJ92943, LFS1, P53, TRP53" fgcolor="#000000" bgcolor="#BFFFBF"
             type="rectangle" x="895" y="318" width="46" height="17"/>
    </entry>
    <entry id="31" name="hsa:595" type="gene"
        link="http://www.kegg.jp/dbget-bin/www_bget?hsa:595">
        <graphics name="CCND1, BCL1, D11S287E, PRAD1, U21B31" fgcolor="#000000" bgcolor="#BFFFBF"
             type="rectangle" x="959" y="410" width="46" height="17"/>
    </entry>
    <entry id="32" name="hsa:1019 hsa:1021" type="gene"
        link="http://www.kegg.jp/dbget-bin/www_bget?hsa:1019+hsa:1021">
        <graphics name="CDK4, CMM3, MGC14458, PSK-J3..." fgcolor="#000000" bgcolor="#BFFFBF"
             type="rectangle" x="959" y="427" width="46" height="17"/>
    </entry>
    <entry id="33" name="hsa:1029" type="gene"
        link="http://www.kegg.jp/dbget-bin/www_bget?hsa:1029">
        <graphics name="CDKN2A, ARF, CDK4I, CDKN2, CMM2, INK4, INK4A, MLM, MTS-1, MTS1, P14, P14ARF, P16, P16-INK4A, P16INK4, P16INK4A, P19, P19ARF, TP16" fgcolor="#000000" bgcolor="#BFFFBF"
             type="rectangle" x="896" y="452" width="46" height="17"/>
    </entry>
    <entry id="34" name="hsa:5925" type="gene"
        link="http://www.kegg.jp/dbget-bin/www_bget?hsa:5925">
        <graphics name="RB1, OSRC, RB, p105-Rb, pRb, pp110" fgcolor="#000000" bgcolor="#BFFFBF"
             type="rectangle" x="1042" y="420" width="46" height="17"/>
    </entry>
    <entry id="35" name="hsa:1869 hsa:1870 hsa:1871" type="gene"
        link="http://www.kegg.jp/dbget-bin/www_bget?hsa:1869+hsa:1870+hsa:1871">
        <graphics name="E2F1, E2F-1, RBAP1, RBBP3, RBP3..." fgcolor="#000000" bgcolor="#BFFFBF"
             type="rectangle" x="1042" y="457" width="46" height="17"/>
    </entry>
    <entry id="36" name="hsa:5335 hsa:5336" type="gene"
        link="http://www.kegg.jp/dbget-bin/www_bget?hsa:5335+hsa:5336">
        <graphics name="PLCG1, NCKAP3, PLC-II, PLC1, PLC148, PLCgamma1..." fgcolor="#000000" bgcolor="#BFFFBF"
             type="rectangle" x="352" y="603" width="46" height="17"/>
    </entry>
    <entry id="37" name="hsa:163688 hsa:51806 hsa:801 hsa:805 hsa:808 hsa:810" type="gene"
        link="http://www.kegg.jp/dbget-bin/www_bget?hsa:163688+hsa:51806+hsa:801+hsa:805+hsa:808+hsa:810">
        <graphics name="CALML6, CAGLP..." fgcolor="#000000" bgcolor="#BFFFBF"
             type="rectangle" x="514" y="579" width="46" height="17"/>
    </entry>
    <entry id="38" name="hsa:815 hsa:816 hsa:817 hsa:818" type="gene"
        link="http://www.kegg.jp/dbget-bin/www_bget?hsa:815+hsa:816+hsa:817+hsa:818">
        <graphics name="CAMK2A, CAMKA, KIAA0968..." fgcolor="#000000" bgcolor="#BFFFBF"
             type="rectangle" x="566" y="600" width="46" height="17"/>
    </entry>
    <entry id="39" name="hsa:5578 hsa:5579 hsa:5582" type="gene"
        link="http://www.kegg.jp/dbget-bin/www_bget?hsa:5578+hsa:5579+hsa:5582">
        <graphics name="PRKCA, AAG6, MGC129900, MGC129901, PKC-alpha, PKCA, PRKACA..." fgcolor="#000000" bgcolor="#BFFFBF"
             type="rectangle" x="491" y="624" width="46" height="17"/>
    </entry>
    <entry id="40" name="hsa:25759 hsa:399694 hsa:53358 hsa:6464" type="gene"
        link="http://www.kegg.jp/dbget-bin/www_bget?hsa:25759+hsa:399694+hsa:53358+hsa:6464">
        <graphics name="SHC2, SCK, SHCB, SLI..." fgcolor="#000000" bgcolor="#BFFFBF"
             type="rectangle" x="353" y="663" width="46" height="17"/>
    </entry>
    <entry id="41" name="hsa:2885" type="gene"
        link="http://www.kegg.jp/dbget-bin/www_bget?hsa:2885">
        <graphics name="GRB2, ASH, EGFRBP-GRB2, Grb3-3, MST084, MSTP084, NCKAP2" fgcolor="#000000" bgcolor="#BFFFBF"
             type="rectangle" x="426" y="663" width="46" height="17"/>
    </entry>
    <entry id="42" name="hsa:6654 hsa:6655" type="gene"
        link="http://www.kegg.jp/dbget-bin/www_bget?hsa:6654+hsa:6655">
        <graphics name="SOS1, GF1, GGF1, GINGF, HGF, NS4..." fgcolor="#000000" bgcolor="#BFFFBF"
             type="rectangle" x="500" y="663" width="46" height="17"/>
    </entry>
    <entry id="43" name="hsa:3265 hsa:3845 hsa:4893" type="gene"
        link="http://www.kegg.jp/dbget-bin/www_bget?hsa:3265+hsa:3845+hsa:4893">
        <graphics name="HRAS, C-BAS/HAS, C-H-RAS, C-HA-RAS1, CTLO, H-RASIDX, HAMSV, HRAS1, K-RAS, N-RAS, RASH1..." fgcolor="#000000" bgcolor="#BFFFBF"
             type="rectangle" x="574" y="663" width="46" height="17"/>
    </entry>
    <entry id="44" name="hsa:369 hsa:5894 hsa:673" type="gene"
        link="http://www.kegg.jp/dbget-bin/www_bget?hsa:369+hsa:5894+hsa:673">
        <graphics name="ARAF, A-RAF, ARAF1, PKS2, RAFA1..." fgcolor="#000000" bgcolor="#BFFFBF"
             type="rectangle" x="647" y="663" width="46" height="17"/>
    </entry>
    <entry id="45" name="hsa:5604 hsa:5605" type="gene"
        link="http://www.kegg.jp/dbget-bin/www_bget?hsa:5604+hsa:5605">
        <graphics name="MAP2K1, MAPKK1, MEK1, MKK1, PRKMK1..." fgcolor="#000000" bgcolor="#BFFFBF"
             type="rectangle" x="720" y="663" width="46" height="17"/>
    </entry>
    <entry id="46" name="hsa:23533 hsa:5290 hsa:5291 hsa:5293 hsa:5294 hsa:5295 hsa:5296 hsa:8503" type="gene"
        link="http://www.kegg.jp/dbget-bin/www_bget?hsa:23533+hsa:5290+hsa:5291+hsa:5293+hsa:5294+hsa:5295+hsa:5296+hsa:8503">
        <graphics name="PIK3R5, F730038I15Rik, FOAP-2, P101-PI3K, p101..." fgcolor="#000000" bgcolor="#BFFFBF"
             type="rectangle" x="544" y="711" width="46" height="17"/>
    </entry>
    <entry id="47" name="hsa:10000 hsa:207 hsa:208" type="gene"
        link="http://www.kegg.jp/dbget-bin/www_bget?hsa:10000+hsa:207+hsa:208">
        <graphics name="AKT3, DKFZp434N0250, PKB-GAMMA, PKBG, PRKBG, RAC-PK-gamma, RAC-gamma, STK-2..." fgcolor="#000000" bgcolor="#BFFFBF"
             type="rectangle" x="650" y="711" width="46" height="17"/>
    </entry>
    <entry id="48" name="hsa:2475" type="gene"
        link="http://www.kegg.jp/dbget-bin/www_bget?hsa:2475">
        <graphics name="MTOR, FLJ44809, FRAP, FRAP1, FRAP2, RAFT1, RAPT1" fgcolor="#000000" bgcolor="#BFFFBF"
             type="rectangle" x="720" y="711" width="46" height="17"/>
    </entry>
    <entry id="49" name="hsa:595" type="gene"
        link="http://www.kegg.jp/dbget-bin/www_bget?hsa:595">
        <graphics name="CCND1, BCL1, D11S287E, PRAD1, U21B31" fgcolor="#000000" bgcolor="#BFFFBF"
             type="rectangle" x="905" y="759" width="46" height="17"/>
    </entry>
    <entry id="50" name="hsa:1019 hsa:1021" type="gene"
        link="http://www.kegg.jp/dbget-bin/www_bget?hsa:1019+hsa:1021">
        <graphics name="CDK4, CMM3, MGC14458, PSK-J3..." fgcolor="#000000" bgcolor="#BFFFBF"
             type="rectangle" x="905" y="776" width="46" height="17"/>
    </entry>
    <entry id="51" name="hsa:5925" type="gene"
        link="http://www.kegg.jp/dbget-bin/www_bget?hsa:5925">
        <graphics name="RB1, OSRC, RB, p105-Rb, pRb, pp110" fgcolor="#000000" bgcolor="#BFFFBF"
             type="rectangle" x="988" y="769" width="46" height="17"/>
    </entry>
    <entry id="52" name="hsa:1869 hsa:1870 hsa:1871" type="gene"
        link="http://www.kegg.jp/dbget-bin/www_bget?hsa:1869+hsa:1870+hsa:1871">
        <graphics name="E2F1, E2F-1, RBAP1, RBBP3, RBP3..." fgcolor="#000000" bgcolor="#BFFFBF"
             type="rectangle" x="988" y="807" width="46" height="17"/>
    </entry>
    <entry id="53" name="hsa:5335 hsa:5336" type="gene"
        link="http://www.kegg.jp/dbget-bin/www_bget?hsa:5335+hsa:5336">
        <graphics name="PLCG1, NCKAP3, PLC-II, PLC1, PLC148, PLCgamma1..." fgcolor="#000000" bgcolor="#BFFFBF"
             type="rectangle" x="354" y="186" width="46" height="17"/>
    </entry>
    <entry id="54" name="hsa:3265 hsa:3845 hsa:4893" type="gene"
        link="http://www.kegg.jp/dbget-bin/www_bget?hsa:3265+hsa:3845+hsa:4893">
        <graphics name="HRAS, C-BAS/HAS, C-H-RAS, C-HA-RAS1, CTLO, H-RASIDX, HAMSV, HRAS1, K-RAS, N-RAS, RASH1..." fgcolor="#000000" bgcolor="#BFFFBF"
             type="rectangle" x="575" y="246" width="46" height="17"/>
    </entry>
    <entry id="55" name="hsa:1026" type="gene"
        link="http://www.kegg.jp/dbget-bin/www_bget?hsa:1026">
        <graphics name="CDKN1A, CAP20, CDKN1, CIP1, MDA-6, P21, SDI1, WAF1, p21CIP1" fgcolor="#000000" bgcolor="#BFFFBF"
             type="rectangle" x="895" y="384" width="46" height="17"/>
    </entry>
    <entry id="56" name="hsa:5594 hsa:5595" type="gene"
        link="http://www.kegg.jp/dbget-bin/www_bget?hsa:5594+hsa:5595">
        <graphics name="MAPK1, ERK, ERK2, ERT1, MAPK2, P42MAPK, PRKM1, PRKM2, p38, p40, p41, p41mapk..." fgcolor="#000000" bgcolor="#BFFFBF"
             type="rectangle" x="793" y="663" width="46" height="17"/>
    </entry>
    <entry id="57" name="hsa:7157" type="gene"
        link="http://www.kegg.jp/dbget-bin/www_bget?hsa:7157">
        <graphics name="TP53, FLJ92943, LFS1, P53, TRP53" fgcolor="#000000" bgcolor="#BFFFBF"
             type="rectangle" x="995" y="591" width="46" height="17"/>
    </entry>
    <entry id="58" name="hsa:5728" type="gene"
        link="http://www.kegg.jp/dbget-bin/www_bget?hsa:5728">
        <graphics name="PTEN, 10q23del, BZS, DEC, GLM2, MGC11227, MHAM, MMAC1, PTEN1, TEP1" fgcolor="#000000" bgcolor="#BFFFBF"
             type="rectangle" x="415" y="862" width="46" height="17"/>
    </entry>
    <entry id="59" name="path:hsa04060" type="map"
        link="http://www.kegg.jp/dbget-bin/www_bget?hsa04060">
        <graphics name="Cytokine-cytokine receptor interaction" fgcolor="#000000" bgcolor="#FFFFFF"
             type="roundrectangle" x="199" y="315" width="104" height="34"/>
    </entry>
    <entry id="60" name="path:hsa04012" type="map"
        link="http://www.kegg.jp/dbget-bin/www_bget?hsa04012">
        <graphics name="ErbB signaling pathway" fgcolor="#000000" bgcolor="#FFFFFF"
             type="roundrectangle" x="376" y="316" width="104" height="34"/>
    </entry>
    <entry id="61" name="path:hsa04020" type="map"
        link="http://www.kegg.jp/dbget-bin/www_bget?hsa04020">
        <graphics name="Calcium signaling pathway" fgcolor="#000000" bgcolor="#FFFFFF"
             type="roundrectangle" x="663" y="167" width="104" height="34"/>
    </entry>
    <entry id="62" name="path:hsa04115" type="map"
        link="http://www.kegg.jp/dbget-bin/www_bget?hsa04115">
        <graphics name="p53 signaling pathway" fgcolor="#000000" bgcolor="#FFFFFF"
             type="roundrectangle" x="1041" y="546" width="104" height="34"/>
    </entry>
    <entry id="63" name="path:hsa04020" type="map"
        link="http://www.kegg.jp/dbget-bin/www_bget?hsa04020">
        <graphics name="Calcium signaling pathway" fgcolor="#000000" bgcolor="#FFFFFF"
             type="roundrectangle" x="662" y="585" width="104" height="34"/>
    </entry>
    <entry id="64" name="path:hsa04010" type="map"
        link="http://www.kegg.jp/dbget-bin/www_bget?hsa04010">
        <graphics name="MAPK signaling pathway" fgcolor="#000000" bgcolor="#FFFFFF"
             type="roundrectangle" x="778" y="584" width="104" height="34"/>
    </entry>
    <entry id="65" name="path:hsa04150" type="map"
        link="http://www.kegg.jp/dbget-bin/www_bget?hsa04150">
        <graphics name="mTOR signaling pathway" fgcolor="#000000" bgcolor="#FFFFFF"
             type="roundrectangle" x="749" y="753" width="104" height="34"/>
    </entry>
    <entry id="66" name="path:hsa04110" type="map"
        link="http://www.kegg.jp/dbget-bin/www_bget?hsa04110">
        <graphics name="Cell cycle" fgcolor="#000000" bgcolor="#FFFFFF"
             type="roundrectangle" x="1074" y="749" width="104" height="25"/>
    </entry>
    <entry id="67" name="path:hsa04010" type="map"
        link="http://www.kegg.jp/dbget-bin/www_bget?hsa04010">
        <graphics name="MAPK signaling pathway" fgcolor="#000000" bgcolor="#FFFFFF"
             type="roundrectangle" x="779" y="168" width="104" height="34"/>
    </entry>
    <entry id="68" name="path:hsa04150" type="map"
        link="http://www.kegg.jp/dbget-bin/www_bget?hsa04150">
        <graphics name="mTOR signaling pathway" fgcolor="#000000" bgcolor="#FFFFFF"
             type="roundrectangle" x="749" y="335" width="104" height="34"/>
    </entry>
    <entry id="69" name="path:hsa04110" type="map"
        link="http://www.kegg.jp/dbget-bin/www_bget?hsa04110">
        <graphics name="Cell cycle" fgcolor="#000000" bgcolor="#FFFFFF"
             type="roundrectangle" x="1040" y="352" width="104" height="25"/>
    </entry>
    <entry id="70" name="cpd:C01245" type="compound"
        link="http://www.kegg.jp/dbget-bin/www_bget?C01245">
        <graphics name="C01245" fgcolor="#000000" bgcolor="#FFFFFF"
             type="circle" x="411" y="160" width="8" height="8"/>
    </entry>
    <entry id="71" name="cpd:C00076" type="compound"
        link="http://www.kegg.jp/dbget-bin/www_bget?C00076">
        <graphics name="C00076" fgcolor="#000000" bgcolor="#FFFFFF"
             type="circle" x="455" y="160" width="8" height="8"/>
    </entry>
    <entry id="72" name="cpd:C00165" type="compound"
        link="http://www.kegg.jp/dbget-bin/www_bget?C00165">
        <graphics name="C00165" fgcolor="#000000" bgcolor="#FFFFFF"
             type="circle" x="413" y="205" width="8" height="8"/>
    </entry>
    <entry id="73" name="cpd:C05981" type="compound"
        link="http://www.kegg.jp/dbget-bin/www_bget?C05981">
        <graphics name="C05981" fgcolor="#000000" bgcolor="#FFFFFF"
             type="circle" x="600" y="292" width="8" height="8"/>
    </entry>
    <entry id="74" name="cpd:C01245" type="compound"
        link="http://www.kegg.jp/dbget-bin/www_bget?C01245">
        <graphics name="C01245" fgcolor="#000000" bgcolor="#FFFFFF"
             type="circle" x="409" y="577" width="8" height="8"/>
    </entry>
    <entry id="75" name="cpd:C00076" type="compound"
        link="http://www.kegg.jp/dbget-bin/www_bget?C00076">
        <graphics name="C00076" fgcolor="#000000" bgcolor="#FFFFFF"
             type="circle" x="450" y="577" width="8" height="8"/>
    </entry>
    <entry id="76" name="cpd:C00165" type="compound"
        link="http://www.kegg.jp/dbget-bin/www_bget?C00165">
        <graphics name="C00165" fgcolor="#000000" bgcolor="#FFFFFF"
             type="circle" x="410" y="622" width="8" height="8"/>
    </entry>
    <entry id="77" name="cpd:C05981" type="compound"
        link="http://www.kegg.jp/dbget-bin/www_bget?C05981">
        <graphics name="C05981" fgcolor="#000000" bgcolor="#FFFFFF"
             type="circle" x="599" y="709" width="8" height="8"/>
    </entry>
    <entry id="78" name="path:hsa05214" type="map"
        link="http://www.kegg.jp/dbget-bin/www_bget?hsa05214">
        <graphics name="TITLE:Glioma" fgcolor="#000000" bgcolor="#FFFFFF"
             type="roundrectangle" x="86" y="58" width="92" height="25"/>
    </entry>
    <entry id="79" name="undefined" type="group">
        <graphics fgcolor="#000000" bgcolor="#FFFFFF"
             type="rectangle" x="959" y="418" width="46" height="34"/>
        <component id="31"/>
        <component id="32"/>
    </entry>
    <entry id="80" name="undefined" type="group">
        <graphics fgcolor="#000000" bgcolor="#FFFFFF"
             type="rectangle" x="905" y="767" width="46" height="34"/>
        <component id="49"/>
        <component id="50"/>
    </entry>
    <relation entry1="1" entry2="5" type="PPrel">
        <subtype name="activation" value="--&gt;"/>
    </relation>
    <relation entry1="2" entry2="5" type="PPrel">
        <subtype name="activation" value="--&gt;"/>
    </relation>
    <relation entry1="3" entry2="6" type="PPrel">
        <subtype name="activation" value="--&gt;"/>
    </relation>
    <relation entry1="4" entry2="7" type="PPrel">
        <subtype name="activation" value="--&gt;"/>
    </relation>
    <relation entry1="8" entry2="12" type="PPrel">
        <subtype name="activation" value="--&gt;"/>
    </relation>
    <relation entry1="9" entry2="12" type="PPrel">
        <subtype name="activation" value="--&gt;"/>
    </relation>
    <relation entry1="10" entry2="13" type="PPrel">
        <subtype name="activation" value="--&gt;"/>
    </relation>
    <relation entry1="11" entry2="14" type="PPrel">
        <subtype name="activation" value="--&gt;"/>
    </relation>
    <relation entry1="53" entry2="70" type="PCrel">
        <subtype name="activation" value="--&gt;"/>
    </relation>
    <relation entry1="71" entry2="15" type="PCrel">
        <subtype name="activation" value="--&gt;"/>
    </relation>
    <relation entry1="15" entry2="16" type="PPrel">
        <subtype name="activation" value="--&gt;"/>
    </relation>
    <relation entry1="71" entry2="17" type="PCrel">
        <subtype name="activation" value="--&gt;"/>
    </relation>
    <relation entry1="53" entry2="72" type="PCrel">
        <subtype name="activation" value="--&gt;"/>
    </relation>
    <relation entry1="72" entry2="17" type="PCrel">
        <subtype name="activation" value="--&gt;"/>
    </relation>
    <relation entry1="18" entry2="19" type="PPrel">
        <subtype name="activation" value="--&gt;"/>
    </relation>
    <relation entry1="19" entry2="20" type="PPrel">
        <subtype name="activation" value="--&gt;"/>
    </relation>
    <relation entry1="20" entry2="54" type="PPrel">
        <subtype name="activation" value="--&gt;"/>
    </relation>
    <relation entry1="17" entry2="54" type="PPrel">
        <subtype name="activation" value="--&gt;"/>
        <subtype name="indirect effect" value="..&gt;"/>
    </relation>
    <relation entry1="54" entry2="21" type="PPrel">
        <subtype name="activation" value="--&gt;"/>
    </relation>
    <relation entry1="54" entry2="24" type="PPrel">
        <subtype name="activation" value="--&gt;"/>
    </relation>
    <relation entry1="24" entry2="73" type="PCrel">
        <subtype name="activation" value="--&gt;"/>
    </relation>
    <relation entry1="73" entry2="25" type="PCrel">
        <subtype name="activation" value="--&gt;"/>
    </relation>
    <relation entry1="74" entry2="36" type="PCrel">
        <subtype name="activation" value="--&gt;"/>
    </relation>
    <relation entry1="75" entry2="37" type="PCrel">
        <subtype name="activation" value="--&gt;"/>
    </relation>
    <relation entry1="37" entry2="38" type="PPrel">
        <subtype name="activation" value="--&gt;"/>
    </relation>
    <relation entry1="75" entry2="39" type="PCrel">
        <subtype name="activation" value="--&gt;"/>
    </relation>
    <relation entry1="36" entry2="76" type="PCrel">
        <subtype name="activation" value="--&gt;"/>
    </relation>
    <relation entry1="76" entry2="39" type="PCrel">
        <subtype name="activation" value="--&gt;"/>
    </relation>
    <relation entry1="40" entry2="41" type="PPrel">
        <subtype name="activation" value="--&gt;"/>
    </relation>
    <relation entry1="41" entry2="42" type="PPrel">
        <subtype name="activation" value="--&gt;"/>
    </relation>
    <relation entry1="42" entry2="43" type="PPrel">
        <subtype name="activation" value="--&gt;"/>
    </relation>
    <relation entry1="43" entry2="44" type="PPrel">
        <subtype name="activation" value="--&gt;"/>
    </relation>
    <relation entry1="43" entry2="46" type="PPrel">
        <subtype name="activation" value="--&gt;"/>
    </relation>
    <relation entry1="39" entry2="43" type="PPrel">
        <subtype name="activation" value="--&gt;"/>
        <subtype name="indirect effect" value="..&gt;"/>
    </relation>
    <relation entry1="21" entry2="22" type="PPrel">
        <subtype name="activation" value="--&gt;"/>
        <subtype name="phosphorylation" value="+p"/>
    </relation>
    <relation entry1="22" entry2="23" type="PPrel">
        <subtype name="activation" value="--&gt;"/>
        <subtype name="phosphorylation" value="+p"/>
    </relation>
    <relation entry1="25" entry2="27" type="PPrel">
        <subtype name="activation" value="--&gt;"/>
        <subtype name="phosphorylation" value="+p"/>
    </relation>
    <relation entry1="79" entry2="34" type="PPrel">
        <subtype name="activation" value="--&gt;"/>
        <subtype name="phosphorylation" value="+p"/>
    </relation>
    <relation entry1="44" entry2="45" type="PPrel">
        <subtype name="activation" value="--&gt;"/>
        <subtype name="phosphorylation" value="+p"/>
    </relation>
    <relation entry1="45" entry2="56" type="PPrel">
        <subtype name="activation" value="--&gt;"/>
        <subtype name="phosphorylation" value="+p"/>
    </relation>
    <relation entry1="47" entry2="48" type="PPrel">
        <subtype name="activation" value="--&gt;"/>
        <subtype name="phosphorylation" value="+p"/>
    </relation>
    <relation entry1="80" entry2="51" type="PPrel">
        <subtype name="activation" value="--&gt;"/>
        <subtype name="phosphorylation" value="+p"/>
    </relation>
    <relation entry1="28" entry2="30" type="PPrel">
        <subtype name="inhibition" value="--|"/>
    </relation>
    <relation entry1="26" entry2="73" type="PCrel">
        <subtype name="missing interaction" value="-/-"/>
    </relation>
    <relation entry1="29" entry2="28" type="PPrel">
        <subtype name="missing interaction" value="-/-"/>
    </relation>
    <relation entry1="33" entry2="79" type="PPrel">
        <subtype name="missing interaction" value="-/-"/>
    </relation>
    <relation entry1="58" entry2="77" type="PCrel">
        <subtype name="missing interaction" value="-/-"/>
    </relation>
    <relation entry1="16" entry2="54" type="PPrel">
        <subtype name="activation" value="--&gt;"/>
        <subtype name="indirect effect" value="..&gt;"/>
    </relation>
    <relation entry1="38" entry2="43" type="PPrel">
        <subtype name="activation" value="--&gt;"/>
        <subtype name="indirect effect" value="..&gt;"/>
    </relation>
    <relation entry1="34" entry2="35" type="PPrel">
        <subtype name="dissociation" value="-+-"/>
    </relation>
    <relation entry1="51" entry2="52" type="PPrel">
        <subtype name="dissociation" value="-+-"/>
    </relation>
    <relation entry1="5" entry2="53" type="PPrel">
        <subtype name="activation" value="--&gt;"/>
        <subtype name="phosphorylation" value="+p"/>
    </relation>
    <relation entry1="6" entry2="53" type="PPrel">
        <subtype name="activation" value="--&gt;"/>
        <subtype name="phosphorylation" value="+p"/>
    </relation>
    <relation entry1="7" entry2="53" type="PPrel">
        <subtype name="activation" value="--&gt;"/>
        <subtype name="phosphorylation" value="+p"/>
    </relation>
    <relation entry1="5" entry2="18" type="PPrel">
        <subtype name="activation" value="--&gt;"/>
        <subtype name="phosphorylation" value="+p"/>
    </relation>
    <relation entry1="6" entry2="18" type="PPrel">
        <subtype name="activation" value="--&gt;"/>
        <subtype name="phosphorylation" value="+p"/>
    </relation>
    <relation entry1="7" entry2="18" type="PPrel">
        <subtype name="activation" value="--&gt;"/>
        <subtype name="phosphorylation" value="+p"/>
    </relation>
    <relation entry1="12" entry2="36" type="PPrel">
        <subtype name="activation" value="--&gt;"/>
        <subtype name="phosphorylation" value="+p"/>
    </relation>
    <relation entry1="13" entry2="36" type="PPrel">
        <subtype name="activation" value="--&gt;"/>
        <subtype name="phosphorylation" value="+p"/>
    </relation>
    <relation entry1="14" entry2="36" type="PPrel">
        <subtype name="activation" value="--&gt;"/>
        <subtype name="phosphorylation" value="+p"/>
    </relation>
    <relation entry1="12" entry2="40" type="PPrel">
        <subtype name="activation" value="--&gt;"/>
        <subtype name="phosphorylation" value="+p"/>
    </relation>
    <relation entry1="13" entry2="40" type="PPrel">
        <subtype name="activation" value="--&gt;"/>
        <subtype name="phosphorylation" value="+p"/>
    </relation>
    <relation entry1="14" entry2="40" type="PPrel">
        <subtype name="activation" value="--&gt;"/>
        <subtype name="phosphorylation" value="+p"/>
    </relation>
    <relation entry1="5" entry2="24" type="PPrel">
        <subtype name="activation" value="--&gt;"/>
    </relation>
    <relation entry1="6" entry2="24" type="PPrel">
        <subtype name="activation" value="--&gt;"/>
    </relation>
    <relation entry1="7" entry2="24" type="PPrel">
        <subtype name="activation" value="--&gt;"/>
    </relation>
    <relation entry1="12" entry2="46" type="PPrel">
        <subtype name="activation" value="--&gt;"/>
    </relation>
    <relation entry1="13" entry2="46" type="PPrel">
        <subtype name="activation" value="--&gt;"/>
    </relation>
    <relation entry1="14" entry2="46" type="PPrel">
        <subtype name="activation" value="--&gt;"/>
    </relation>
    <relation entry1="55" entry2="79" type="PPrel">
        <subtype name="inhibition" value="--|"/>
    </relation>
    <relation entry1="30" entry2="55" type="GErel">
        <subtype name="expression" value="--&gt;"/>
    </relation>
</pathway>
