# Supplementary material for: RCytoscape: tools for exploratory network analysis
Source: BMC Bioinformatics. 2013 Jul 9;14:217. doi: 10.1186/1471-2105-14-217 (PMC3751905; doi:10.1186/1471-2105-14-217)
Supplement: Additional file 5 — (Proneural Heterogeneity vignette). [file 1471-2105-14-217-S5.gz › ProneuralHeterogeneity/inst/scripts/fig0.R]

library (ProneuralHeterogeneity)
library (org.Hs.eg.db)
printf = function (...) print (noquote (sprintf (...)))
data (tbl.mrna)
data (tbl.cnv)
data (tbl.mut)
data (geneTypes)
#--------------------------------------------------------------------------------
pdgfra.neighborhood.genes <- c("1282","1950","1956","2252","2254","2257","2261",
                               "2263","2322","2335","25","25759","2885","3082",
                               "3265","3479","3685","3845","387","4233","4893",
                               "4914","5154","5155","5156","5294","5295","5336",
                               "5337","5601","5605","5747","5879","5894","6464",
                               "6654","673","801","8031","805","808","867","998")
strong.proneural.tumors <- c("TCGA.02.0014","TCGA.02.0069","TCGA.02.0074",
                             "TCGA.02.0339","TCGA.02.0440","TCGA.02.0446",
                             "TCGA.06.0174","TCGA.06.0177","TCGA.06.0241",
                             "TCGA.06.0410","TCGA.08.0347","TCGA.08.0385",
                             "TCGA.08.0524")

#--------------------------------------------------------------------------------
createGif <- function()
{
  cmd = 'convert -delay 200 /Users/pshannon/Desktop/stage/paper/TCGA*.png /Users/pshannon/Desktop/stage/paper/multi.gif'
  print(cmd)
  system (cmd)

} # createGif
#--------------------------------------------------------------------------------
PDGFRA <- '5156' 
filename = paste(system.file(package='Proneural'), 'extdata', 'TCGA_unified_CORE_ClaNC840.txt', sep='/')
tbl.subtypes <-  read.table(filename, sep='\t', header=T, as.is=T)[1,] 

proneural.tumors.raw <- colnames(tbl.subtypes) [which(tbl.subtypes [1,] == 'Proneural')]
proneural.tumors <- gsub('.01[ABC].0[123]', '', proneural.tumors.raw)
mesenchymal.tumors.raw <- colnames(tbl.subtypes) [which(tbl.subtypes [1,] == 'Mesenchymal')]
mesenchymal.tumors <- gsub('.01[ABC].0[123]', '', mesenchymal.tumors.raw)
neural.tumors.raw <- colnames(tbl.subtypes) [which(tbl.subtypes [1,] == 'Neural')]
neural.tumors <- gsub('.01[ABC].0[123]', '', neural.tumors.raw)
classical.tumors.raw <- colnames(tbl.subtypes) [which(tbl.subtypes [1,] == 'Classical')]
classical.tumors <- gsub('.01[ABC].0[123]', '', classical.tumors.raw)


pdgfra.highly.expressed.tumors <- rownames(tbl.mrna) [which(tbl.mrna [, PDGFRA] >= 2)]
pdgfra.amplified.tumors <- rownames(tbl.cnv) [which(tbl.cnv [, PDGFRA] == 2)]
proneural.strong <- intersect(proneural.tumors,
                              intersect(pdgfra.highly.expressed.tumors, pdgfra.amplified.tumors))

toi <- proneural.strong

#-------------------------------------------------------------------------------
redo=function()
{
   source('fig0.R');
   tbl.kegg = combineKeggPathways(c('05214', '04110', '05200'), organism='hsa')
   layout.file <- system.file("extdata", "layoutSmall.RData",
                              package="ProneuralHeterogeneity")

   cw <- displayNetwork(tbl.kegg, layout.file, pdgfra.neighborhood.genes);
   setWindowSize(cw, 800, 600)   # laptop,  big screen: 1800, 1200
   setDefaultBackgroundColor(cw, '#F8F8F8')
   showGraphicsDetails(cw, TRUE)
   displayTumor(cw, "TCGA.02.0014", tbl.mrna, tbl.cnv, tbl.mut)
   dimInactiveNodesAndEdges (cw, "TCGA.02.0014", pdgfra.neighborhood.genes,
                             tbl.mrna, tbl.cnv, tbl.mut,
                             mrna.threshold=0.58, opacity=40)
   return(cw)

} # redo
#-------------------------------------------------------------------------------
fullNet=function()
{
   tbl.kegg = combineKeggPathways(c('05214', '04110', '05200'), organism='hsa')
   layout.file <- system.file("extdata", "layoutFull.RData",
                              package="ProneuralHeterogeneity")
   cw <- displayNetwork(tbl.kegg, layout.file)
   setWindowSize(cw, 800, 600)   # laptop,  big screen: 1800, 1200
   setDefaultBackgroundColor(cw, '#F8F8F8')
   showGraphicsDetails(cw, TRUE)
   displayTumor(cw, "TCGA.02.0014", tbl.mrna, tbl.cnv, tbl.mut)
   dimInactiveNodesAndEdges (cw, "TCGA.02.0014", genes.of.interest=NULL,
                             tbl.mrna, tbl.cnv, tbl.mut,
                             mrna.threshold=0.58, opacity=40)
   return(cw)

} # fullNet
#-------------------------------------------------------------------------------
loop=function(tumorNames=proneural.strong)
{
   tbl.kegg = combineKeggPathways(c('05214', '04110', '05200'), organism='hsa')
   layout.file <- system.file("extdata", "layoutSmall.RData",
                              package="ProneuralHeterogeneity")
 
   cw <- displayNetwork(tbl.kegg, layout.file, pdgfra.neighborhood.genes);
   setWindowSize(cw, 800, 600)   # laptop,  big screen: 1800, 1200
   setDefaultBackgroundColor(cw, '#F8F8F8')
   showGraphicsDetails(cw, TRUE)

   for(tumorName in tumorNames) {
      displayTumor(cw, tumorName, tbl.mrna, tbl.cnv, tbl.mut)
      dimInactiveNodesAndEdges (cw, tumorName, pdgfra.neighborhood.genes,
                                tbl.mrna, tbl.cnv, tbl.mut,
                                mrna.threshold=0.6, opacity=40)
      directory <- '/Users/pshannon/Desktop/stage/paper'
      filename <- sprintf('%s.png', tumorName)
      imageFilenameFullPath <- file.path(directory, filename)
      printf('about to save map to %s', imageFilenameFullPath)
      saveImage(cw, imageFilenameFullPath, 'png', scale=3)
      } # for tumor
 
   createGif()
   return(cw)
  
} # loop
#-------------------------------------------------------------------------------
