# Supplementary material for: RCytoscape: tools for exploratory network analysis
Source: BMC Bioinformatics. 2013 Jul 9;14:217. doi: 10.1186/1471-2105-14-217 (PMC3751905; doi:10.1186/1471-2105-14-217)
Supplement: Additional file 5 — (Proneural Heterogeneity vignette). [file 1471-2105-14-217-S5.gz › ProneuralHeterogeneity/inst/unitTests/test_pkg.R]

#-------------------------------------------------------------------------------
library(ProneuralHeterogeneity)
library(RUnit)
data(tbl.mut)
data(tbl.mrna)
data(tbl.cnv)
data(geneTypes)
#-------------------------------------------------------------------------------
runTests <- function()
{
    test.data()
    test.extractMutantGenes()
    test.combineKeggPathways()
    test.createKeggGraph()
    test.determineActiveGenes()
    test.getEdgesForNodes()
    
} # runTests
#-------------------------------------------------------------------------------
test.data <- function()
{
    print("--- test.data")
    checkTrue(exists(c("tbl.mut", "tbl.mrna", "tbl.cnv", "geneTypes")))
    checkEquals(dim(tbl.mut), c(577, 413))
    checkEquals(dim(tbl.mut), c(577, 413))
    checkEquals(dim(tbl.mut), c(577, 413))
    checkEquals(length(geneTypes), 415)
    checkTrue(file.exists(system.file(package="ProneuralHeterogeneity", "extdata", "cw.2012.apr22.layout.RData")))

} # test.data
#-------------------------------------------------------------------------------
# should get a list of length 0 or more, one per amino acid substitution or
# premature stop codon, in a list, with each collection (may be more that one
# mutation per gene) named by the gene in which the mutation is found
# for instance:
# extractMutantGenes(tbl.mut, "TCGA.08.0375")
#     5290    5979 
#  "P539R" "E178K" 
test.extractMutantGenes <- function()
{
    print("--- test.extractMutantGenes")
    checkEquals(length(extractMutantGenes(tbl.mut, "TCGA.06.0174")), 1)
    checkEquals(length(extractMutantGenes(tbl.mut, "TCGA.08.0375")), 2)
    checkEquals(length(extractMutantGenes(tbl.mut, "TCGA.06.5416")), 0)

} # test.extractMutantGenes
#-------------------------------------------------------------------------------
#
test.combineKeggPathways <- function()
{
    print("--- test.combineKeggPathways")

      # first try a single pathway, the human "gliomas" pathway
    tbl.1 <- combineKeggPathways(c("05214"), organism="hsa")
      # should be 64 genes, maybe more at some point
    checkTrue(length(unique(c(tbl.1$from, tbl.1$to))) >= 64)
    interaction.types <- as.list(table(tbl.1$subtype))
    checkEquals(sort(names(interaction.types)),
                c("activation", "dissociation", "expression", "indirect effect",
                  "inhibition", "missing interaction", "phosphorylation"))
    checkEquals(unique(tbl.1$source), "kegg:05214")

      # add the cell cycle pathwa
    tbl.2 <- combineKeggPathways(c("05214", "04110"), organism="hsa")
    source.types <- as.list(table(tbl.2$source))
    checkEquals(sort(names(as.list(table(tbl.2$source)))), c("kegg:04110","kegg:05214"))
    checkEquals(as.integer(as.list(table(tbl.2$source))), c(790, 242))

} # test.combineKeggPathways
#-------------------------------------------------------------------------------
test.createKeggGraph <- function()
{
    print("--- test.createKeggGraph")
    tbl.glioma <- combineKeggPathways(c("05214"), organism="hsa")
    checkEquals(length(unique(c(tbl.glioma$from, tbl.glioma$to))), 64)
    kegg.geneIDs <- unique(c(tbl.glioma$from, tbl.glioma$to))
    checkEquals(length(kegg.geneIDs), 64)
    geneID.geneSymbol.map <- mget(kegg.geneIDs, org.Hs.egSYMBOL, ifnotfound=NA)
    checkEquals(length(geneID.geneSymbol.map), 64)
    g <- createKeggGraph(tbl.glioma, geneID.geneSymbol.map, geneTypes)
      # the graph should have all nodes from tbl.glioma, plus an "info" node, onto which
      # the tumor name is written
    checkEquals(sort(c("info.node", unique(c(tbl.glioma$from, tbl.glioma$to)))), sort(nodes(g)))
    checkEquals(length(unique(unlist(strsplit(edgeNames(g), "~")))), 64) # should be same as 
    checkEquals(sort(noa.names(g)), c("copyNumber", "label", "lfc", "mutation", "nodeType", "score"))
    checkEquals(sort(eda.names(g)), c("edgeType", "source"))
      # check attributes on the signature gene PDGFRA
    checkEquals(noa(g, "label")[["5156"]], "PDGFRA")
    checkEquals(noa(g, "nodeType")[["5156"]], "receptor kinase")
      # PDGFRA activates PIK3R3
    checkEquals(eda(g, "edgeType")[["5156|8503"]], "activation")

} # test.createKeggGraph
#-------------------------------------------------------------------------------
test.determineActiveGenes <- function()
{
    print("--- test.determineActiveGenes")
    pdgfra.neighborhood.genes <- c("1282","1950","1956","2252","2254","2257","2261",
                                   "2263","2322","2335","25","25759","2885","3082",
                                   "3265","3479","3685","3845","387","4233","4893",
                                   "4914","5154","5155","5156","5294","5295","5336",
                                   "5337","5601","5605","5747","5879","5894","6464",
                                   "6654","673","801","8031","805","808","867","998")
    tumor.name <- "TCGA.02.0014"
    x <- ProneuralHeterogeneity:::determineActiveGenes(
                                    tumor.name,
                                    genes.of.interest=pdgfra.neighborhood.genes,
                                    tbl.mrna, tbl.cnv, tbl.mut,
                                    mrna.threshold=2.0)
  
    checkEquals(names(x), c("all", "mrna", "mut", "cnv"))
    checkTrue(all(x$all %in% pdgfra.neighborhood.genes))
    checkTrue(all(x$mrna %in% pdgfra.neighborhood.genes))
    checkTrue(all(x$mut %in% pdgfra.neighborhood.genes))
    checkTrue(all(x$cnv %in% pdgfra.neighborhood.genes))

    checkTrue(all(abs(as.numeric(tbl.mrna[tumor.name, x$mrna]))>2.0))

    return(TRUE)

} # test.determineActiveGenes
#------------------------------------------------------------------------------------------------------------------------
test.getEdgesForNodes <- function()
{
    print("--- test.getEdgesForNodes")
    tbl.glioma <- combineKeggPathways(c("05214"), organism="hsa")
    kegg.geneIDs <- unique(c(tbl.glioma$from, tbl.glioma$to))
    geneID.geneSymbol.map <- mget(kegg.geneIDs, org.Hs.egSYMBOL, ifnotfound=NA)
    g <- createKeggGraph(tbl.glioma, geneID.geneSymbol.map, geneTypes)
  
        # ensure that these edges are found:  "4893~5290"   "4893~5291"   "4893~5293"
    result <- getEdgesForNodes(g, c("4893"))
    checkTrue(length(result) > 10)  # 20 on (11 jan 2013)
    checkEquals(length(grep("4893", names(result))), length(result))

} # test.getEdgesForNodes
#------------------------------------------------------------------------------------------------------------------------
