# Supplementary material for: RCytoscape: tools for exploratory network analysis
Source: BMC Bioinformatics. 2013 Jul 9;14:217. doi: 10.1186/1471-2105-14-217 (PMC3751905; doi:10.1186/1471-2105-14-217)
Supplement: Additional file 5 — (Proneural Heterogeneity vignette). [file 1471-2105-14-217-S5.gz › ProneuralHeterogeneity/man/ProneuralHeterogeneity-package.Rd]

\name{ProneuralHeterogeneity}
\alias{ProneuralHeterogeneity}
\docType{package}
\title{ProneuralHeterogeneity
}
\description{
Exploratory data analysis, especially nNetwork visualization, reveal heterogeneity among strong proneural tumors classified by Verhaak 2010, pmid 20129251.
}
\details{
A case study demonstrating the utility of exploratory network analysis,
in the style of John Tukey, in support of these claims (from the
RCytoscape paper's abstract): Biomolecular networks and pathways are
intricate and dynamic, yet network visualizations, rendered on a
computer or published on paper, are usually static and lack nuance.   We
introduce RCytoscape to address this disparity, integrating Cytoscape
(network visualization software for molecular biology) with R (a
programming language and environment for statistical computing),
creating the means to construct and share molecular maps detailed and
dynamic enough to represent, explore, and model biomolecular networks.

}

\author{
Paul Shannon <pshannon@fhcrc.org>
Maintainer: Paul Shannon <pshannon@fhcrc.org>
}
\references{
RCytoscape:  Tools for Molecular Cartography, P.T. Shannon et al, in preparation.
}
\keyword{ExploratoryDataAnalysis}
