# Supplementary material for: RCytoscape: tools for exploratory network analysis
Source: BMC Bioinformatics. 2013 Jul 9;14:217. doi: 10.1186/1471-2105-14-217 (PMC3751905; doi:10.1186/1471-2105-14-217)
Supplement: Additional file 5 — (Proneural Heterogeneity vignette). [file 1471-2105-14-217-S5.gz › ProneuralHeterogeneity/man/combineKeggPathways.Rd]

\name{combineKeggPathways}
\alias{combineKeggPathways}
\title{combineKeggPathways}
\description{
Apply visual mapping rules, translating TCGA data into visual
attributes.  
}
\usage{
combineKeggPathways(pathways, organism)
}
\arguments{
  \item{pathways}{a \code{character list} with valid KEGG pathway IDs }
  \item{organism}{a \code{character string} with a valid KEGG organism IDs }
}

\value{
a data.frame
}
\author{Paul Shannon}

\seealso{
  create.kegg.graph
 }

\examples{
  \dontrun{
   tbl.kegg.combined = combineKeggPathways (c ('05214', '04110',  '05200'), organism='hsa')
  }
}

\keyword{graph}
