# Supplementary material for: RCytoscape: tools for exploratory network analysis
Source: BMC Bioinformatics. 2013 Jul 9;14:217. doi: 10.1186/1471-2105-14-217 (PMC3751905; doi:10.1186/1471-2105-14-217)
Supplement: Additional file 5 — (Proneural Heterogeneity vignette). [file 1471-2105-14-217-S5.gz › ProneuralHeterogeneity/man/createKeggGraph.Rd]

\name{createKeggGraph}
\alias{createKeggGraph}
\title{createKeggGraph}
\description{
Apply visual mapping rules, translating TCGA data into visual
attributes.  
}
\usage{
createKeggGraph(tbl, node.name.map, gene.type.map)
}
\arguments{
  \item{tbl}{a \code{data.frame} describing nodes and edges, as returned
    by combine.kegg.pathways}
  \item{node.name.map}{a \code{named list} extracted from org.Hs.eg.d}
  \item{gene.type.map}{a \code{named list} created from GO.db}
}

\value{
a graphNEL
}
\author{Paul Shannon}

\seealso{
  combine.kegg.pathways
 }

\examples{
  \dontrun{
   g.kegg <- createKeggGraph (tbl.kegg.combined, geneID.geneSymbol.map, geneTypes)
   }
}

\keyword{graph}
