# Supplementary material for: RCytoscape: tools for exploratory network analysis
Source: BMC Bioinformatics. 2013 Jul 9;14:217. doi: 10.1186/1471-2105-14-217 (PMC3751905; doi:10.1186/1471-2105-14-217)
Supplement: Additional file 5 — (Proneural Heterogeneity vignette). [file 1471-2105-14-217-S5.gz › ProneuralHeterogeneity/man/dimInactiveNodesAndEdges.Rd]

\name{dimInactiveNodesAndEdges}
\alias{dimInactiveNodesAndEdges}
\title{dimInactiveNodesAndEdges}
\description{
Display at normal visibility only those genes which are above the
specified expression threshold, or which have aberrant copy number, or
carry a non-synonymous mutation.  All other nodes, and their edges, are
set to the specified (typically quite low) opacity.
}
\usage{
dimInactiveNodesAndEdges(cw, tumor.name, genes.of.interest=NULL, tbl.mrna, tbl.cnv, tbl.mut, mrna.threshold, opacity)
}
\arguments{
  \item{cw}{a \code{CytoscapeWindow} presumed to be displaying a network.}
  \item{tumor.name}{a \code{character}, so that experimental data from
    the following data.frames may be extracted and examined. }
  \item{genes.of.interest}{a \code{character} vector, default NULL,
    specifying a subset of the genes in the CytoscapeWindow's graph. If NULL, all
    graph nodes will be evaluated.}
  \item{tbl.mrna}{a \code{data.frame}, with expression data, from TCGA,
    rows are tumors, columns are genes }
  \item{tbl.cnv}{a \code{data.frame}, with copy number information, from TCGA,
    rows are tumors, columns are genes }
  \item{tbl.mut}{a \code{data.frame}, with mutation data (at the amino
    acid level) from TCGA, rows are tumors, columns are genes }
  \item{mrna.threshold}{a \code{character}, a file path. }
  \item{opacity}{an \code{integer}, between 0 and 255, specifying the
    opacity of genes not deemed significant. }
}

\value{
  A list of inactive genes, the ones set to the specified opacity
}
\author{Paul Shannon}


\keyword{graph}
