# Supplementary material for: RCytoscape: tools for exploratory network analysis
Source: BMC Bioinformatics. 2013 Jul 9;14:217. doi: 10.1186/1471-2105-14-217 (PMC3751905; doi:10.1186/1471-2105-14-217)
Supplement: Additional file 5 — (Proneural Heterogeneity vignette). [file 1471-2105-14-217-S5.gz › ProneuralHeterogeneity/man/displayNetwork.Rd]

\name{displayNetwork}
\alias{displayNetwork}
\title{displayNetwork}
\description{
Create a fresh CytoscapeWindow, display the network impled by
\code{tbl.kegg}, perhaps conditioned on an optional subset
\code{genes.of.interest}, and layed out according to the coordinates
contained in the \code{layout.file}.
}
\usage{
displayNetwork(tbl.kegg, layout.file, gene.type.map, genes.of.interest=NULL)
}
\arguments{
  \item{tbl.kegg}{a \code{data.frame} crated by \code{combineKeggPathways}.}
  \item{layout.file}{a \code{character}, a file path. }
  \item{gene.type.map}{an informal \code{named list} created from GO.db,
  with a function assigned to each gene}
  \item{genes.of.interest}{a \code{character} vector, default NULL,
    specifying a subset of the genes in \code{tbl.kegg}. If NULL, all
    tbl.kegg genes are used.}
}

\value{
 A freshly created \code{CytoscapeWindow}.
}
\author{Paul Shannon}

\seealso{
  tumorViz
 }

\keyword{graph}
