# Supplementary material for: RCytoscape: tools for exploratory network analysis
Source: BMC Bioinformatics. 2013 Jul 9;14:217. doi: 10.1186/1471-2105-14-217 (PMC3751905; doi:10.1186/1471-2105-14-217)
Supplement: Additional file 5 — (Proneural Heterogeneity vignette). [file 1471-2105-14-217-S5.gz › ProneuralHeterogeneity/man/displayTumor.Rd]

\name{displayTumor}
\alias{displayTumor}
\title{displayTumor}
\description{
Apply visual mapping rules, translating TCGA data into visual
attributes.  
}
\usage{
displayTumor(cw, tumor.name, tbl.mrna, tbl.cnv, tbl.mut)
}
\arguments{
  \item{cw}{a \code{CytoscapeWindowClass} object. }
  \item{tumor.name}{a \code{CytoscapeWindowClass} object. }
  \item{tbl.mrna}{a \code{data.frame} object obtained from TCGA, 
    z-scores of gene expression; four normal brain tissue samples
    provide the reference.}
  \item{tbl.cnv}{a \code{data.frame} object from TCGA describing copy
    number variation in each tumor.}
  \item{tbl.mut}{a \code{data.frame} object from TCGA describing
    non-synonmous mutations in each tumor.}
}

\value{
 The \code{CytoscapeWindow} passed in to this function as the first argument.
}
\author{Paul Shannon}

\seealso{
  tumorViz
 }

\keyword{graph}
