# Supplementary material for: RCytoscape: tools for exploratory network analysis
Source: BMC Bioinformatics. 2013 Jul 9;14:217. doi: 10.1186/1471-2105-14-217 (PMC3751905; doi:10.1186/1471-2105-14-217)
Supplement: Additional file 5 — (Proneural Heterogeneity vignette). [file 1471-2105-14-217-S5.gz › ProneuralHeterogeneity/man/extractMutantGenes.Rd]

\name{extractMutantGenes}
\alias{extractMutantGenes}
\title{extractMutantGenes}
\description{
Apply visual mapping rules, translating TCGA data into visual
attributes.  
}
\usage{
extractMutantGenes(tbl.mut, tumor.name)
}
\arguments{
  \item{tbl.mut}{a \code{data.fame}object, tumor rownames, geneID
    colnames, amino acid substitution values }
  \item{tumor.name}{a \code{character} object, eg, "TCGA.02.0001"}
}

\value{
A names list, geneID names, a mutation value
}
\author{Paul Shannon}

\keyword{graph}
