# Supplementary material for: RCytoscape: tools for exploratory network analysis
Source: BMC Bioinformatics. 2013 Jul 9;14:217. doi: 10.1186/1471-2105-14-217 (PMC3751905; doi:10.1186/1471-2105-14-217)
Supplement: Additional file 5 — (Proneural Heterogeneity vignette). [file 1471-2105-14-217-S5.gz › ProneuralHeterogeneity/man/geneTypes.Rd]

\name{geneTypes} 
\docType{data}
\alias{geneTypes}
\title{geneTypes: Function assignments for 415 genes, derived from Gene Ontology}

\description{
These assignments attempt to capture the primary biological roles of
genes from the combined KEGG pathways, in the interest of elucidating
tumorigenesis.  The categories:

\enumerate{
  \item{growthFactor}
  \item{receptor kinase}
  \item{gene}
  \item{kinase}
  \item{TF}
  \item{receptor}
  \item{TF receptor}
}
}
