# Supplementary material for: RCytoscape: tools for exploratory network analysis
Source: BMC Bioinformatics. 2013 Jul 9;14:217. doi: 10.1186/1471-2105-14-217 (PMC3751905; doi:10.1186/1471-2105-14-217)
Supplement: Additional file 5 — (Proneural Heterogeneity vignette). [file 1471-2105-14-217-S5.gz › ProneuralHeterogeneity/man/getEdgesForNodes.Rd]

\name{getEdgesForNodes}
\alias{getEdgesForNodes}
\title{getEdgesForNodes}
\description{
Make all nodes and edges fully visible.
}
\usage{
getEdgesForNodes(g, nodeNames)
}
\arguments{
  \item{g}{a \code{graphNEL} presumed to be displaying a network.}
  \item{nodeNames}{a \code{character} vector of nodeNames.}
}

\value{
  A list of Cytoscape-style edge names.
}
\author{Paul Shannon}


\keyword{graph}
