# Supplementary material for: RCytoscape: tools for exploratory network analysis
Source: BMC Bioinformatics. 2013 Jul 9;14:217. doi: 10.1186/1471-2105-14-217 (PMC3751905; doi:10.1186/1471-2105-14-217)
Supplement: Additional file 5 — (Proneural Heterogeneity vignette). [file 1471-2105-14-217-S5.gz › ProneuralHeterogeneity/man/restoreDefaultOpacities.Rd]

\name{restoreDefaultOpacities}
\alias{restoreDefaultOpacities}
\title{restoreDefaultOpacities}
\description{
Make all nodes and edges fully visible.
}
\usage{
restoreDefaultOpacities(cw)
}
\arguments{
  \item{cw}{a \code{CytoscapeWindow} presumed to be displaying a network.}
}

\value{
  Nothing.
}
\author{Paul Shannon}


\keyword{graph}
