# Supplementary material for: RCytoscape: tools for exploratory network analysis
Source: BMC Bioinformatics. 2013 Jul 9;14:217. doi: 10.1186/1471-2105-14-217 (PMC3751905; doi:10.1186/1471-2105-14-217)
Supplement: Additional file 5 — (Proneural Heterogeneity vignette). [file 1471-2105-14-217-S5.gz › ProneuralHeterogeneity/man/tcga.gbm.Rd]

\name{tcga.gbm} 
\docType{data}
\alias{tcga.gbm}
\alias{tbl.mrna}
\alias{tbl.cnv}
\alias{tbl.mut}
\alias{tbl.subtypes}
\title{tcga.gbm: tumor classification, mrna expression, mutations, copy number for the 413
  genes in the three KEGG cancer-related pathways, across 577 GBM
  tumors, from TCGA.
}

\description{
Three data.frames, each 577 rows (tumors) by 413 columns (gene symbols).  
\itemize{
\item{tbl.subtypes:  a large classification table, an unmodified copy of
  \emph{TCGA_unified_CORE_ClaNC840.txt} downloaded from
  \url{http://tcga-data.nci.nih.gov/docs/publications/gbm_exp/TCGA_unified_CORE_ClaNC840.txt}
  on October 11th, 2011.  We use only the first row, which identifies
  which of the four Verhaak groups (Classical, Mesenchymal, Neural and
  Proneural) each tumor belongs to.}
\item{tbl.mRNA:  Z-scores, with tumor expression compared to the mean of
  four normal tissue samples.}
\item{tbl.mut:  mostly 'NA', with some amino acid substitutions (e.g.,
  'A1051V') and frameshifts ('frameshift_del').}
\item{tbl.cnv:  copy number variation expressed informally:
  \itemize{
     \item{Homo deletion: -2}
     \item{Hetero deletion: -1}
     \item{Diploid: 0}
     \item{Gain: 1}
     \item{Amplification: 2}}
     }
  }
}


\keyword{datasets}
