# Supplementary material for: RCytoscape: tools for exploratory network analysis
Source: BMC Bioinformatics. 2013 Jul 9;14:217. doi: 10.1186/1471-2105-14-217 (PMC3751905; doi:10.1186/1471-2105-14-217)
Supplement: Additional file 5 — (Proneural Heterogeneity vignette). [file 1471-2105-14-217-S5.gz › ProneuralHeterogeneity/man/tumorViz.Rd]

\name{tumorViz}
\alias{tumorViz}
\title{tumorViz}
\description{
Apply visual mapping rules, translating TCGA data into visual
attributes.  
}
\usage{
tumorViz(cw, tumor.name=NULL)
}
\arguments{
  \item{cw}{a \code{CytoscapeWindowClass} object. }
  \item{tumor.name}{a \code{character} object, default NULL to allow for
    rendering the network in the absence of tumor-specific data}
}

\value{
None.
}
\author{Paul Shannon}

\seealso{
 display.tumor
 }

\keyword{graph}
